# Supplementary material for: Transcriptional and epigenetic signatures of zygotic genome activation during early drosophila embryogenesis
Source: BMC Genomics. 2013 Apr 5;14:226. doi: 10.1186/1471-2164-14-226 (PMC3706223; doi:10.1186/1471-2164-14-226)
Supplement: Additional file 6: Table S2 — Summary of enriched GO terms in clusters. The first sheet lists the enrichment results obtained for ZGA cluster. The second sheet corresponds to enrichment results obtained for all analysed clusters. The third sheet contains the results for ZGA genes carrying at least one CRER. Each table summarizes the number of tested genes in each cluster for given GO classes (MF: molecular function, BP: biological process, CC: cellular component) and the total number of genes contained in the corresponding class; e-value corresponds to the p-value corrected for multi-testing (see Methods), while significance is a log2 transformation of the e-value. [file 1471-2164-14-226-S6.xls]

## Sheet: ZGA cluster - compare-classes
Nb annotated genes in cluster	GO identifier	GO term definition	Nb genes in GO class	Genes at intersection	GO class coverage by cluster	p-value	e-value	Significance
258	GO:0009653	BP: anatomical structure morphogenesis	1521	145	0.095332	1.8e-34	8e-31	30.1
258	GO:0007275	BP: multicellular organismal development	2739	195	0.0711939	2.2e-33	9.5e-30	29.02
258	GO:0048513	BP: organ development	1239	128	0.103309	9.4e-33	4.1e-29	28.39
258	GO:0065007	BP: biological regulation	2287	176	0.0769567	2.8e-32	1.2e-28	27.91
258	GO:0048856	BP: anatomical structure development	2734	192	0.0702268	1.9e-31	8.4e-28	27.08
258	GO:0032502	BP: developmental process	3056	202	0.0660995	1.7e-30	7.6e-27	26.12
258	GO:0009790	BP: embryo development	595	84	0.141176	2.7e-29	1.2e-25	24.92
258	GO:0048731	BP: system development	2161	166	0.0768163	3.7e-29	1.6e-25	24.79
258	GO:0050789	BP: regulation of biological process	2075	162	0.0780723	6.2e-29	2.7e-25	24.56
258	GO:0045165	BP: cell fate commitment	222	50	0.225225	2e-26	8.8e-23	22.05
258	GO:0007389	BP: pattern specification process	512	73	0.142578	2e-25	8.9e-22	21.05
258	GO:0048699	BP: generation of neurons	599	79	0.131886	2.4e-25	1e-21	20.98
258	GO:0050794	BP: regulation of cellular process	1910	148	0.0774869	8e-25	3.5e-21	20.46
221	GO:0001071	MF: nucleic acid binding transcription factor activity	301	53	0.17608	2.2e-24	4.8e-21	20.32
221	GO:0003700	MF: sequence-specific DNA binding transcription factor activity	301	53	0.17608	2.2e-24	4.8e-21	20.32
258	GO:0003002	BP: regionalization	479	69	0.14405	3.3e-24	1.4e-20	19.84
258	GO:0048598	BP: embryonic morphogenesis	232	48	0.206897	1.3e-23	5.5e-20	19.26
258	GO:0001709	BP: cell fate determination	123	36	0.292683	2.5e-23	1.1e-19	18.95
258	GO:0006355	BP: regulation of transcription, DNA-dependent	517	68	0.131528	1.6e-21	7e-18	17.15
258	GO:0048869	BP: cellular developmental process	1732	133	0.0767898	6.2e-21	2.7e-17	16.57
258	GO:0030154	BP: cell differentiation	1695	131	0.0772861	9e-21	4e-17	16.4
258	GO:0051252	BP: regulation of RNA metabolic process	586	71	0.12116	2.1e-20	9.1e-17	16.04
258	GO:0009887	BP: organ morphogenesis	665	76	0.114286	2.3e-20	9.9e-17	16
258	GO:0007369	BP: gastrulation	69	26	0.376812	3.1e-20	1.3e-16	15.87
258	GO:0009888	BP: tissue development	532	67	0.12594	4e-20	1.7e-16	15.76
258	GO:2000112	BP: regulation of cellular macromolecule biosynthetic process	588	70	0.119048	1.2e-19	5e-16	15.3
258	GO:0010556	BP: regulation of macromolecule biosynthetic process	588	70	0.119048	1.2e-19	5e-16	15.3
258	GO:0019219	BP: regulation of nucleobase, nucleoside, nucleotide and nucleic acid metabolic process	609	71	0.116585	1.9e-19	8.5e-16	15.07
258	GO:0051171	BP: regulation of nitrogen compound metabolic process	611	71	0.116203	2.3e-19	1e-15	14.99
258	GO:0032501	BP: multicellular organismal process	3730	206	0.0552279	3.5e-19	1.5e-15	14.81
258	GO:0010468	BP: regulation of gene expression	725	77	0.106207	1e-18	4.6e-15	14.34
258	GO:0048729	BP: tissue morphogenesis	305	48	0.157377	2.5e-18	1.1e-14	13.97
258	GO:0031326	BP: regulation of cellular biosynthetic process	633	70	0.110585	7.3e-18	3.2e-14	13.49
258	GO:0048569	BP: post-embryonic organ development	340	50	0.147059	8.5e-18	3.7e-14	13.43
258	GO:0009889	BP: regulation of biosynthetic process	635	70	0.110236	8.7e-18	3.8e-14	13.42
258	GO:0030182	BP: neuron differentiation	514	62	0.120623	1.3e-17	5.6e-14	13.25
258	GO:0060255	BP: regulation of macromolecule metabolic process	838	81	0.0966587	3.3e-17	1.4e-13	12.85
258	GO:0060429	BP: epithelium development	291	45	0.154639	6.7e-17	2.9e-13	12.54
258	GO:0009880	BP: embryonic pattern specification	231	40	0.17316	7.7e-17	3.4e-13	12.47
258	GO:0031323	BP: regulation of cellular metabolic process	819	79	0.0964591	1.1e-16	4.7e-13	12.33
258	GO:0002009	BP: morphogenesis of an epithelium	284	44	0.15493	1.4e-16	6.3e-13	12.2
258	GO:0007399	BP: nervous system development	1309	104	0.07945	2.4e-16	1.1e-12	11.97
258	GO:0080090	BP: regulation of primary metabolic process	784	76	0.0969388	3.9e-16	1.7e-12	11.77
258	GO:0048468	BP: cell development	986	87	0.0882353	4.5e-16	2e-12	11.71
258	GO:0035282	BP: segmentation	270	42	0.155556	6.7e-16	2.9e-12	11.53
258	GO:0009791	BP: post-embryonic development	496	58	0.116935	7.9e-16	3.4e-12	11.46
258	GO:0006357	BP: regulation of transcription from RNA polymerase II promoter	146	31	0.212329	8.5e-16	3.7e-12	11.43
258	GO:0040011	BP: locomotion	497	58	0.1167	8.6e-16	3.8e-12	11.42
258	GO:0019222	BP: regulation of metabolic process	949	84	0.0885142	1.5e-15	6.7e-12	11.18
258	GO:0048666	BP: neuron development	444	54	0.121622	1.8e-15	7.8e-12	11.11
258	GO:0007444	BP: imaginal disc development	492	57	0.115854	2.3e-15	9.9e-12	11
258	GO:0000904	BP: cell morphogenesis involved in differentiation	391	50	0.127877	3.1e-15	1.4e-11	10.86
258	GO:0001708	BP: cell fate specification	57	20	0.350877	4.1e-15	1.8e-11	10.74
258	GO:0022008	BP: neurogenesis	1142	93	0.0814361	5e-15	2.2e-11	10.66
258	GO:0007423	BP: sensory organ development	536	59	0.110075	7e-15	3.1e-11	10.51
258	GO:0007350	BP: blastoderm segmentation	215	36	0.167442	9.5e-15	4.2e-11	10.38
258	GO:0007417	BP: central nervous system development	207	35	0.169082	1.7e-14	7.5e-11	10.13
258	GO:0000902	BP: cell morphogenesis	453	53	0.116998	1.8e-14	7.8e-11	10.11
258	GO:0007560	BP: imaginal disc morphogenesis	323	44	0.136223	1.9e-14	8.2e-11	10.09
258	GO:0048563	BP: post-embryonic organ morphogenesis	323	44	0.136223	1.9e-14	8.2e-11	10.09
258	GO:0007411	BP: axon guidance	185	33	0.178378	2.1e-14	9e-11	10.04
258	GO:0048667	BP: cell morphogenesis involved in neuron differentiation	369	47	0.127371	2.9e-14	1.3e-10	9.9
258	GO:0032989	BP: cellular component morphogenesis	542	58	0.107011	4.4e-14	1.9e-10	9.71
258	GO:0006935	BP: chemotaxis	192	33	0.171875	6.3e-14	2.8e-10	9.56
258	GO:0007409	BP: axonogenesis	254	38	0.149606	6.9e-14	3e-10	9.52
258	GO:0048812	BP: neuron projection morphogenesis	365	46	0.126027	8.4e-14	3.7e-10	9.44
258	GO:0031175	BP: neuron projection development	366	46	0.125683	9.3e-14	4.1e-10	9.39
258	GO:0048645	BP: organ formation	40	16	0.4	2.3e-13	1e-09	9
258	GO:0030030	BP: cell projection organization	460	51	0.11087	5.3e-13	2.3e-09	8.64
258	GO:0035220	BP: wing disc development	346	43	0.124277	1e-12	4.4e-09	8.36
258	GO:0035287	BP: head segmentation	21	12	0.571429	1.2e-12	5e-09	8.3
258	GO:0009886	BP: post-embryonic morphogenesis	409	47	0.114914	1.4e-12	6.1e-09	8.22
258	GO:0002165	BP: instar larval or pupal development	476	51	0.107143	2e-12	8.8e-09	8.05
258	GO:0048707	BP: instar larval or pupal morphogenesis	399	46	0.115288	2.2e-12	9.7e-09	8.01
258	GO:0048858	BP: cell projection morphogenesis	400	46	0.115	2.4e-12	1.1e-08	7.97
258	GO:0032990	BP: cell part morphogenesis	401	46	0.114713	2.7e-12	1.2e-08	7.93
258	GO:0014016	BP: neuroblast differentiation	33	14	0.424242	2.9e-12	1.3e-08	7.9
258	GO:0048736	BP: appendage development	286	38	0.132867	3.1e-12	1.4e-08	7.86
258	GO:0007552	BP: metamorphosis	419	47	0.112172	3.4e-12	1.5e-08	7.83
221	GO:0005515	MF: protein binding	1032	76	0.0736434	8.4e-12	1.8e-08	7.74
258	GO:0001703	BP: gastrulation with mouth forming first	34	14	0.411765	4.7e-12	2.1e-08	7.69
258	GO:0010004	BP: gastrulation involving germ band extension	34	14	0.411765	4.7e-12	2.1e-08	7.69
221	GO:0043565	MF: sequence-specific DNA binding	89	20	0.224719	1.1e-11	2.5e-08	7.61
258	GO:0035120	BP: post-embryonic appendage morphogenesis	266	36	0.135338	7.2e-12	3.2e-08	7.5
258	GO:0042330	BP: taxis	240	34	0.141667	8e-12	3.5e-08	7.46
258	GO:0035107	BP: appendage morphogenesis	283	37	0.130742	1e-11	4.5e-08	7.35
258	GO:0055123	BP: digestive system development	83	20	0.240964	1.2e-11	5.2e-08	7.29
258	GO:0048565	BP: digestive tract development	83	20	0.240964	1.2e-11	5.2e-08	7.29
258	GO:0072359	BP: circulatory system development	59	17	0.288136	1.9e-11	8.5e-08	7.07
258	GO:0007507	BP: heart development	59	17	0.288136	1.9e-11	8.5e-08	7.07
258	GO:0072358	BP: cardiovascular system development	59	17	0.288136	1.9e-11	8.5e-08	7.07
258	GO:0048737	BP: imaginal disc-derived appendage development	278	36	0.129496	2.7e-11	1.2e-07	6.93
258	GO:0010160	BP: formation of organ boundary	32	13	0.40625	3.4e-11	1.5e-07	6.82
258	GO:0048859	BP: formation of anatomical boundary	39	14	0.358974	4.3e-11	1.9e-07	6.72
258	GO:0048646	BP: anatomical structure formation involved in morphogenesis	456	47	0.10307	6.9e-11	3e-07	6.52
258	GO:0035114	BP: imaginal disc-derived appendage morphogenesis	275	35	0.127273	8.5e-11	3.7e-07	6.43
258	GO:0007366	BP: periodic partitioning by pair rule gene	7	7	1	8.9e-11	3.9e-07	6.41
258	GO:0050793	BP: regulation of developmental process	396	43	0.108586	9.5e-11	4.2e-07	6.38
258	GO:0048732	BP: gland development	172	27	0.156977	1.2e-10	5.4e-07	6.26
258	GO:0001654	BP: eye development	425	44	0.103529	2.7e-10	1.2e-06	5.93
258	GO:0009605	BP: response to external stimulus	378	41	0.108466	2.9e-10	1.3e-06	5.9
258	GO:0035295	BP: tube development	132	23	0.174242	3.8e-10	1.7e-06	5.78
258	GO:0048518	BP: positive regulation of biological process	431	44	0.102088	4.2e-10	1.9e-06	5.73
258	GO:0007398	BP: ectoderm development	20	10	0.5	5.5e-10	2.4e-06	5.62
258	GO:0008586	BP: imaginal disc-derived wing vein morphogenesis	46	14	0.304348	5.4e-10	2.4e-06	5.62
258	GO:0016331	BP: morphogenesis of embryonic epithelium	123	22	0.178862	5.5e-10	2.4e-06	5.62
258	GO:0007476	BP: imaginal disc-derived wing morphogenesis	251	32	0.12749	5.7e-10	2.5e-06	5.6
258	GO:0007472	BP: wing disc morphogenesis	253	32	0.126482	7e-10	3e-06	5.52
258	GO:0000122	BP: negative regulation of transcription from RNA polymerase II promoter	47	14	0.297872	7.5e-10	3.3e-06	5.48
258	GO:0007167	BP: enzyme linked receptor protein signaling pathway	137	23	0.167883	8.1e-10	3.6e-06	5.45
258	GO:0007424	BP: open tracheal system development	242	31	0.128099	9.6e-10	4.2e-06	5.38
258	GO:0048523	BP: negative regulation of cellular process	600	53	0.0883333	1.1e-09	5e-06	5.3
258	GO:0060541	BP: respiratory system development	244	31	0.127049	1.2e-09	5.2e-06	5.29
258	GO:0007498	BP: mesoderm development	85	18	0.211765	1.3e-09	5.6e-06	5.26
221	GO:0003677	MF: DNA binding	393	38	0.0966921	3.8e-09	8.2e-06	5.09
258	GO:0048522	BP: positive regulation of cellular process	393	40	0.101781	3.3e-09	1.4e-05	4.85
258	GO:0048519	BP: negative regulation of biological process	676	56	0.0828402	3.8e-09	1.7e-05	4.77
258	GO:0035152	BP: regulation of tube architecture, open tracheal system	71	16	0.225352	4.1e-09	1.8e-05	4.74
258	GO:0007365	BP: periodic partitioning	37	12	0.324324	4.3e-09	1.9e-05	4.73
258	GO:0007354	BP: zygotic determination of anterior/posterior axis, embryo	30	11	0.366667	4.3e-09	1.9e-05	4.72
258	GO:0007165	BP: signal transduction	605	52	0.0859504	4.4e-09	1.9e-05	4.71
258	GO:0014017	BP: neuroblast fate commitment	24	10	0.416667	5.1e-09	2.2e-05	4.65
258	GO:0051093	BP: negative regulation of developmental process	126	21	0.166667	5.2e-09	2.3e-05	4.64
258	GO:0035239	BP: tube morphogenesis	116	20	0.172414	6.7e-09	2.9e-05	4.53
258	GO:0001700	BP: embryonic development via the syncytial blastoderm	224	28	0.125	1.2e-08	5e-05	4.3
258	GO:0007420	BP: brain development	120	20	0.166667	1.2e-08	5.4e-05	4.27
258	GO:0045596	BP: negative regulation of cell differentiation	98	18	0.183673	1.4e-08	6.1e-05	4.21
258	GO:0007442	BP: hindgut morphogenesis	50	13	0.26	1.9e-08	8.5e-05	4.07
258	GO:0007400	BP: neuroblast fate determination	21	9	0.428571	2.3e-08	0.0001	4
258	GO:0007419	BP: ventral cord development	21	9	0.428571	2.3e-08	0.0001	4
258	GO:0007391	BP: dorsal closure	101	18	0.178218	2.3e-08	0.0001	4
258	GO:0006928	BP: cellular component movement	276	31	0.112319	2.4e-08	0.0001	3.98
258	GO:0009792	BP: embryo development ending in birth or egg hatching	234	28	0.119658	3e-08	0.00013	3.88
258	GO:0035290	BP: trunk segmentation	16	8	0.5	3.2e-08	0.00014	3.85
258	GO:0007166	BP: cell surface receptor linked signaling pathway	443	41	0.0925508	3.3e-08	0.00014	3.84
258	GO:0042221	BP: response to chemical stimulus	645	52	0.0806202	4e-08	0.00017	3.76
258	GO:0001736	BP: establishment of planar polarity	73	15	0.205479	4.9e-08	0.00021	3.67
258	GO:0007164	BP: establishment of tissue polarity	73	15	0.205479	4.9e-08	0.00021	3.67
258	GO:0001738	BP: morphogenesis of a polarized epithelium	84	16	0.190476	5.4e-08	0.00023	3.63
258	GO:0035272	BP: exocrine system development	146	21	0.143836	7.7e-08	0.00034	3.47
258	GO:0007431	BP: salivary gland development	146	21	0.143836	7.7e-08	0.00034	3.47
258	GO:0045892	BP: negative regulation of transcription, DNA-dependent	203	25	0.123153	9.9e-08	0.00043	3.36
258	GO:0016360	BP: sensory organ precursor cell fate determination	18	8	0.444444	1e-07	0.00045	3.35
258	GO:0048546	BP: digestive tract morphogenesis	57	13	0.22807	1.1e-07	0.00046	3.33
258	GO:0048749	BP: compound eye development	395	37	0.0936709	1.2e-07	0.00054	3.27
258	GO:0007169	BP: transmembrane receptor protein tyrosine kinase signaling pathway	90	16	0.177778	1.5e-07	0.00065	3.19
258	GO:0050896	BP: response to stimulus	1848	106	0.0573593	1.8e-07	0.00077	3.11
258	GO:0007402	BP: ganglion mother cell fate determination	9	6	0.666667	1.9e-07	0.00082	3.08
258	GO:0046845	BP: branched duct epithelial cell fate determination, open tracheal system	9	6	0.666667	1.9e-07	0.00082	3.08
258	GO:0048332	BP: mesoderm morphogenesis	26	9	0.346154	2.1e-07	0.00091	3.04
258	GO:0051253	BP: negative regulation of RNA metabolic process	211	25	0.118483	2.1e-07	0.00093	3.03
258	GO:0022603	BP: regulation of anatomical structure morphogenesis	199	24	0.120603	2.7e-07	0.00118	2.93
258	GO:2000026	BP: regulation of multicellular organismal development	275	29	0.105455	2.8e-07	0.00121	2.92
258	GO:0035222	BP: wing disc pattern formation	72	14	0.194444	2.9e-07	0.00125	2.9
258	GO:0001704	BP: formation of primary germ layer	27	9	0.333333	3e-07	0.00132	2.88
199	GO:0071944	CC: cell periphery	582	49	0.0841924	1.9e-06	0.00147	2.83
258	GO:0042067	BP: establishment of ommatidial planar polarity	53	12	0.226415	3.6e-07	0.00158	2.8
258	GO:0045934	BP: negative regulation of nucleobase, nucleoside, nucleotide and nucleic acid metabolic process	217	25	0.115207	3.7e-07	0.0016	2.8
258	GO:0051172	BP: negative regulation of nitrogen compound metabolic process	217	25	0.115207	3.7e-07	0.0016	2.8
258	GO:0016477	BP: cell migration	248	27	0.108871	3.9e-07	0.00169	2.77
258	GO:0007447	BP: imaginal disc pattern formation	97	16	0.164948	4.3e-07	0.00189	2.72
258	GO:0060562	BP: epithelial tube morphogenesis	88	15	0.170455	6.4e-07	0.00282	2.55
258	GO:0008052	BP: sensory organ boundary specification	22	8	0.363636	6.5e-07	0.00286	2.54
258	GO:0035051	BP: cardiac cell differentiation	22	8	0.363636	6.5e-07	0.00286	2.54
199	GO:0005634	CC: nucleus	1450	93	0.0641379	3.9e-06	0.00295	2.53
258	GO:0035215	BP: genital disc development	38	10	0.263158	7.8e-07	0.00342	2.47
258	GO:0048870	BP: cell motility	258	27	0.104651	8.6e-07	0.00375	2.43
258	GO:0009952	BP: anterior/posterior pattern formation	183	22	0.120219	9.2e-07	0.00403	2.39
258	GO:0010629	BP: negative regulation of gene expression	259	27	0.104247	9.2e-07	0.00405	2.39
258	GO:2000113	BP: negative regulation of cellular macromolecule biosynthetic process	244	26	0.106557	9.8e-07	0.00428	2.37
258	GO:0010558	BP: negative regulation of macromolecule biosynthetic process	244	26	0.106557	9.8e-07	0.00428	2.37
258	GO:0035218	BP: leg disc development	58	12	0.206897	1e-06	0.00448	2.35
258	GO:0009890	BP: negative regulation of biosynthetic process	248	26	0.104839	1.3e-06	0.00586	2.23
258	GO:0031327	BP: negative regulation of cellular biosynthetic process	248	26	0.104839	1.3e-06	0.00586	2.23
258	GO:0051674	BP: localization of cell	267	27	0.101124	1.7e-06	0.00736	2.13
199	GO:0005886	CC: plasma membrane	511	43	0.0841487	9.9e-06	0.00759	2.12
199	GO:0005911	CC: cell-cell junction	62	12	0.193548	1e-05	0.00787	2.1
258	GO:0007540	BP: sex determination, establishment of X	4	4	1	1.9e-06	0.0081	2.09
258	GO:0007378	BP: amnioserosa formation	4	4	1	1.9e-06	0.0081	2.09
258	GO:0007538	BP: primary sex determination	12	6	0.5	1.9e-06	0.00823	2.08
258	GO:0048100	BP: wing disc anterior/posterior pattern formation	12	6	0.5	1.9e-06	0.00823	2.08
221	GO:0005488	MF: binding	2365	114	0.048203	3.9e-06	0.00845	2.07
258	GO:0001707	BP: mesoderm formation	25	8	0.32	2e-06	0.00879	2.06
258	GO:0045595	BP: regulation of cell differentiation	238	25	0.105042	2.1e-06	0.00914	2.04

## Sheet: all clusters - compare-classes
cluster	# gène annotés dans le cluster AGZ	ID GO	Définition	# gènes total annotés	intersection	Coverage of annotated cluster by GO class	Coverage of GO class by cluster	Jaccard similarity	p-value	e-value	Significativité
DeRenzis_degraded_maternal_and_zygotic	371	GO:0009987	BP: cellular process	4867	323	0.87062	0.0663653	0.0657172	1.7e-15	6.3e-10	9.2
DeRenzis_degraded_maternal_and_zygotic	289	GO:0044424	CC: intracellular part	3485	265	0.916955	0.0760402	0.0755201	1e-12	6.4e-08	7.19
DeRenzis_degraded_maternal_and_zygotic	289	GO:0005622	CC: intracellular	3489	265	0.916955	0.075953	0.0754341	1.3e-12	8e-08	7.09
DeRenzis_degraded_maternal_and_zygotic	371	GO:0022008	BP: neurogenesis	1142	111	0.299191	0.0971979	0.0791726	1.9e-11	6.8e-06	5.17
DeRenzis_degraded_maternal_and_zygotic	371	GO:0030154	BP: cell differentiation	1695	144	0.38814	0.0849558	0.074922	1.6e-10	5.7e-05	4.24
DeRenzis_degraded_maternal_and_zygotic	371	GO:0007399	BP: nervous system development	1309	119	0.320755	0.0909091	0.0762332	2.3e-10	8.4e-05	4.08
DeRenzis_degraded_maternal_and_zygotic	371	GO:0048869	BP: cellular developmental process	1732	145	0.390836	0.0837182	0.0740552	3.9e-10	0.00014	3.84
DeRenzis_degraded_maternal_and_zygotic	371	GO:0051128	BP: regulation of cellular component organization	366	47	0.126685	0.128415	0.0681159	1e-08	0.00376	2.43
DeRenzis_degraded_maternal_and_zygotic	371	GO:0048522	BP: positive regulation of cellular process	393	48	0.12938	0.122137	0.0670391	3.6e-08	0.01312	1.88
DeRenzis_degraded_maternal_and_zygotic	371	GO:0043170	BP: macromolecule metabolic process	1486	121	0.326146	0.0814266	0.0697005	1.5e-07	0.05497	1.26
DeRenzis_degraded_maternal_and_zygotic	371	GO:0048731	BP: system development	2161	161	0.433962	0.0745025	0.0679038	1.9e-07	0.06817	1.17
DeRenzis_degraded_maternal_and_zygotic	371	GO:0048518	BP: positive regulation of biological process	431	49	0.132075	0.113689	0.065073	2.5e-07	0.09058	1.04
DeRenzis_early_zygotic	21	GO:0001071	MF: nucleic acid binding transcription factor activity	301	10	0.47619	0.0332226	0.0320513	9.9e-09	0.00174	2.76
DeRenzis_early_zygotic	21	GO:0003700	MF: sequence-specific DNA binding transcription factor activity	301	10	0.47619	0.0332226	0.0320513	9.9e-09	0.00174	2.76
DeRenzis_early_zygotic	37	GO:0045165	BP: cell fate commitment	222	11	0.297297	0.0495495	0.0443548	1.1e-08	0.00414	2.38
DeRenzis_early_zygotic	37	GO:0001708	BP: cell fate specification	57	7	0.189189	0.122807	0.0804598	1.4e-08	0.00531	2.27
DeRenzis_early_zygotic	37	GO:0006357	BP: regulation of transcription from RNA polymerase II promoter	146	9	0.243243	0.0616438	0.0517241	4.7e-08	0.01712	1.77
DeRenzis_early_zygotic	37	GO:0001709	BP: cell fate determination	123	8	0.216216	0.0650407	0.0526316	1.9e-07	0.07026	1.15
DeRenzis_maternal_zygotic	473	GO:0009987	BP: cellular process	4867	413	0.87315	0.0848572	0.0838238	3.8e-20	1.4e-14	13.85
DeRenzis_maternal_zygotic	473	GO:0022008	BP: neurogenesis	1142	148	0.312896	0.129597	0.100886	6.5e-17	2.4e-11	10.62
DeRenzis_maternal_zygotic	473	GO:0007399	BP: nervous system development	1309	158	0.334038	0.120703	0.0972906	3.3e-15	1.2e-09	8.92
DeRenzis_maternal_zygotic	473	GO:0030154	BP: cell differentiation	1695	187	0.395349	0.110324	0.0943968	2.6e-14	9.6e-09	8.02
DeRenzis_maternal_zygotic	473	GO:0048869	BP: cellular developmental process	1732	188	0.397463	0.108545	0.0932077	1.1e-13	4.2e-08	7.38
DeRenzis_maternal_zygotic	365	GO:0044424	CC: intracellular part	3485	328	0.89863	0.0941176	0.0931289	2.2e-12	1.4e-07	6.86
DeRenzis_maternal_zygotic	365	GO:0005622	CC: intracellular	3489	328	0.89863	0.0940097	0.0930233	2.9e-12	1.8e-07	6.74
DeRenzis_maternal_zygotic	473	GO:0048731	BP: system development	2161	206	0.435518	0.0953262	0.0848435	2.2e-09	0.00079	3.1
DeRenzis_maternal_zygotic	473	GO:0043170	BP: macromolecule metabolic process	1486	154	0.325581	0.103634	0.0853186	2.9e-09	0.00108	2.97
DeRenzis_maternal_zygotic	395	GO:0005515	MF: protein binding	1032	107	0.270886	0.103682	0.0810606	6.3e-09	0.00111	2.96
DeRenzis_maternal_zygotic	473	GO:0051128	BP: regulation of cellular component organization	366	56	0.118393	0.153005	0.0715198	4.2e-09	0.00154	2.81
DeRenzis_maternal_zygotic	365	GO:0070013	CC: intracellular organelle lumen	589	83	0.227397	0.140917	0.0952928	3.6e-08	0.00227	2.64
DeRenzis_maternal_zygotic	365	GO:0043233	CC: organelle lumen	589	83	0.227397	0.140917	0.0952928	3.6e-08	0.00227	2.64
DeRenzis_maternal_zygotic	365	GO:0031974	CC: membrane-enclosed lumen	596	83	0.227397	0.139262	0.094533	6.3e-08	0.00396	2.4
DeRenzis_maternal_zygotic	473	GO:0048522	BP: positive regulation of cellular process	393	57	0.120507	0.145038	0.0704574	2.2e-08	0.00812	2.09
DeRenzis_maternal_zygotic	473	GO:0044260	BP: cellular macromolecule metabolic process	1365	141	0.298097	0.103297	0.0830878	2.5e-08	0.00918	2.04
DeRenzis_maternal_zygotic	473	GO:0050789	BP: regulation of biological process	2075	195	0.412262	0.0939759	0.0828729	3.1e-08	0.01129	1.95
DeRenzis_maternal_zygotic	365	GO:0044446	CC: intracellular organelle part	1961	203	0.556164	0.103519	0.0956194	1.9e-07	0.01202	1.92
DeRenzis_maternal_zygotic	473	GO:0008152	BP: metabolic process	1944	185	0.391121	0.0951646	0.0828853	3.5e-08	0.01295	1.89
DeRenzis_maternal_zygotic	473	GO:0048518	BP: positive regulation of biological process	431	60	0.12685	0.139211	0.07109	4.3e-08	0.01563	1.81
DeRenzis_maternal_zygotic	473	GO:0048856	BP: anatomical structure development	2734	241	0.509514	0.0881492	0.0812542	7e-08	0.02574	1.59
DeRenzis_maternal_zygotic	365	GO:0044422	CC: organelle part	1980	203	0.556164	0.102525	0.0947712	4.6e-07	0.02875	1.54
DeRenzis_maternal_zygotic	365	GO:0043226	CC: organelle	2990	280	0.767123	0.0936455	0.0910569	5.4e-07	0.0339	1.47
DeRenzis_maternal_zygotic	365	GO:0044451	CC: nucleoplasm part	275	46	0.126027	0.167273	0.0774411	5.8e-07	0.03647	1.44
DeRenzis_maternal_zygotic	473	GO:0044237	BP: cellular metabolic process	1772	170	0.359408	0.0959368	0.0819277	1.1e-07	0.04024	1.4
DeRenzis_maternal_zygotic	365	GO:0031981	CC: nuclear lumen	432	63	0.172603	0.145833	0.0858311	6.9e-07	0.04347	1.36
DeRenzis_maternal_zygotic	365	GO:0043234	CC: protein complex	1416	155	0.424658	0.109463	0.095326	7.5e-07	0.04735	1.32
DeRenzis_maternal_zygotic	365	GO:0043229	CC: intracellular organelle	2984	279	0.764384	0.0934987	0.0908795	7.7e-07	0.04807	1.32
DeRenzis_maternal_zygotic	473	GO:0007275	BP: multicellular organismal development	2739	239	0.505285	0.0872581	0.0803902	2.3e-07	0.08554	1.07
DeRenzis_purely_zygotic	191	GO:0007275	BP: multicellular organismal development	2739	148	0.774869	0.0540343	0.0531991	1.6e-27	5.9e-22	21.23
DeRenzis_purely_zygotic	191	GO:0032502	BP: developmental process	3056	154	0.806283	0.0503927	0.0497898	6e-26	2.2e-20	19.65
DeRenzis_purely_zygotic	191	GO:0065007	BP: biological regulation	2287	133	0.696335	0.0581548	0.0567164	6.6e-26	2.4e-20	19.62
DeRenzis_purely_zygotic	191	GO:0048513	BP: organ development	1239	96	0.502618	0.0774818	0.071964	3.1e-25	1.1e-19	18.95
DeRenzis_purely_zygotic	191	GO:0048731	BP: system development	2161	128	0.670157	0.0592318	0.057554	4.2e-25	1.5e-19	18.82
DeRenzis_purely_zygotic	191	GO:0048856	BP: anatomical structure development	2734	144	0.753927	0.0526701	0.0517799	9.6e-25	3.5e-19	18.45
DeRenzis_purely_zygotic	191	GO:0045165	BP: cell fate commitment	222	41	0.21466	0.184685	0.110215	1.9e-23	7.1e-18	17.15
DeRenzis_purely_zygotic	166	GO:0003700	MF: sequence-specific DNA binding transcription factor activity	301	45	0.271084	0.149502	0.106635	4.1e-23	7.2e-18	17.15
DeRenzis_purely_zygotic	166	GO:0001071	MF: nucleic acid binding transcription factor activity	301	45	0.271084	0.149502	0.106635	4.1e-23	7.2e-18	17.15
DeRenzis_purely_zygotic	191	GO:0001709	BP: cell fate determination	123	32	0.167539	0.260163	0.113475	3.2e-23	1.2e-17	16.92
DeRenzis_purely_zygotic	191	GO:0009790	BP: embryo development	595	64	0.335079	0.107563	0.0886427	3.6e-23	1.3e-17	16.88
DeRenzis_purely_zygotic	191	GO:0050789	BP: regulation of biological process	2075	122	0.638743	0.0587952	0.056903	6.3e-23	2.3e-17	16.63
DeRenzis_purely_zygotic	191	GO:0009653	BP: anatomical structure morphogenesis	1521	101	0.528796	0.0664037	0.062694	1.8e-21	6.6e-16	15.18
DeRenzis_purely_zygotic	191	GO:0050794	BP: regulation of cellular process	1910	113	0.591623	0.0591623	0.056841	1.3e-20	4.6e-15	14.34
DeRenzis_purely_zygotic	191	GO:0003002	BP: regionalization	479	54	0.282723	0.112735	0.0876623	2.8e-20	1e-14	13.98
DeRenzis_purely_zygotic	191	GO:0007389	BP: pattern specification process	512	55	0.287958	0.107422	0.0848765	1.2e-19	4.2e-14	13.37
DeRenzis_purely_zygotic	191	GO:0048598	BP: embryonic morphogenesis	232	37	0.193717	0.159483	0.0958549	6.9e-19	2.5e-13	12.6
DeRenzis_purely_zygotic	191	GO:0048699	BP: generation of neurons	599	58	0.303665	0.096828	0.079235	1.4e-18	5.2e-13	12.28
DeRenzis_purely_zygotic	191	GO:0007369	BP: gastrulation	69	22	0.115183	0.318841	0.092437	2.5e-18	9.4e-13	12.03
DeRenzis_purely_zygotic	191	GO:0006355	BP: regulation of transcription, DNA-dependent	517	53	0.277487	0.102515	0.080916	5.4e-18	2e-12	11.71
DeRenzis_purely_zygotic	191	GO:0035282	BP: segmentation	270	38	0.198953	0.140741	0.0898345	1.8e-17	6.7e-12	11.18
DeRenzis_purely_zygotic	191	GO:0009880	BP: embryonic pattern specification	231	35	0.183246	0.151515	0.0904393	3.7e-17	1.4e-11	10.86
DeRenzis_purely_zygotic	191	GO:0048869	BP: cellular developmental process	1732	100	0.52356	0.0577367	0.0548546	1.4e-16	5.2e-11	10.29
DeRenzis_purely_zygotic	191	GO:0007350	BP: blastoderm segmentation	215	33	0.172775	0.153488	0.0884718	2.2e-16	8.3e-11	10.08
DeRenzis_purely_zygotic	191	GO:2000112	BP: regulation of cellular macromolecule biosynthetic process	588	54	0.282723	0.0918367	0.0744828	3.3e-16	1.2e-10	9.91
DeRenzis_purely_zygotic	191	GO:0010556	BP: regulation of macromolecule biosynthetic process	588	54	0.282723	0.0918367	0.0744828	3.3e-16	1.2e-10	9.91
DeRenzis_purely_zygotic	191	GO:0030154	BP: cell differentiation	1695	98	0.513089	0.0578171	0.0548098	3.6e-16	1.3e-10	9.88
DeRenzis_purely_zygotic	191	GO:0032501	BP: multicellular organismal process	3730	155	0.811518	0.041555	0.0411577	6.8e-16	2.5e-10	9.61
DeRenzis_purely_zygotic	191	GO:0051252	BP: regulation of RNA metabolic process	586	53	0.277487	0.0904437	0.0732044	1.3e-15	4.9e-10	9.31
DeRenzis_purely_zygotic	191	GO:0019219	BP: regulation of nucleobase, nucleoside, nucleotide and nucleic acid metabolic process	609	53	0.277487	0.0870279	0.0709505	6.9e-15	2.5e-09	8.6
DeRenzis_purely_zygotic	191	GO:0051171	BP: regulation of nitrogen compound metabolic process	611	53	0.277487	0.086743	0.070761	7.9e-15	2.9e-09	8.54
DeRenzis_purely_zygotic	191	GO:0031326	BP: regulation of cellular biosynthetic process	633	54	0.282723	0.0853081	0.0701299	8.3e-15	3e-09	8.52
DeRenzis_purely_zygotic	191	GO:0009889	BP: regulation of biosynthetic process	635	54	0.282723	0.0850394	0.0699482	9.5e-15	3.5e-09	8.46
DeRenzis_purely_zygotic	191	GO:0009888	BP: tissue development	532	48	0.251309	0.0902256	0.0711111	4.7e-14	1.7e-08	7.77
DeRenzis_purely_zygotic	191	GO:0001708	BP: cell fate specification	57	17	0.0890052	0.298246	0.0735931	7.5e-14	2.8e-08	7.56
DeRenzis_purely_zygotic	191	GO:0010468	BP: regulation of gene expression	725	56	0.293194	0.0772414	0.0651163	1.7e-13	6.2e-08	7.21
DeRenzis_purely_zygotic	191	GO:0048569	BP: post-embryonic organ development	340	37	0.193717	0.108824	0.0748988	2.3e-13	8.3e-08	7.08
DeRenzis_purely_zygotic	191	GO:0048729	BP: tissue morphogenesis	305	35	0.183246	0.114754	0.0759219	2.3e-13	8.5e-08	7.07
DeRenzis_purely_zygotic	191	GO:0040011	BP: locomotion	497	45	0.235602	0.0905433	0.0699844	3.1e-13	1.1e-07	6.94
DeRenzis_purely_zygotic	191	GO:0060255	BP: regulation of macromolecule metabolic process	838	60	0.314136	0.071599	0.0619195	5.1e-13	1.9e-07	6.73
DeRenzis_purely_zygotic	191	GO:0007399	BP: nervous system development	1309	78	0.408377	0.0595875	0.0548523	7.1e-13	2.6e-07	6.58
DeRenzis_purely_zygotic	191	GO:0009887	BP: organ morphogenesis	665	52	0.272251	0.0781955	0.0646766	1e-12	3.8e-07	6.42
DeRenzis_purely_zygotic	191	GO:0080090	BP: regulation of primary metabolic process	784	57	0.298429	0.0727041	0.0620915	1.3e-12	4.7e-07	6.33
DeRenzis_purely_zygotic	191	GO:0035287	BP: head segmentation	21	11	0.0575916	0.52381	0.0547264	1.4e-12	5.1e-07	6.29
DeRenzis_purely_zygotic	191	GO:0031323	BP: regulation of cellular metabolic process	819	58	0.303665	0.0708181	0.0609244	2.3e-12	8.5e-07	6.07
DeRenzis_purely_zygotic	191	GO:0007411	BP: axon guidance	185	26	0.136126	0.140541	0.0742857	3.8e-12	1.4e-06	5.86
DeRenzis_purely_zygotic	191	GO:0030182	BP: neuron differentiation	514	44	0.230366	0.0856031	0.0665658	4.3e-12	1.6e-06	5.8
DeRenzis_purely_zygotic	191	GO:0048565	BP: digestive tract development	83	18	0.0942408	0.216867	0.0703125	5.5e-12	2e-06	5.69
DeRenzis_purely_zygotic	191	GO:0055123	BP: digestive system development	83	18	0.0942408	0.216867	0.0703125	5.5e-12	2e-06	5.69
DeRenzis_purely_zygotic	191	GO:0006357	BP: regulation of transcription from RNA polymerase II promoter	146	23	0.120419	0.157534	0.0732484	6.6e-12	2.4e-06	5.62
DeRenzis_purely_zygotic	191	GO:0006935	BP: chemotaxis	192	26	0.136126	0.135417	0.0728291	9e-12	3.3e-06	5.48
DeRenzis_purely_zygotic	191	GO:0048666	BP: neuron development	444	40	0.209424	0.0900901	0.0672269	1e-11	3.7e-06	5.43
DeRenzis_purely_zygotic	191	GO:0007366	BP: periodic partitioning by pair rule gene	7	7	0.0366492	1	0.0366492	1.1e-11	3.9e-06	5.41
DeRenzis_purely_zygotic	191	GO:0000904	BP: cell morphogenesis involved in differentiation	391	37	0.193717	0.0946292	0.0678899	1.6e-11	6e-06	5.22
DeRenzis_purely_zygotic	191	GO:0022008	BP: neurogenesis	1142	69	0.361257	0.0604203	0.0545886	1.7e-11	6.4e-06	5.19
DeRenzis_purely_zygotic	191	GO:0048468	BP: cell development	986	63	0.329843	0.0638945	0.056553	1.8e-11	6.7e-06	5.17
DeRenzis_purely_zygotic	191	GO:0000902	BP: cell morphogenesis	453	40	0.209424	0.0883002	0.0662252	1.9e-11	7e-06	5.15
DeRenzis_purely_zygotic	191	GO:0009791	BP: post-embryonic development	496	42	0.219895	0.0846774	0.0651163	2.1e-11	7.8e-06	5.11
DeRenzis_purely_zygotic	191	GO:0002009	BP: morphogenesis of an epithelium	284	31	0.162304	0.109155	0.0698198	2.4e-11	8.9e-06	5.05
DeRenzis_purely_zygotic	191	GO:0032989	BP: cellular component morphogenesis	542	44	0.230366	0.0811808	0.0638607	2.6e-11	9.7e-06	5.02
DeRenzis_purely_zygotic	191	GO:0014016	BP: neuroblast differentiation	33	12	0.0628272	0.363636	0.0566038	2.8e-11	1e-05	4.99
DeRenzis_purely_zygotic	191	GO:0019222	BP: regulation of metabolic process	949	61	0.319372	0.0642782	0.0565338	3.5e-11	1.3e-05	4.9
DeRenzis_purely_zygotic	191	GO:0060429	BP: epithelium development	291	31	0.162304	0.106529	0.0687361	4.6e-11	1.7e-05	4.77
DeRenzis_purely_zygotic	191	GO:0007417	BP: central nervous system development	207	26	0.136126	0.125604	0.0698925	5.1e-11	1.9e-05	4.73
DeRenzis_purely_zygotic	191	GO:0048667	BP: cell morphogenesis involved in neuron differentiation	369	35	0.183246	0.0948509	0.0666667	6e-11	2.2e-05	4.66
DeRenzis_purely_zygotic	191	GO:0007167	BP: enzyme linked receptor protein signaling pathway	137	21	0.109948	0.153285	0.0684039	9.8e-11	3.6e-05	4.44
DeRenzis_purely_zygotic	191	GO:0007354	BP: zygotic determination of anterior/posterior axis, embryo	30	11	0.0575916	0.366667	0.052381	1.7e-10	6.4e-05	4.19
DeRenzis_purely_zygotic	191	GO:0048812	BP: neuron projection morphogenesis	365	34	0.17801	0.0931507	0.0651341	1.9e-10	7.1e-05	4.15
DeRenzis_purely_zygotic	191	GO:0007409	BP: axonogenesis	254	28	0.146597	0.110236	0.0671463	2e-10	7.3e-05	4.14
DeRenzis_purely_zygotic	191	GO:0031175	BP: neuron projection development	366	34	0.17801	0.0928962	0.0650096	2.1e-10	7.6e-05	4.12
DeRenzis_purely_zygotic	191	GO:0007444	BP: imaginal disc development	492	40	0.209424	0.0813008	0.0622084	2.5e-10	9.1e-05	4.04
DeRenzis_purely_zygotic	191	GO:0007423	BP: sensory organ development	536	42	0.219895	0.0783582	0.0613139	2.6e-10	9.4e-05	4.03
DeRenzis_purely_zygotic	191	GO:0042330	BP: taxis	240	27	0.141361	0.1125	0.0668317	2.7e-10	0.0001	4
DeRenzis_purely_zygotic	166	GO:0043565	MF: sequence-specific DNA binding	89	16	0.0963855	0.179775	0.0669456	6.7e-10	0.00012	3.93
DeRenzis_purely_zygotic	191	GO:0007442	BP: hindgut morphogenesis	50	13	0.0680628	0.26	0.0570175	4.9e-10	0.00018	3.75
DeRenzis_purely_zygotic	191	GO:0007560	BP: imaginal disc morphogenesis	323	31	0.162304	0.0959752	0.0641822	6.5e-10	0.00024	3.62
DeRenzis_purely_zygotic	191	GO:0048563	BP: post-embryonic organ morphogenesis	323	31	0.162304	0.0959752	0.0641822	6.5e-10	0.00024	3.62
DeRenzis_purely_zygotic	191	GO:0007498	BP: mesoderm development	85	16	0.0837696	0.188235	0.0615385	8.3e-10	0.00031	3.51
DeRenzis_purely_zygotic	191	GO:0030030	BP: cell projection organization	460	37	0.193717	0.0804348	0.0602606	1.8e-09	0.00066	3.18
DeRenzis_purely_zygotic	191	GO:0007169	BP: transmembrane receptor protein tyrosine kinase signaling pathway	90	16	0.0837696	0.177778	0.0603774	2e-09	0.00074	3.13
DeRenzis_purely_zygotic	191	GO:0048858	BP: cell projection morphogenesis	400	34	0.17801	0.085	0.0610413	2.2e-09	0.00081	3.09
DeRenzis_purely_zygotic	191	GO:0007365	BP: periodic partitioning	37	11	0.0575916	0.297297	0.0506912	2.3e-09	0.00085	3.07
DeRenzis_purely_zygotic	191	GO:0032990	BP: cell part morphogenesis	401	34	0.17801	0.084788	0.0609319	2.4e-09	0.00087	3.06
DeRenzis_purely_zygotic	191	GO:0048546	BP: digestive tract morphogenesis	57	13	0.0680628	0.22807	0.0553191	2.8e-09	0.00105	2.98
DeRenzis_purely_zygotic	191	GO:0035290	BP: trunk segmentation	16	8	0.0418848	0.5	0.040201	3e-09	0.00109	2.96
DeRenzis_purely_zygotic	191	GO:0007165	BP: signal transduction	605	43	0.225131	0.0710744	0.0571049	3.2e-09	0.00119	2.93
DeRenzis_purely_zygotic	191	GO:0072358	BP: cardiovascular system development	59	13	0.0680628	0.220339	0.0548523	4.5e-09	0.00165	2.78
DeRenzis_purely_zygotic	191	GO:0007507	BP: heart development	59	13	0.0680628	0.220339	0.0548523	4.5e-09	0.00165	2.78
DeRenzis_purely_zygotic	191	GO:0072359	BP: circulatory system development	59	13	0.0680628	0.220339	0.0548523	4.5e-09	0.00165	2.78
DeRenzis_purely_zygotic	191	GO:0014017	BP: neuroblast fate commitment	24	9	0.0471204	0.375	0.0436893	6.7e-09	0.00248	2.61
DeRenzis_purely_zygotic	191	GO:0009605	BP: response to external stimulus	378	32	0.167539	0.0846561	0.0595903	7.8e-09	0.00287	2.54
DeRenzis_purely_zygotic	191	GO:0010004	BP: gastrulation involving germ band extension	34	10	0.052356	0.294118	0.0465116	1.4e-08	0.00523	2.28
DeRenzis_purely_zygotic	191	GO:0001703	BP: gastrulation with mouth forming first	34	10	0.052356	0.294118	0.0465116	1.4e-08	0.00523	2.28
DeRenzis_purely_zygotic	191	GO:0048332	BP: mesoderm morphogenesis	26	9	0.0471204	0.346154	0.0432692	1.5e-08	0.00564	2.25
DeRenzis_purely_zygotic	191	GO:0035295	BP: tube development	132	18	0.0942408	0.136364	0.0590164	1.6e-08	0.00577	2.24
DeRenzis_purely_zygotic	191	GO:0001704	BP: formation of primary germ layer	27	9	0.0471204	0.333333	0.0430622	2.2e-08	0.00826	2.08
DeRenzis_purely_zygotic	191	GO:0007398	BP: ectoderm development	20	8	0.0418848	0.4	0.0394089	2.7e-08	0.00975	2.01
DeRenzis_purely_zygotic	191	GO:0007166	BP: cell surface receptor linked signaling pathway	443	34	0.17801	0.0767494	0.0566667	3e-08	0.01108	1.96
DeRenzis_purely_zygotic	191	GO:0007402	BP: ganglion mother cell fate determination	9	6	0.0314136	0.666667	0.0309278	3.1e-08	0.01143	1.94
DeRenzis_purely_zygotic	191	GO:0007400	BP: neuroblast fate determination	21	8	0.0418848	0.380952	0.0392157	4.2e-08	0.01538	1.81
DeRenzis_purely_zygotic	191	GO:0035152	BP: regulation of tube architecture, open tracheal system	71	13	0.0680628	0.183099	0.0522088	4.8e-08	0.01774	1.75
DeRenzis_purely_zygotic	191	GO:0009886	BP: post-embryonic morphogenesis	409	32	0.167539	0.0782396	0.056338	5.2e-08	0.0192	1.72
DeRenzis_purely_zygotic	191	GO:0035120	BP: post-embryonic appendage morphogenesis	266	25	0.13089	0.093985	0.0578704	5.4e-08	0.01975	1.7
DeRenzis_purely_zygotic	191	GO:0002165	BP: instar larval or pupal development	476	35	0.183246	0.0735294	0.0553797	5.4e-08	0.01993	1.7
DeRenzis_purely_zygotic	191	GO:0048736	BP: appendage development	286	26	0.136126	0.0909091	0.0576497	5.6e-08	0.0206	1.69
DeRenzis_purely_zygotic	191	GO:0048645	BP: organ formation	40	10	0.052356	0.25	0.0452489	8e-08	0.02931	1.53
DeRenzis_purely_zygotic	191	GO:0050793	BP: regulation of developmental process	396	31	0.162304	0.0782828	0.0557554	8.6e-08	0.03164	1.5
DeRenzis_purely_zygotic	191	GO:0035239	BP: tube morphogenesis	116	16	0.0837696	0.137931	0.0549828	8.7e-08	0.03204	1.49
DeRenzis_purely_zygotic	191	GO:0007552	BP: metamorphosis	419	32	0.167539	0.0763723	0.0553633	9.2e-08	0.0339	1.47
DeRenzis_purely_zygotic	166	GO:0003677	MF: DNA binding	393	29	0.174699	0.0737913	0.054717	2e-07	0.03592	1.44
DeRenzis_purely_zygotic	191	GO:0048707	BP: instar larval or pupal morphogenesis	399	31	0.162304	0.0776942	0.0554562	1e-07	0.0376	1.42
DeRenzis_purely_zygotic	166	GO:0005515	MF: protein binding	1032	53	0.319277	0.0513566	0.0462882	2.2e-07	0.03885	1.41
DeRenzis_purely_zygotic	191	GO:0050896	BP: response to stimulus	1848	84	0.439791	0.0454545	0.0429668	1.1e-07	0.03923	1.41
DeRenzis_purely_zygotic	191	GO:0048737	BP: imaginal disc-derived appendage development	278	25	0.13089	0.0899281	0.0563063	1.3e-07	0.04708	1.33
DeRenzis_purely_zygotic	191	GO:0035107	BP: appendage morphogenesis	283	25	0.13089	0.0883392	0.0556793	1.8e-07	0.06659	1.18
DeRenzis_purely_zygotic	191	GO:0048732	BP: gland development	172	19	0.0994764	0.110465	0.0552326	2e-07	0.07218	1.14
DeRenzis_purely_zygotic	191	GO:0035220	BP: wing disc development	346	28	0.146597	0.0809249	0.0550098	2e-07	0.07278	1.14
DeRenzis_purely_zygotic	191	GO:0001707	BP: mesoderm formation	25	8	0.0418848	0.32	0.0384615	2e-07	0.07437	1.13
DeRenzis_Secondary_target	136	GO:0048513	BP: organ development	1239	61	0.448529	0.0492333	0.0464231	1.6e-13	5.9e-08	7.23
DeRenzis_Secondary_target	136	GO:0065007	BP: biological regulation	2287	85	0.625	0.0371666	0.0363559	8.8e-13	3.2e-07	6.49
DeRenzis_Secondary_target	117	GO:0001071	MF: nucleic acid binding transcription factor activity	301	27	0.230769	0.089701	0.0690537	2.3e-12	4e-07	6.4
DeRenzis_Secondary_target	117	GO:0003700	MF: sequence-specific DNA binding transcription factor activity	301	27	0.230769	0.089701	0.0690537	2.3e-12	4e-07	6.4
DeRenzis_Secondary_target	136	GO:0030182	BP: neuron differentiation	514	37	0.272059	0.0719844	0.0603589	1.1e-12	4.2e-07	6.38
DeRenzis_Secondary_target	136	GO:0048699	BP: generation of neurons	599	40	0.294118	0.066778	0.057554	1.2e-12	4.5e-07	6.34
DeRenzis_Secondary_target	136	GO:0050789	BP: regulation of biological process	2075	80	0.588235	0.0385542	0.0375411	1.3e-12	4.9e-07	6.31
DeRenzis_Secondary_target	136	GO:0048666	BP: neuron development	444	33	0.242647	0.0743243	0.0603291	1.1e-11	4e-06	5.4
DeRenzis_Secondary_target	136	GO:0006935	BP: chemotaxis	192	22	0.161765	0.114583	0.0718954	1.3e-11	4.6e-06	5.34
DeRenzis_Secondary_target	136	GO:0048731	BP: system development	2161	80	0.588235	0.0370199	0.0360848	1.4e-11	5.1e-06	5.29
DeRenzis_Secondary_target	136	GO:0007275	BP: multicellular organismal development	2739	92	0.676471	0.0335889	0.0330579	1.6e-11	5.9e-06	5.23
DeRenzis_Secondary_target	136	GO:0007411	BP: axon guidance	185	21	0.154412	0.113514	0.07	4.6e-11	1.7e-05	4.77
DeRenzis_Secondary_target	136	GO:0040011	BP: locomotion	497	34	0.25	0.0684105	0.0567613	4.9e-11	1.8e-05	4.74
DeRenzis_Secondary_target	136	GO:0050794	BP: regulation of cellular process	1910	73	0.536765	0.0382199	0.0369995	6.6e-11	2.4e-05	4.61
DeRenzis_Secondary_target	136	GO:0001709	BP: cell fate determination	123	17	0.125	0.138211	0.0702479	1.7e-10	6.2e-05	4.21
DeRenzis_Secondary_target	136	GO:0030154	BP: cell differentiation	1695	67	0.492647	0.039528	0.0379819	1.9e-10	7.1e-05	4.15
DeRenzis_Secondary_target	136	GO:0045165	BP: cell fate commitment	222	22	0.161765	0.0990991	0.0654762	2.2e-10	8.2e-05	4.08
DeRenzis_Secondary_target	136	GO:0048667	BP: cell morphogenesis involved in neuron differentiation	369	28	0.205882	0.0758808	0.0587002	3.3e-10	0.00012	3.91
DeRenzis_Secondary_target	136	GO:0048468	BP: cell development	986	48	0.352941	0.0486815	0.0446927	3.7e-10	0.00014	3.87
DeRenzis_Secondary_target	136	GO:0009790	BP: embryo development	595	36	0.264706	0.0605042	0.0517986	3.8e-10	0.00014	3.85
DeRenzis_Secondary_target	136	GO:0048869	BP: cellular developmental process	1732	67	0.492647	0.0386836	0.0372016	5.3e-10	0.00019	3.71
DeRenzis_Secondary_target	136	GO:0032502	BP: developmental process	3056	95	0.698529	0.0310864	0.0306748	6.3e-10	0.00023	3.63
DeRenzis_Secondary_target	136	GO:0042330	BP: taxis	240	22	0.161765	0.0916667	0.0621469	1e-09	0.00037	3.43
DeRenzis_Secondary_target	136	GO:0048812	BP: neuron projection morphogenesis	365	27	0.198529	0.0739726	0.056962	1.3e-09	0.00047	3.33
DeRenzis_Secondary_target	136	GO:0000904	BP: cell morphogenesis involved in differentiation	391	28	0.205882	0.0716113	0.0561122	1.3e-09	0.00046	3.33
DeRenzis_Secondary_target	136	GO:0031175	BP: neuron projection development	366	27	0.198529	0.0737705	0.0568421	1.4e-09	0.0005	3.3
DeRenzis_Secondary_target	136	GO:0009653	BP: anatomical structure morphogenesis	1521	61	0.448529	0.0401052	0.0382206	1.4e-09	0.00052	3.29
DeRenzis_Secondary_target	136	GO:0003002	BP: regionalization	479	31	0.227941	0.0647182	0.0530822	1.7e-09	0.00062	3.21
DeRenzis_Secondary_target	136	GO:0007389	BP: pattern specification process	512	32	0.235294	0.0625	0.0519481	2.1e-09	0.00077	3.12
DeRenzis_Secondary_target	136	GO:0009880	BP: embryonic pattern specification	231	21	0.154412	0.0909091	0.0606936	3e-09	0.00109	2.96
DeRenzis_Secondary_target	136	GO:0007409	BP: axonogenesis	254	22	0.161765	0.0866142	0.0597826	3e-09	0.00109	2.96
DeRenzis_Secondary_target	136	GO:0048856	BP: anatomical structure development	2734	87	0.639706	0.0318215	0.0312612	3.9e-09	0.00142	2.85
DeRenzis_Secondary_target	136	GO:0007350	BP: blastoderm segmentation	215	20	0.147059	0.0930233	0.060423	4.9e-09	0.00181	2.74
DeRenzis_Secondary_target	136	GO:0000902	BP: cell morphogenesis	453	29	0.213235	0.0640177	0.0517857	8.1e-09	0.003	2.52
DeRenzis_Secondary_target	136	GO:0035282	BP: segmentation	270	22	0.161765	0.0814815	0.0572917	9.3e-09	0.00342	2.47
DeRenzis_Secondary_target	136	GO:0035290	BP: trunk segmentation	16	7	0.0514706	0.4375	0.0482759	9.2e-09	0.0034	2.47
DeRenzis_Secondary_target	136	GO:0048858	BP: cell projection morphogenesis	400	27	0.198529	0.0675	0.0530452	9.5e-09	0.00351	2.46
DeRenzis_Secondary_target	136	GO:0032990	BP: cell part morphogenesis	401	27	0.198529	0.0673317	0.0529412	1e-08	0.0037	2.43
DeRenzis_Secondary_target	136	GO:0006355	BP: regulation of transcription, DNA-dependent	517	31	0.227941	0.0599613	0.0498392	1.1e-08	0.00394	2.4
DeRenzis_Secondary_target	136	GO:0030030	BP: cell projection organization	460	29	0.213235	0.0630435	0.0511464	1.2e-08	0.00424	2.37
DeRenzis_Secondary_target	136	GO:0007399	BP: nervous system development	1309	53	0.389706	0.0404889	0.0380747	2.5e-08	0.00936	2.03
DeRenzis_Secondary_target	136	GO:0048732	BP: gland development	172	17	0.125	0.0988372	0.0584192	3.1e-08	0.01156	1.94
DeRenzis_Secondary_target	136	GO:0032989	BP: cellular component morphogenesis	542	31	0.227941	0.0571956	0.0479134	3.3e-08	0.01199	1.92
DeRenzis_Secondary_target	136	GO:0019219	BP: regulation of nucleobase, nucleoside, nucleotide and nucleic acid metabolic process	609	33	0.242647	0.0541872	0.0463483	4e-08	0.01453	1.84
DeRenzis_Secondary_target	136	GO:0051171	BP: regulation of nitrogen compound metabolic process	611	33	0.242647	0.0540098	0.0462185	4.3e-08	0.01574	1.8
DeRenzis_Secondary_target	136	GO:0022008	BP: neurogenesis	1142	48	0.352941	0.0420315	0.0390244	5.2e-08	0.01909	1.72
DeRenzis_Secondary_target	136	GO:0007366	BP: periodic partitioning by pair rule gene	7	5	0.0367647	0.714286	0.0362319	5.4e-08	0.01986	1.7
DeRenzis_Secondary_target	136	GO:0051252	BP: regulation of RNA metabolic process	586	32	0.235294	0.0546075	0.0463768	5.6e-08	0.02055	1.69
DeRenzis_Secondary_target	136	GO:2000112	BP: regulation of cellular macromolecule biosynthetic process	588	32	0.235294	0.0544218	0.0462428	6.1e-08	0.02227	1.65
DeRenzis_Secondary_target	136	GO:0010556	BP: regulation of macromolecule biosynthetic process	588	32	0.235294	0.0544218	0.0462428	6.1e-08	0.02227	1.65
DeRenzis_Secondary_target	136	GO:0035287	BP: head segmentation	21	7	0.0514706	0.333333	0.0466667	8.7e-08	0.03183	1.5
DeRenzis_Secondary_target	136	GO:0048598	BP: embryonic morphogenesis	232	19	0.139706	0.0818966	0.0544413	9.8e-08	0.03607	1.44
DeRenzis_Secondary_target	136	GO:0006357	BP: regulation of transcription from RNA polymerase II promoter	146	15	0.110294	0.10274	0.0561798	1.3e-07	0.04741	1.32
DeRenzis_Secondary_target	136	GO:0007479	BP: leg disc proximal/distal pattern formation	15	6	0.0441176	0.4	0.0413793	2.2e-07	0.07963	1.1
DeRenzis_Secondary_target	136	GO:0009605	BP: response to external stimulus	378	24	0.176471	0.0634921	0.0489796	2.3e-07	0.08439	1.07
Lu_88_NC_ratio	58	GO:0035282	BP: segmentation	270	19	0.327586	0.0703704	0.0614887	2e-13	7.4e-08	7.13
Lu_88_NC_ratio	58	GO:0065007	BP: biological regulation	2287	46	0.793103	0.0201137	0.0200087	4e-13	1.5e-07	6.83
Lu_88_NC_ratio	58	GO:0050789	BP: regulation of biological process	2075	44	0.758621	0.0212048	0.0210627	4.9e-13	1.8e-07	6.74
Lu_88_NC_ratio	58	GO:0003002	BP: regionalization	479	23	0.396552	0.0480167	0.0447471	1e-12	3.8e-07	6.42
Lu_88_NC_ratio	58	GO:0050794	BP: regulation of cellular process	1910	42	0.724138	0.0219895	0.0218069	1.1e-12	4.2e-07	6.38
Lu_88_NC_ratio	58	GO:0009790	BP: embryo development	595	25	0.431034	0.0420168	0.0398089	1.5e-12	5.3e-07	6.27
Lu_88_NC_ratio	58	GO:0007389	BP: pattern specification process	512	23	0.396552	0.0449219	0.0420475	4.1e-12	1.5e-06	5.82
Lu_88_NC_ratio	58	GO:0009880	BP: embryonic pattern specification	231	16	0.275862	0.0692641	0.0586081	3e-11	1.1e-05	4.96
Lu_88_NC_ratio	54	GO:0001071	MF: nucleic acid binding transcription factor activity	301	17	0.314815	0.0564784	0.0502959	1.6e-10	2.8e-05	4.55
Lu_88_NC_ratio	54	GO:0003700	MF: sequence-specific DNA binding transcription factor activity	301	17	0.314815	0.0564784	0.0502959	1.6e-10	2.8e-05	4.55
Lu_88_NC_ratio	58	GO:0007275	BP: multicellular organismal development	2739	47	0.810345	0.0171595	0.0170909	8.6e-11	3.2e-05	4.5
Lu_88_NC_ratio	58	GO:0007350	BP: blastoderm segmentation	215	15	0.258621	0.0697674	0.0581395	1.3e-10	4.7e-05	4.33
Lu_88_NC_ratio	58	GO:0007369	BP: gastrulation	69	10	0.172414	0.144928	0.0854701	1.7e-10	6.2e-05	4.21
Lu_88_NC_ratio	58	GO:0007366	BP: periodic partitioning by pair rule gene	7	5	0.0862069	0.714286	0.0833333	7e-10	0.00026	3.59
Lu_88_NC_ratio	58	GO:0032502	BP: developmental process	3056	48	0.827586	0.0157068	0.0156556	1.2e-09	0.00043	3.37
Lu_88_NC_ratio	58	GO:0045165	BP: cell fate commitment	222	14	0.241379	0.0630631	0.0526316	2.2e-09	0.00081	3.09
Lu_88_NC_ratio	58	GO:0006355	BP: regulation of transcription, DNA-dependent	517	20	0.344828	0.0386847	0.036036	2.4e-09	0.00087	3.06
Lu_88_NC_ratio	58	GO:0048731	BP: system development	2161	40	0.689655	0.0185099	0.018357	2.9e-09	0.00106	2.97
Lu_88_NC_ratio	58	GO:0048513	BP: organ development	1239	30	0.517241	0.0242131	0.023678	4.1e-09	0.0015	2.82
Lu_88_NC_ratio	58	GO:0009653	BP: anatomical structure morphogenesis	1521	33	0.568966	0.0216963	0.0213454	6.3e-09	0.00231	2.64
Lu_88_NC_ratio	58	GO:0040011	BP: locomotion	497	19	0.327586	0.0382294	0.0354478	8.2e-09	0.00303	2.52
Lu_88_NC_ratio	58	GO:0035287	BP: head segmentation	21	6	0.103448	0.285714	0.0821918	1.3e-08	0.00467	2.33
Lu_88_NC_ratio	58	GO:0051252	BP: regulation of RNA metabolic process	586	20	0.344828	0.0341297	0.0320513	2.1e-08	0.00757	2.12
Lu_88_NC_ratio	58	GO:0010556	BP: regulation of macromolecule biosynthetic process	588	20	0.344828	0.0340136	0.0319489	2.2e-08	0.00802	2.1
Lu_88_NC_ratio	58	GO:2000112	BP: regulation of cellular macromolecule biosynthetic process	588	20	0.344828	0.0340136	0.0319489	2.2e-08	0.00802	2.1
Lu_88_NC_ratio	58	GO:0010468	BP: regulation of gene expression	725	22	0.37931	0.0303448	0.0289093	2.7e-08	0.00984	2.01
Lu_88_NC_ratio	58	GO:0006928	BP: cellular component movement	276	14	0.241379	0.0507246	0.04375	3.6e-08	0.01339	1.87
Lu_88_NC_ratio	58	GO:0019219	BP: regulation of nucleobase, nucleoside, nucleotide and nucleic acid metabolic process	609	20	0.344828	0.0328407	0.0309119	4e-08	0.01454	1.84
Lu_88_NC_ratio	58	GO:0051171	BP: regulation of nitrogen compound metabolic process	611	20	0.344828	0.0327332	0.0308166	4.2e-08	0.01536	1.81
Lu_88_NC_ratio	58	GO:0001704	BP: formation of primary germ layer	27	6	0.103448	0.222222	0.0759494	6.7e-08	0.02451	1.61
Lu_88_NC_ratio	58	GO:0048856	BP: anatomical structure development	2734	43	0.741379	0.0157279	0.0156421	6.8e-08	0.0251	1.6
Lu_88_NC_ratio	58	GO:0031326	BP: regulation of cellular biosynthetic process	633	20	0.344828	0.0315956	0.0298063	7.6e-08	0.02783	1.56
Lu_88_NC_ratio	58	GO:0060255	BP: regulation of macromolecule metabolic process	838	23	0.396552	0.0274463	0.0263459	7.5e-08	0.02757	1.56
Lu_88_NC_ratio	58	GO:0009889	BP: regulation of biosynthetic process	635	20	0.344828	0.0314961	0.0297177	8e-08	0.02934	1.53
Lu_88_NC_ratio	58	GO:0048732	BP: gland development	172	11	0.189655	0.0639535	0.0502283	1.3e-07	0.04689	1.33
Lu_dsDssH	200	GO:0044238	BP: primary metabolic process	1723	83	0.415	0.0481718	0.0451087	1e-07	0.03695	1.43
Lu_dsDssH	200	GO:0009987	BP: cellular process	4867	171	0.855	0.0351346	0.0349265	1.8e-07	0.06478	1.19
Lu_sdDssH	84	GO:0005737	CC: cytoplasm	1827	55	0.654762	0.030104	0.0296336	1.5e-06	0.09543	1.02
Lu_suDsuH	84	GO:0045165	BP: cell fate commitment	222	15	0.178571	0.0675676	0.0515464	4.8e-08	0.01747	1.76
Lu_suDsuH	84	GO:0048731	BP: system development	2161	50	0.595238	0.0231374	0.022779	5.7e-08	0.02099	1.68
Lu_suDsuH	84	GO:0032502	BP: developmental process	3056	60	0.714286	0.0196335	0.0194805	2.7e-07	0.0993	1
Lu_uuDuuH	40	GO:0009653	BP: anatomical structure morphogenesis	1521	28	0.7	0.0184089	0.0182648	9.2e-11	3.4e-05	4.47
Lu_uuDuuH	40	GO:0009887	BP: organ morphogenesis	665	19	0.475	0.0285714	0.0276968	6.3e-10	0.00023	3.63
Lu_uuDuuH	40	GO:0065007	BP: biological regulation	2287	32	0.8	0.0139921	0.0139434	1.1e-09	0.00041	3.39
Lu_uuDuuH	40	GO:0048569	BP: post-embryonic organ development	340	14	0.35	0.0411765	0.0382514	2.5e-09	0.00091	3.04
Lu_uuDuuH	40	GO:0048563	BP: post-embryonic organ morphogenesis	323	13	0.325	0.0402477	0.0371429	1.4e-08	0.00522	2.28
Lu_uuDuuH	40	GO:0007560	BP: imaginal disc morphogenesis	323	13	0.325	0.0402477	0.0371429	1.4e-08	0.00522	2.28
Lu_uuDuuH	40	GO:0048513	BP: organ development	1239	23	0.575	0.0185634	0.0183121	1.9e-08	0.00709	2.15
Lu_uuDuuH	40	GO:0050789	BP: regulation of biological process	2075	29	0.725	0.0139759	0.0139022	2.9e-08	0.01075	1.97
Lu_uuDuuH	40	GO:0007444	BP: imaginal disc development	492	15	0.375	0.0304878	0.0290135	3.5e-08	0.01274	1.89
Lu_uuDuuH	40	GO:0009791	BP: post-embryonic development	496	15	0.375	0.0302419	0.0287908	3.9e-08	0.01421	1.85
Lu_uuDuuH	40	GO:0009790	BP: embryo development	595	16	0.4	0.0268908	0.0258481	6e-08	0.02222	1.65
Lu_uuDuuH	40	GO:0009888	BP: tissue development	532	15	0.375	0.0281955	0.02693	9.9e-08	0.03623	1.44
Lu_uuDuuH	41	GO:0001071	MF: nucleic acid binding transcription factor activity	301	12	0.292683	0.0398671	0.0363636	2.1e-07	0.03712	1.43
Lu_uuDuuH	41	GO:0003700	MF: sequence-specific DNA binding transcription factor activity	301	12	0.292683	0.0398671	0.0363636	2.1e-07	0.03712	1.43
Lu_uuDuuH	40	GO:0050794	BP: regulation of cellular process	1910	27	0.675	0.0141361	0.0140406	1.4e-07	0.05252	1.28
Lu_uuDuuH	40	GO:0048856	BP: anatomical structure development	2734	32	0.8	0.0117045	0.0116703	1.6e-07	0.0598	1.22
Lu_uuDuuH	40	GO:0007417	BP: central nervous system development	207	10	0.25	0.0483092	0.0421941	1.7e-07	0.06263	1.2
Lu_uuDuuH	40	GO:0048707	BP: instar larval or pupal morphogenesis	399	13	0.325	0.0325815	0.0305164	1.7e-07	0.06406	1.19
Lu_uuDuuH	40	GO:0035120	BP: post-embryonic appendage morphogenesis	266	11	0.275	0.0413534	0.0372881	1.8e-07	0.06592	1.18
Lu_uuDuuH	40	GO:0002165	BP: instar larval or pupal development	476	14	0.35	0.0294118	0.0278884	1.8e-07	0.06666	1.18
Lu_uuDuuH	40	GO:0009886	BP: post-embryonic morphogenesis	409	13	0.325	0.0317848	0.0298165	2.3e-07	0.08551	1.07
Lu_uuDuuH	40	GO:0035114	BP: imaginal disc-derived appendage morphogenesis	275	11	0.275	0.04	0.0361842	2.5e-07	0.09239	1.03
Pilot_dsss	437	GO:0009987	BP: cellular process	4867	383	0.87643	0.0786932	0.0778297	2.3e-19	8.3e-14	13.08
Pilot_dsss	365	GO:0015630	CC: microtubule cytoskeleton	434	74	0.20274	0.170507	0.102069	3.8e-11	2.4e-06	5.62
Pilot_dsss	365	GO:0005737	CC: cytoplasm	1827	204	0.558904	0.111658	0.102616	8.5e-11	5.3e-06	5.27
Pilot_dsss	365	GO:0044424	CC: intracellular part	3485	324	0.887671	0.0929699	0.0918888	1.4e-10	8.7e-06	5.06
Pilot_dsss	365	GO:0005875	CC: microtubule associated complex	359	64	0.175342	0.178273	0.0969697	1.5e-10	9.5e-06	5.02
Pilot_dsss	365	GO:0005622	CC: intracellular	3489	324	0.887671	0.0928633	0.0917847	1.8e-10	1.1e-05	4.95
Pilot_dsss	469	GO:0003824	MF: catalytic activity	2856	276	0.588486	0.0966387	0.0905215	6.6e-11	1.2e-05	4.94
Pilot_dsss	437	GO:0019752	BP: carboxylic acid metabolic process	146	32	0.0732265	0.219178	0.0580762	2.5e-10	9.4e-05	4.03
Pilot_dsss	437	GO:0006082	BP: organic acid metabolic process	146	32	0.0732265	0.219178	0.0580762	2.5e-10	9.4e-05	4.03
Pilot_dsss	437	GO:0043436	BP: oxoacid metabolic process	146	32	0.0732265	0.219178	0.0580762	2.5e-10	9.4e-05	4.03
Pilot_dsss	365	GO:0005832	CC: chaperonin-containing T-complex	8	8	0.0219178	1	0.0219178	1.5e-09	9.5e-05	4.02
Pilot_dsss	437	GO:0008152	BP: metabolic process	1944	181	0.414188	0.093107	0.0822727	2.7e-10	9.9e-05	4
Pilot_dsss	365	GO:0044444	CC: cytoplasmic part	1499	172	0.471233	0.114743	0.101655	1.7e-09	0.00011	3.97
Pilot_dsss	437	GO:0000226	BP: microtubule cytoskeleton organization	333	52	0.118993	0.156156	0.0724234	4.6e-10	0.00017	3.77
Pilot_dsss	365	GO:0044430	CC: cytoskeletal part	490	75	0.205479	0.153061	0.0961538	5.1e-09	0.00032	3.49
Pilot_dsss	437	GO:0044237	BP: cellular metabolic process	1772	165	0.377574	0.0931151	0.0807241	3.2e-09	0.00119	2.93
Pilot_dsss	365	GO:0005856	CC: cytoskeleton	508	75	0.205479	0.147638	0.093985	2.6e-08	0.00166	2.78
Pilot_dsss	437	GO:0007017	BP: microtubule-based process	429	59	0.135011	0.137529	0.0731103	4.6e-09	0.00167	2.78
Pilot_dsss	437	GO:0042180	BP: cellular ketone metabolic process	165	32	0.0732265	0.193939	0.0561404	6.6e-09	0.00242	2.62
Pilot_dsss	437	GO:0006090	BP: pyruvate metabolic process	10	8	0.0183066	0.8	0.0182232	9.2e-09	0.00338	2.47
Pilot_dsss	437	GO:0044238	BP: primary metabolic process	1723	159	0.363844	0.0922809	0.0794603	1.5e-08	0.00565	2.25
Pilot_dsss	437	GO:0031122	BP: cytoplasmic microtubule organization	14	9	0.020595	0.642857	0.020362	2.1e-08	0.00781	2.11
Pilot_dsss	437	GO:0044281	BP: small molecule metabolic process	299	45	0.102975	0.150502	0.065123	2.4e-08	0.00893	2.05
Pilot_dsss	437	GO:0000278	BP: mitotic cell cycle	431	57	0.130435	0.132251	0.0702836	3.6e-08	0.01323	1.88
Pilot_dsss	365	GO:0044464	CC: cell part	4250	359	0.983562	0.0844706	0.0843515	4.9e-07	0.03051	1.52
Pilot_dsss	365	GO:0005623	CC: cell	4250	359	0.983562	0.0844706	0.0843515	4.9e-07	0.03051	1.52
Pilot_dsss	365	GO:0005739	CC: mitochondrion	487	69	0.189041	0.141684	0.0881226	5.6e-07	0.03539	1.45
Pilot_dsss	437	GO:0007052	BP: mitotic spindle organization	200	33	0.0755149	0.165	0.0546358	2.3e-07	0.08376	1.08
Pilot_duss	27	GO:0005658	CC: alpha DNA polymerase	4	3	0.111111	0.75	0.107143	7.3e-07	0.04566	1.34
Pilot_duss	28	GO:0016779	MF: nucleotidyltransferase activity	68	6	0.214286	0.0882353	0.0666667	3.5e-07	0.0623	1.21
Pilot_sdss	193	GO:0005515	MF: protein binding	1032	67	0.34715	0.0649225	0.0578584	9.5e-11	1.7e-05	4.78
Pilot_sdss	214	GO:0050789	BP: regulation of biological process	2075	106	0.495327	0.0510843	0.048557	6.5e-10	0.00024	3.62
Pilot_sdss	214	GO:0050794	BP: regulation of cellular process	1910	97	0.453271	0.0507853	0.047854	1e-08	0.00377	2.42
Pilot_sdss	214	GO:0065007	BP: biological regulation	2287	109	0.509346	0.0476607	0.0455686	2.3e-08	0.00828	2.08
Pilot_sdss	214	GO:0002009	BP: morphogenesis of an epithelium	284	28	0.130841	0.0985915	0.0595745	3.5e-08	0.01272	1.9
Pilot_sdss	214	GO:0060429	BP: epithelium development	291	28	0.130841	0.0962199	0.0587002	5.9e-08	0.02155	1.67
Pilot_sdss	214	GO:0051128	BP: regulation of cellular component organization	366	32	0.149533	0.0874317	0.0583942	6e-08	0.02201	1.66
Pilot_sdss	214	GO:0006464	BP: protein modification process	394	33	0.154206	0.0837563	0.0573913	1e-07	0.03747	1.43
Pilot_sdss	214	GO:0048729	BP: tissue morphogenesis	305	28	0.130841	0.0918033	0.0570265	1.6e-07	0.05868	1.23
Pilot_sdss	214	GO:0009987	BP: cellular process	4867	182	0.850467	0.0373947	0.0371504	1.6e-07	0.05927	1.23
Pilot_sdss	193	GO:0019899	MF: enzyme binding	53	11	0.0569948	0.207547	0.0468085	3.5e-07	0.06074	1.22
Pilot_sdss	214	GO:0007243	BP: intracellular protein kinase cascade	49	11	0.0514019	0.22449	0.0436508	1.9e-07	0.06929	1.16
Pilot_sdss	214	GO:0016043	BP: cellular component organization	1902	93	0.434579	0.0488959	0.0459713	2e-07	0.07184	1.14
Pilot_sssd	36	GO:0005839	CC: proteasome core complex	18	6	0.166667	0.333333	0.125	2.6e-09	0.00017	3.78
Pilot_sssd	36	GO:0000502	CC: proteasome complex	47	6	0.166667	0.12766	0.0779221	1.3e-06	0.08126	1.09
Pilot_suss	46	GO:0048513	BP: organ development	1239	25	0.543478	0.0201776	0.0198413	2.2e-08	0.00811	2.09
Pilot_suus	9	GO:0035288	BP: anterior head segmentation	9	3	0.333333	0.333333	0.2	1.3e-07	0.04608	1.34
Pilot_udss	18	GO:0007354	BP: zygotic determination of anterior/posterior axis, embryo	30	5	0.277778	0.166667	0.116279	8.7e-09	0.00319	2.5
Pilot_udss	13	GO:0003677	MF: DNA binding	393	8	0.615385	0.0203562	0.0201005	1.8e-07	0.03177	1.5
Pilot_udss	13	GO:0043565	MF: sequence-specific DNA binding	89	5	0.384615	0.0561798	0.0515464	5.4e-07	0.09489	1.02
Pilot_usss	50	GO:0009653	BP: anatomical structure morphogenesis	1521	35	0.7	0.0230112	0.0227865	3.9e-13	1.4e-07	6.85
Pilot_usss	50	GO:0048856	BP: anatomical structure development	2734	44	0.88	0.0160936	0.0160584	1e-12	3.8e-07	6.42
Pilot_usss	50	GO:0007369	BP: gastrulation	69	11	0.22	0.15942	0.101852	1.1e-12	4e-07	6.39
Pilot_usss	50	GO:0007275	BP: multicellular organismal development	2739	44	0.88	0.0160643	0.0160291	1.1e-12	4.1e-07	6.39
Pilot_usss	50	GO:0032502	BP: developmental process	3056	45	0.9	0.0147251	0.0147011	9.3e-12	3.4e-06	5.47
Pilot_usss	50	GO:0048598	BP: embryonic morphogenesis	232	15	0.3	0.0646552	0.0561798	3.6e-11	1.3e-05	4.88
Pilot_usss	50	GO:0030154	BP: cell differentiation	1695	34	0.68	0.020059	0.0198714	7.8e-11	2.9e-05	4.54
Pilot_usss	50	GO:0048869	BP: cellular developmental process	1732	34	0.68	0.0196305	0.0194508	1.5e-10	5.4e-05	4.27
Pilot_usss	50	GO:0009790	BP: embryo development	595	21	0.42	0.0352941	0.0336538	1.7e-10	6.2e-05	4.21
Pilot_usss	50	GO:0048699	BP: generation of neurons	599	20	0.4	0.033389	0.0317965	1.5e-09	0.00054	3.27
Pilot_usss	50	GO:0048468	BP: cell development	986	25	0.5	0.025355	0.024728	1.7e-09	0.00062	3.21
Pilot_usss	50	GO:0001703	BP: gastrulation with mouth forming first	34	7	0.14	0.205882	0.0909091	3e-09	0.00109	2.96
Pilot_usss	50	GO:0010004	BP: gastrulation involving germ band extension	34	7	0.14	0.205882	0.0909091	3e-09	0.00109	2.96
Pilot_usss	50	GO:0045165	BP: cell fate commitment	222	13	0.26	0.0585586	0.0501931	3.1e-09	0.00115	2.94
Pilot_usss	50	GO:0032501	BP: multicellular organismal process	3730	46	0.92	0.0123324	0.0123192	3.8e-09	0.00138	2.86
Pilot_usss	50	GO:0001709	BP: cell fate determination	123	10	0.2	0.0813008	0.0613497	1.2e-08	0.0043	2.37
Pilot_usss	50	GO:0048731	BP: system development	2161	35	0.7	0.0161962	0.0160846	1.6e-08	0.00573	2.24
Pilot_usss	50	GO:0007389	BP: pattern specification process	512	17	0.34	0.0332031	0.0311927	4.2e-08	0.01549	1.81
Pilot_usss	50	GO:0035107	BP: appendage morphogenesis	283	13	0.26	0.0459364	0.040625	5.8e-08	0.02143	1.67
Pilot_usss	50	GO:0048736	BP: appendage development	286	13	0.26	0.0454545	0.0402477	6.6e-08	0.02428	1.61
Pilot_usss	50	GO:0022008	BP: neurogenesis	1142	24	0.48	0.0210158	0.0205479	1.9e-07	0.06832	1.17
Pilot_usss	50	GO:0048513	BP: organ development	1239	25	0.5	0.0201776	0.0197785	1.9e-07	0.07091	1.15
Pilot_usss	50	GO:0035120	BP: post-embryonic appendage morphogenesis	266	12	0.24	0.0451128	0.0394737	2.5e-07	0.09305	1.03
Pilot_usss	50	GO:0048563	BP: post-embryonic organ morphogenesis	323	13	0.26	0.0402477	0.0361111	2.7e-07	0.10089	1
Pilot_usss	50	GO:0007560	BP: imaginal disc morphogenesis	323	13	0.26	0.0402477	0.0361111	2.7e-07	0.10089	1

## Sheet: ZGA cluster at least one CRER
ZGA genes containing at least one CRER using compare-classes
Nb annotated genes in cluster	GO identifier	GO term definition	Nb gene in GO class	gene at intersection	GO class coverage by cluster	pval	Eval	sig
193	GO:0009653	BP: anatomical structure morphogenesis	1521	124	0.0815253	9.3e-38	4.1e-34	33.39
193	GO:0048513	BP: organ development	1239	108	0.0871671	9.6e-34	4.2e-30	29.38
193	GO:0007275	BP: multicellular organismal development	2739	157	0.0573202	1e-33	4.5e-30	29.35
193	GO:0009790	BP: embryo development	595	75	0.12605	5.5e-32	2.4e-28	27.62
193	GO:0048856	BP: anatomical structure development	2734	153	0.055962	1.5e-30	6.6e-27	26.18
193	GO:0032502	BP: developmental process	3056	161	0.0526832	2e-30	8.8e-27	26.06
193	GO:0065007	BP: biological regulation	2287	139	0.0607783	1.8e-29	7.8e-26	25.11
193	GO:0048731	BP: system development	2161	134	0.0620083	1.3e-28	5.5e-25	24.26
193	GO:0050789	BP: regulation of biological process	2075	130	0.0626506	1.1e-27	4.7e-24	23.32
163	GO:0003700	MF: sequence-specific DNA binding transcription factor activity	301	48	0.159468	2.1e-26	4.5e-23	22.35
163	GO:0001071	MF: nucleic acid binding transcription factor activity	301	48	0.159468	2.1e-26	4.5e-23	22.35
193	GO:0050794	BP: regulation of cellular process	1910	123	0.0643979	1.5e-26	6.7e-23	22.18
193	GO:0007389	BP: pattern specification process	512	62	0.121094	6.2e-25	2.7e-21	20.56
193	GO:0048598	BP: embryonic morphogenesis	232	43	0.185345	1.8e-24	8e-21	20.1
193	GO:0048699	BP: generation of neurons	599	66	0.110184	2.8e-24	1.2e-20	19.91
193	GO:0003002	BP: regionalization	479	58	0.121086	3.3e-23	1.4e-19	18.84
193	GO:0006355	BP: regulation of transcription DNA-dependent	517	59	0.11412	2.8e-22	1.2e-18	17.92
193	GO:0045165	BP: cell fate commitment	222	40	0.18018	2.9e-22	1.3e-18	17.9
193	GO:0051252	BP: regulation of RNA metabolic process	586	61	0.104096	5.6e-21	2.5e-17	16.61
193	GO:0009887	BP: organ morphogenesis	665	64	0.0962406	3e-20	1.3e-16	15.88
193	GO:0010556	BP: regulation of macromolecule biosynthetic process	588	60	0.102041	3.6e-20	1.6e-16	15.8
193	GO:2000112	BP: regulation of cellular macromolecule biosynthetic process	588	60	0.102041	3.6e-20	1.6e-16	15.8
193	GO:0019219	BP: regulation of nucleobase nucleoside nucleotide and nucleic acid metabolic process	609	61	0.100164	4.2e-20	1.8e-16	15.74
193	GO:0051171	BP: regulation of nitrogen compound metabolic process	611	61	0.0998363	4.9e-20	2.2e-16	15.67
193	GO:0001709	BP: cell fate determination	123	29	0.235772	1.2e-19	5.1e-16	15.29
193	GO:0010468	BP: regulation of gene expression	725	66	0.0910345	1.3e-19	5.7e-16	15.24
193	GO:0007369	BP: gastrulation	69	23	0.333333	1.7e-19	7.3e-16	15.14
193	GO:0030182	BP: neuron differentiation	514	55	0.107004	2.4e-19	1e-15	14.98
193	GO:0009888	BP: tissue development	532	55	0.103383	1.2e-18	5.2e-15	14.28
193	GO:0031326	BP: regulation of cellular biosynthetic process	633	60	0.0947867	1.5e-18	6.6e-15	14.18
193	GO:0009889	BP: regulation of biosynthetic process	635	60	0.0944882	1.8e-18	7.7e-15	14.11
193	GO:0032501	BP: multicellular organismal process	3730	160	0.0428954	4.1e-18	1.8e-14	13.75
193	GO:0048729	BP: tissue morphogenesis	305	41	0.134426	6.5e-18	2.8e-14	13.55
193	GO:0048468	BP: cell development	986	75	0.0760649	6.7e-18	2.9e-14	13.53
193	GO:0009880	BP: embryonic pattern specification	231	36	0.155844	6.9e-18	3e-14	13.52
193	GO:0048869	BP: cellular developmental process	1732	103	0.0594688	8.1e-18	3.6e-14	13.45
193	GO:0048666	BP: neuron development	444	49	0.11036	9.9e-18	4.3e-14	13.36
193	GO:0060255	BP: regulation of macromolecule metabolic process	838	68	0.0811456	1.6e-17	7.1e-14	13.15
193	GO:0030154	BP: cell differentiation	1695	101	0.059587	2.1e-17	9.1e-14	13.04
193	GO:0040011	BP: locomotion	497	51	0.102616	4.2e-17	1.8e-13	12.73
193	GO:0000904	BP: cell morphogenesis involved in differentiation	391	45	0.11509	5.7e-17	2.5e-13	12.6
193	GO:0048569	BP: post-embryonic organ development	340	42	0.123529	5.7e-17	2.5e-13	12.6
193	GO:0031323	BP: regulation of cellular metabolic process	819	66	0.0805861	8.7e-17	3.8e-13	12.42
193	GO:0000902	BP: cell morphogenesis	453	48	0.10596	1.2e-16	5.4e-13	12.27
193	GO:0035282	BP: segmentation	270	37	0.137037	1.8e-16	7.9e-13	12.1
193	GO:0060429	BP: epithelium development	291	38	0.130584	3.4e-16	1.5e-12	11.82
193	GO:0032989	BP: cellular component morphogenesis	542	52	0.095941	3.5e-16	1.5e-12	11.81
193	GO:0080090	BP: regulation of primary metabolic process	784	63	0.0803571	6.8e-16	3e-12	11.53
193	GO:0019222	BP: regulation of metabolic process	949	70	0.0737619	7.9e-16	3.5e-12	11.46
193	GO:0002009	BP: morphogenesis of an epithelium	284	37	0.130282	9.7e-16	4.2e-12	11.37
193	GO:0009791	BP: post-embryonic development	496	49	0.0987903	9.7e-16	4.3e-12	11.37
193	GO:0048667	BP: cell morphogenesis involved in neuron differentiation	369	42	0.113821	1.1e-15	5e-12	11.3
193	GO:0007350	BP: blastoderm segmentation	215	32	0.148837	2.3e-15	1e-11	11
193	GO:0007399	BP: nervous system development	1309	83	0.0634072	3.7e-15	1.6e-11	10.79
193	GO:0048812	BP: neuron projection morphogenesis	365	41	0.112329	4.3e-15	1.9e-11	10.73
193	GO:0031175	BP: neuron projection development	366	41	0.112022	4.7e-15	2.1e-11	10.69
193	GO:0007409	BP: axonogenesis	254	34	0.133858	7.3e-15	3.2e-11	10.49
193	GO:0007411	BP: axon guidance	185	29	0.156757	1.3e-14	5.9e-11	10.23
193	GO:0007444	BP: imaginal disc development	492	47	0.0955285	1.6e-14	7e-11	10.16
193	GO:0035287	BP: head segmentation	21	12	0.571429	3.5e-14	1.5e-10	9.81
193	GO:0006935	BP: chemotaxis	192	29	0.151042	3.7e-14	1.6e-10	9.8
193	GO:0007417	BP: central nervous system development	207	30	0.144928	4e-14	1.7e-10	9.76
193	GO:0048565	BP: digestive tract development	83	20	0.240964	4.9e-14	2.1e-10	9.67
193	GO:0055123	BP: digestive system development	83	20	0.240964	4.9e-14	2.1e-10	9.67
193	GO:0048645	BP: organ formation	40	15	0.375	5.7e-14	2.5e-10	9.61
193	GO:0048858	BP: cell projection morphogenesis	400	41	0.1025	1e-13	4.5e-10	9.35
193	GO:0032990	BP: cell part morphogenesis	401	41	0.102244	1.1e-13	4.9e-10	9.31
193	GO:0030030	BP: cell projection organization	460	44	0.0956522	1.3e-13	5.6e-10	9.25
193	GO:0007560	BP: imaginal disc morphogenesis	323	36	0.111455	3.4e-13	1.5e-09	8.83
193	GO:0048563	BP: post-embryonic organ morphogenesis	323	36	0.111455	3.4e-13	1.5e-09	8.83
193	GO:0007423	BP: sensory organ development	536	47	0.0876866	4.1e-13	1.8e-09	8.75
193	GO:0048646	BP: anatomical structure formation involved in morphogenesis	456	43	0.0942982	4.3e-13	1.9e-09	8.73
193	GO:0048732	BP: gland development	172	26	0.151163	8.5e-13	3.7e-09	8.43
193	GO:0022008	BP: neurogenesis	1142	72	0.0630473	1e-12	4.5e-09	8.35
193	GO:0006357	BP: regulation of transcription from RNA polymerase II promoter	146	24	0.164384	1.1e-12	4.7e-09	8.33
193	GO:0001708	BP: cell fate specification	57	16	0.280702	1.4e-12	6.2e-09	8.21
193	GO:0042330	BP: taxis	240	30	0.125	2.1e-12	9.2e-09	8.03
193	GO:0072358	BP: cardiovascular system development	59	16	0.271186	2.6e-12	1.1e-08	7.95
193	GO:0007507	BP: heart development	59	16	0.271186	2.6e-12	1.1e-08	7.95
193	GO:0072359	BP: circulatory system development	59	16	0.271186	2.6e-12	1.1e-08	7.95
193	GO:0048736	BP: appendage development	286	32	0.111888	7.6e-12	3.3e-08	7.48
193	GO:0002165	BP: instar larval or pupal development	476	42	0.0882353	7.9e-12	3.4e-08	7.46
193	GO:0007366	BP: periodic partitioning by pair rule gene	7	7	1	1.1e-11	5e-08	7.3
193	GO:0048859	BP: formation of anatomical boundary	39	13	0.333333	1.7e-11	7.3e-08	7.14
193	GO:0009886	BP: post-embryonic morphogenesis	409	38	0.0929095	2e-11	8.8e-08	7.05
193	GO:0010160	BP: formation of organ boundary	32	12	0.375	2.1e-11	9e-08	7.05
193	GO:0048518	BP: positive regulation of biological process	431	39	0.0904872	2.4e-11	1e-07	6.98
193	GO:0035107	BP: appendage morphogenesis	283	31	0.109541	2.9e-11	1.3e-07	6.89
193	GO:0035120	BP: post-embryonic appendage morphogenesis	266	30	0.112782	3e-11	1.3e-07	6.88
193	GO:0009605	BP: response to external stimulus	378	36	0.0952381	3.7e-11	1.6e-07	6.79
193	GO:0048707	BP: instar larval or pupal morphogenesis	399	37	0.0927318	4.1e-11	1.8e-07	6.74
193	GO:0007552	BP: metamorphosis	419	38	0.0906921	4.2e-11	1.8e-07	6.74
193	GO:0010004	BP: gastrulation involving germ band extension	34	12	0.352941	4.8e-11	2.1e-07	6.68
193	GO:0001703	BP: gastrulation with mouth forming first	34	12	0.352941	4.8e-11	2.1e-07	6.68
193	GO:0035220	BP: wing disc development	346	34	0.0982659	6e-11	2.6e-07	6.58
193	GO:0048737	BP: imaginal disc-derived appendage development	278	30	0.107914	9.3e-11	4e-07	6.39
193	GO:0048522	BP: positive regulation of cellular process	393	36	0.0916031	1.1e-10	4.9e-07	6.31
193	GO:0016331	BP: morphogenesis of embryonic epithelium	123	20	0.162602	1.1e-10	5e-07	6.3
193	GO:0007165	BP: signal transduction	605	46	0.0760331	1.2e-10	5.1e-07	6.29
193	GO:0007167	BP: enzyme linked receptor protein signaling pathway	137	21	0.153285	1.2e-10	5.2e-07	6.28
193	GO:0007365	BP: periodic partitioning	37	12	0.324324	1.5e-10	6.5e-07	6.18
163	GO:0043565	MF: sequence-specific DNA binding	89	16	0.179775	5.1e-10	1.1e-06	5.96
193	GO:0035114	BP: imaginal disc-derived appendage morphogenesis	275	29	0.105455	3.5e-10	1.5e-06	5.82
193	GO:0050896	BP: response to stimulus	1848	91	0.0492424	4.1e-10	1.8e-06	5.74
193	GO:0035295	BP: tube development	132	20	0.151515	4.2e-10	1.8e-06	5.73
193	GO:0007442	BP: hindgut morphogenesis	50	13	0.26	5.6e-10	2.4e-06	5.61
193	GO:0050793	BP: regulation of developmental process	396	35	0.0883838	5.7e-10	2.5e-06	5.6
193	GO:0007498	BP: mesoderm development	85	16	0.188235	9.7e-10	4.3e-06	5.37
193	GO:0001654	BP: eye development	425	36	0.0847059	1e-09	4.4e-06	5.35
163	GO:0003677	MF: DNA binding	393	32	0.0814249	2.4e-09	5.2e-06	5.28
193	GO:0001700	BP: embryonic development via the syncytial blastoderm	224	25	0.111607	2e-09	8.7e-06	5.06
193	GO:0007424	BP: open tracheal system development	242	26	0.107438	2.1e-09	9.1e-06	5.04
193	GO:0060541	BP: respiratory system development	244	26	0.106557	2.5e-09	1.1e-05	4.96
193	GO:0007431	BP: salivary gland development	146	20	0.136986	2.6e-09	1.2e-05	4.94
193	GO:0035272	BP: exocrine system development	146	20	0.136986	2.6e-09	1.2e-05	4.94
193	GO:0007166	BP: cell surface receptor linked signaling pathway	443	36	0.0812641	3.2e-09	1.4e-05	4.86
193	GO:0035290	BP: trunk segmentation	16	8	0.5	3.2e-09	1.4e-05	4.85
193	GO:0048546	BP: digestive tract morphogenesis	57	13	0.22807	3.2e-09	1.4e-05	4.85
193	GO:0000122	BP: negative regulation of transcription from RNA polymerase II promoter	47	12	0.255319	3.3e-09	1.4e-05	4.84
193	GO:0007420	BP: brain development	120	18	0.15	3.9e-09	1.7e-05	4.77
193	GO:0007354	BP: zygotic determination of anteriorposterior axis embryo	30	10	0.333333	4e-09	1.7e-05	4.76
193	GO:0007476	BP: imaginal disc-derived wing morphogenesis	251	26	0.103586	4.6e-09	2e-05	4.7
193	GO:0009792	BP: embryo development ending in birth or egg hatching	234	25	0.106838	4.9e-09	2.2e-05	4.67
193	GO:0007472	BP: wing disc morphogenesis	253	26	0.102767	5.4e-09	2.4e-05	4.63
193	GO:0035152	BP: regulation of tube architecture open tracheal system	71	14	0.197183	6e-09	2.6e-05	4.58
163	GO:0005515	MF: protein binding	1032	55	0.0532946	1.5e-08	3.3e-05	4.48
193	GO:0006928	BP: cellular component movement	276	27	0.0978261	7.9e-09	3.4e-05	4.46
193	GO:0042221	BP: response to chemical stimulus	645	44	0.0682171	1e-08	4.5e-05	4.35
193	GO:0048523	BP: negative regulation of cellular process	600	42	0.07	1.1e-08	4.9e-05	4.31
193	GO:0007391	BP: dorsal closure	101	16	0.158416	1.3e-08	5.9e-05	4.23
193	GO:0048519	BP: negative regulation of biological process	676	45	0.066568	1.4e-08	6.2e-05	4.21
193	GO:0035239	BP: tube morphogenesis	116	17	0.146552	1.6e-08	6.8e-05	4.17
193	GO:0048332	BP: mesoderm morphogenesis	26	9	0.346154	1.7e-08	7.4e-05	4.13
193	GO:0007398	BP: ectoderm development	20	8	0.4	2.9e-08	0.00013	3.9
193	GO:0008586	BP: imaginal disc-derived wing vein morphogenesis	46	11	0.23913	3.2e-08	0.00014	3.85
193	GO:0045892	BP: negative regulation of transcription DNA-dependent	203	22	0.108374	3.4e-08	0.00015	3.82
193	GO:0051253	BP: negative regulation of RNA metabolic process	211	22	0.104265	6.9e-08	0.0003	3.52
193	GO:0035051	BP: cardiac cell differentiation	22	8	0.363636	7e-08	0.0003	3.52
193	GO:0022603	BP: regulation of anatomical structure morphogenesis	199	21	0.105528	1.1e-07	0.0005	3.3
193	GO:0045934	BP: negative regulation of nucleobase nucleoside nucleotide and nucleic acid metabolic process	217	22	0.101382	1.1e-07	0.0005	3.3
193	GO:0051172	BP: negative regulation of nitrogen compound metabolic process	217	22	0.101382	1.1e-07	0.0005	3.3
193	GO:0007169	BP: transmembrane receptor protein tyrosine kinase signaling pathway	90	14	0.155556	1.4e-07	0.00062	3.21
193	GO:0023052	BP: signaling	806	48	0.0595533	1.4e-07	0.00063	3.2
193	GO:0010629	BP: negative regulation of gene expression	259	24	0.0926641	1.6e-07	0.00071	3.15
193	GO:0014016	BP: neuroblast differentiation	33	9	0.272727	1.8e-07	0.00077	3.12
147	GO:0071944	CC: cell periphery	582	40	0.0687285	1.2e-06	0.00092	3.04
193	GO:0001707	BP: mesoderm formation	25	8	0.32	2.2e-07	0.00096	3.02
193	GO:0010558	BP: negative regulation of macromolecule biosynthetic process	244	23	0.0942623	2.2e-07	0.00097	3.01
193	GO:2000113	BP: negative regulation of cellular macromolecule biosynthetic process	244	23	0.0942623	2.2e-07	0.00097	3.01
147	GO:0005634	CC: nucleus	1450	74	0.0510345	1.3e-06	0.00098	3.01
193	GO:0016360	BP: sensory organ precursor cell fate determination	18	7	0.388889	2.8e-07	0.00122	2.91
193	GO:0031327	BP: negative regulation of cellular biosynthetic process	248	23	0.0927419	3e-07	0.0013	2.89
193	GO:0016477	BP: cell migration	248	23	0.0927419	3e-07	0.0013	2.89
193	GO:0009890	BP: negative regulation of biosynthetic process	248	23	0.0927419	3e-07	0.0013	2.89
193	GO:0048749	BP: compound eye development	395	30	0.0759494	3.5e-07	0.00154	2.81
193	GO:0035218	BP: leg disc development	58	11	0.189655	4.1e-07	0.0018	2.74
193	GO:0001704	BP: formation of primary germ layer	27	8	0.296296	4.3e-07	0.00188	2.73
147	GO:0005886	CC: plasma membrane	511	36	0.0704501	2.7e-06	0.00208	2.68
193	GO:2000026	BP: regulation of multicellular organismal development	275	24	0.0872727	5e-07	0.00217	2.66
193	GO:0048870	BP: cell motility	258	23	0.0891473	6e-07	0.00264	2.58
193	GO:0010002	BP: cardioblast differentiation	13	6	0.461538	6.2e-07	0.0027	2.57
193	GO:0035289	BP: posterior head segmentation	13	6	0.461538	6.2e-07	0.0027	2.57
193	GO:0003007	BP: heart morphogenesis	13	6	0.461538	6.2e-07	0.0027	2.57
193	GO:0016199	BP: axon midline choice point recognition	20	7	0.35	6.5e-07	0.00284	2.55
193	GO:0060562	BP: epithelial tube morphogenesis	88	13	0.147727	7.5e-07	0.00326	2.49
193	GO:0007494	BP: midgut development	29	8	0.275862	7.9e-07	0.00346	2.46
193	GO:0051674	BP: localization of cell	267	23	0.0861423	1.1e-06	0.00483	2.32
193	GO:0016198	BP: axon choice point recognition	22	7	0.318182	1.4e-06	0.00595	2.23
193	GO:0008052	BP: sensory organ boundary specification	22	7	0.318182	1.4e-06	0.00595	2.23
193	GO:0009954	BP: proximaldistal pattern formation	22	7	0.318182	1.4e-06	0.00595	2.23
193	GO:0007479	BP: leg disc proximaldistal pattern formation	15	6	0.4	1.7e-06	0.00751	2.12
193	GO:0051093	BP: negative regulation of developmental process	126	15	0.119048	1.8e-06	0.00777	2.11
193	GO:0046845	BP: branched duct epithelial cell fate determination open tracheal system	9	5	0.555556	1.8e-06	0.00787	2.1
193	GO:0007402	BP: ganglion mother cell fate determination	9	5	0.555556	1.8e-06	0.00787	2.1
193	GO:0035288	BP: anterior head segmentation	9	5	0.555556	1.8e-06	0.00787	2.1
193	GO:0007513	BP: pericardial cell differentiation	9	5	0.555556	1.8e-06	0.00787	2.1
193	GO:0007447	BP: imaginal disc pattern formation	97	13	0.134021	2.3e-06	0.01018	1.99
193	GO:0031324	BP: negative regulation of cellular metabolic process	280	23	0.0821429	2.5e-06	0.01101	1.96
