# Supplementary material for: Transcriptional and epigenetic signatures of zygotic genome activation during early drosophila embryogenesis
Source: BMC Genomics. 2013 Apr 5;14:226. doi: 10.1186/1471-2164-14-226 (PMC3706223; doi:10.1186/1471-2164-14-226)
Supplement: Additional file 7: Table S3 — Summary of information relative to matrix-scan predicted CRERs. The first sheet summarizes the statistics of the occurrences of CRERs (predicted CRMs) in non-coding regions of ZGA genes. Each row corresponds to a CRER. The names of following sheets indicate the type of the non-coding sequences analysed. The last sheet (“CRERs coordinates”) contains coordinates of merged CRERs. [file 1471-2164-14-226-S7.xls]

## Sheet: Statistics of CRERs
Supplementary Table: Statistics of the occurrences of CRERs (predicted CRMs) in non-coding regions of ZGA genes
Statistics	5kb upstream ZGA	first intron	5'UTR	3'UTR
number of ZGA genes with annotated region	366	303	334	329
number of selected regions	419	369	381	344
number of CRERs	528	553	390	75
number of selected regions with at least one CRER	275	175	153	72
Percent of regions containing at least one CRER	0.66	0.47	0.4	0.2
Percent of regions containing not a single CRER	0.34	0.53	0.6	0.8
Sum of sequence lengths for selected regions (Mb)	1.23	1.46	0.95	0.2
Sum of non-redundant (merged) CRER lengths for selected regions (Mb)	0.3	0.37	0.22	0.02
Percent of region nucleotides covered by CRERs	24	25	23	10
Total number of sites in the region for Zelda-like	565	465	335	35
Number of sites within CRERs for motif Zelda-like	428	342	248	16
Total number of sites in the region for motif Ttk-like 396	299	174	47
Number of sites within CRERs for motif Ttk-like	281	204	123	22
Total number of sites in the region for motif Trl-like	917	682	528	104
Number of sites within CRERs for motif Trl-like	753	570	413	68
Total number of sites in the region for whacAGATACAyat	544	870	575	46
Number of sites within CRERs for whacAGATACAyat	411	667	428	20
Total number of sites in the region for rdtcgGGAAAAGGGgArar	651	812	547	72
Number of sites within CRERs for rdtcgGGAAAAGGGgArar	494	598	406	48
Total number of sites in the region for rvGAAaAGGATCGsCrr	310	332	229	48
Number of sites within CRERs for new rvGAAaAGGATCGsCrr	221	233	149	31
Total number of sites in the region for sakCTGGAGAav	269	368	239	59
Number of sites within CRERs for sakCTGGAGAav	176	253	163	36
Total number of sites in the region for wtCCCCAaCTCCgacy	470	577	378	51
Number of sites within CRERs for new wtCCCCAaCTCCgacy	370	424	279	30
Total number of sites in the region for ytTTCCCCCTCCTCCgayy	713	930	599	142
Number of sites within CRERs for ytTTCCCCCTCCTCCgayy	569	748	467	93
Total number of sites in the region for all motifs	4835	5335	3594	604
Number of sites within CRERs for all motifs	3703	4039	2676	364

## Sheet: upstream CRERs details
Composition in TFBS for each raw CRER in upstream sequences of ZGA genes
chromosome	Flybase ID	strand	start	end	crer_site_nb	crer_sig	crer_pval	pval_prod	weight_sum	crer_size	positions	discarded	density	brrgCAGGTAramr_hits	rvGAAaAGGATCGsCrr_hits	ckCYCkCTCdCtc_hits	gsCAGGACAys_hits	rdtcgGGAAAAGGGgArar_hits	whacAGATACAyat_hits	sakCTGGAGAav_hits	wtCCCCAaCTCCgacy_hits	ytTTCCCCCTCCTCCgayy_hits	hit_sum
chr3R	FBgn0000071-1_mrna	DR	2586402	2586847	4	2.16	6.87e-03	4.34e-18	32.4	444	426	1	0.00901	1	0	0	0	1	1	0	0	1	4
chr3R	FBgn0000071-1_mrna	DR	2586402	2587007	5	2.39	4.07e-03	1.82e-22	39.6	604	592	2	0.00828	1	0	1	0	1	1	0	0	1	5
chr3R	FBgn0000071-1_mrna	DR	2586402	2587108	6	2.82	1.51e-03	1.04e-26	44.6	705	695	3	0.00851	1	0	1	1	1	1	0	0	1	6
chr3R	FBgn0000071-1_mrna	DR	2586402	2587120	7	3.57	2.68e-04	7.28e-31	49.4	717	707	3	0.00976	1	0	1	2	1	1	0	0	1	7
chr3R	FBgn0000071-1_mrna	DR	2586402	2587196	8	4.13	7.49e-05	3.49e-35	57.2	793	777	3	0.01009	1	1	1	2	1	1	0	0	1	8
chr3R	FBgn0000071-1_mrna	DR	2586405	2586847	4	2.17	6.70e-03	6.26e-18	32.1	441	423	0	0.00907	1	0	0	0	1	1	0	1	0	4
chr3R	FBgn0000071-1_mrna	DR	2586405	2587007	5	2.40	3.99e-03	2.63e-22	39.3	601	589	1	0.00832	1	0	1	0	1	1	0	1	0	5
chr3R	FBgn0000071-1_mrna	DR	2586405	2587108	6	2.83	1.48e-03	1.50e-26	44.3	702	692	2	0.00855	1	0	1	1	1	1	0	1	0	6
chr3R	FBgn0000071-1_mrna	DR	2586405	2587120	7	3.58	2.61e-04	1.05e-30	49.1	714	704	2	0.00980	1	0	1	2	1	1	0	1	0	7
chr3R	FBgn0000071-1_mrna	DR	2586405	2587196	8	4.14	7.28e-05	5.04e-35	56.9	790	774	2	0.01013	1	1	1	2	1	1	0	1	0	8
chr3R	FBgn0000071-1_mrna	DR	2586591	2586847	3	2.08	8.30e-03	8.35e-14	24.8	255	237	0	0.01176	1	0	0	0	1	1	0	0	0	3
chr3R	FBgn0000071-1_mrna	DR	2586591	2587007	4	2.25	5.63e-03	3.51e-18	32	415	403	1	0.00964	1	0	1	0	1	1	0	0	0	4
chr3R	FBgn0000071-1_mrna	DR	2586591	2587108	5	2.69	2.04e-03	2.00e-22	37	516	506	2	0.00969	1	0	1	1	1	1	0	0	0	5
chr3R	FBgn0000071-1_mrna	DR	2586591	2587120	6	3.51	3.11e-04	1.40e-26	41.8	528	518	2	0.01136	1	0	1	2	1	1	0	0	0	6
chr3R	FBgn0000071-1_mrna	DR	2586591	2587196	7	4.08	8.28e-05	6.72e-31	49.6	604	588	2	0.01159	1	1	1	2	1	1	0	0	0	7
chr3R	FBgn0000071-1_mrna	DR	2586591	2587353	8	4.24	5.75e-05	4.43e-35	55.8	761	749	2	0.01051	1	1	2	2	1	1	0	0	0	8
chr3R	FBgn0000071-1_mrna	DR	2586591	2587391	9	4.93	1.17e-05	4.43e-39	60.3	799	789	2	0.01126	1	1	2	3	1	1	0	0	0	9
chr3R	FBgn0000071-1_mrna	DR	2586760	2586847	2	2.23	5.87e-03	1.74e-09	16.5	86	68	0	0.02326	0	0	0	0	1	1	0	0	0	2
chr3R	FBgn0000071-1_mrna	DR	2586760	2587007	3	2.10	8.00e-03	7.31e-14	23.7	246	234	1	0.01220	0	0	1	0	1	1	0	0	0	3
chr3R	FBgn0000071-1_mrna	DR	2586760	2587108	4	2.53	2.92e-03	4.17e-18	28.7	347	337	2	0.01153	0	0	1	1	1	1	0	0	0	4
chr3R	FBgn0000071-1_mrna	DR	2586760	2587120	5	3.44	3.62e-04	2.92e-22	33.5	359	349	2	0.01393	0	0	1	2	1	1	0	0	0	5
chr3R	FBgn0000071-1_mrna	DR	2586760	2587196	6	4.03	9.34e-05	1.40e-26	41.3	435	419	2	0.01379	0	1	1	2	1	1	0	0	0	6
chr3R	FBgn0000071-1_mrna	DR	2586760	2587353	7	4.12	7.57e-05	9.24e-31	47.5	592	580	2	0.01182	0	1	2	2	1	1	0	0	0	7
chr3R	FBgn0000071-1_mrna	DR	2586760	2587391	8	4.85	1.42e-05	9.24e-35	52	630	620	2	0.01270	0	1	2	3	1	1	0	0	0	8
chr3R	FBgn0000071-1_mrna	DR	2586827	2587120	4	2.83	1.49e-03	4.86e-18	25.3	292	282	2	0.01370	0	0	1	2	1	0	0	0	0	4
chr3R	FBgn0000071-1_mrna	DR	2586827	2587196	5	3.42	3.77e-04	2.33e-22	33.1	368	352	2	0.01359	0	1	1	2	1	0	0	0	0	5
chr3R	FBgn0000071-1_mrna	DR	2586827	2587353	6	3.53	2.94e-04	1.54e-26	39.3	525	513	2	0.01143	0	1	2	2	1	0	0	0	0	6
chr3R	FBgn0000071-1_mrna	DR	2586827	2587391	7	4.26	5.54e-05	1.54e-30	43.8	563	553	2	0.01243	0	1	2	3	1	0	0	0	0	7
chr3R	FBgn0000071-1_mrna	DR	2586827	2587120	4	2.83	1.49e-03	7.21e-19	27.1	292	282	1	0.01370	0	0	1	2	0	0	0	0	1	4
chr3R	FBgn0000071-1_mrna	DR	2586827	2587196	5	3.42	3.77e-04	3.46e-23	34.9	368	352	1	0.01359	0	1	1	2	0	0	0	0	1	5
chr3R	FBgn0000071-1_mrna	DR	2586827	2587353	6	3.53	2.94e-04	2.28e-27	41.1	525	513	1	0.01143	0	1	2	2	0	0	0	0	1	6
chr3R	FBgn0000071-1_mrna	DR	2586827	2587391	7	4.26	5.54e-05	2.28e-31	45.6	563	553	1	0.01243	0	1	2	3	0	0	0	0	1	7
chr3R	FBgn0000071-1_mrna	DR	2586993	2587120	3	3.01	9.77e-04	1.68e-13	17	126	116	1	0.02381	0	0	1	2	0	0	0	0	0	3
chr3R	FBgn0000071-1_mrna	DR	2586993	2587196	4	3.55	2.83e-04	8.04e-18	24.8	202	186	1	0.01980	0	1	1	2	0	0	0	0	0	4
chr3R	FBgn0000071-1_mrna	DR	2586993	2587353	5	3.45	3.52e-04	5.31e-22	31	359	347	1	0.01393	0	1	2	2	0	0	0	0	0	5
chr3R	FBgn0000071-1_mrna	DR	2586993	2587391	6	4.23	5.88e-05	5.31e-26	35.5	397	387	1	0.01511	0	1	2	3	0	0	0	0	0	6
chr3R	FBgn0000071-1_mrna	DR	2586997	2587120	3	3.06	8.74e-04	3.91e-13	15.2	122	112	0	0.02459	0	0	1	2	0	0	0	0	0	3
chr3R	FBgn0000071-1_mrna	DR	2586997	2587196	4	3.59	2.59e-04	1.88e-17	23	198	182	0	0.02020	0	1	1	2	0	0	0	0	0	4
chr3R	FBgn0000071-1_mrna	DR	2586997	2587353	5	3.48	3.33e-04	1.24e-21	29.2	355	343	0	0.01408	0	1	2	2	0	0	0	0	0	5
chr3R	FBgn0000071-1_mrna	DR	2586997	2587391	6	4.26	5.53e-05	1.24e-25	33.7	393	383	0	0.01527	0	1	2	3	0	0	0	0	0	6
chr3R	FBgn0000071-1_mrna	DR	2587096	2587196	3	3.48	3.29e-04	2.74e-09	12.8	99	83	0	0.03030	0	1	0	2	0	0	0	0	0	3
chr3R	FBgn0000071-1_mrna	DR	2587096	2587353	4	3.07	8.46e-04	1.81e-13	19	256	244	0	0.01562	0	1	1	2	0	0	0	0	0	4
chr3R	FBgn0000071-1_mrna	DR	2587096	2587391	5	3.88	1.32e-04	1.81e-17	23.5	294	284	0	0.01701	0	1	1	3	0	0	0	0	0	5
chr3R	FBgn0000071-1_mrna	DR	2587108	2587196	2	2.19	6.43e-03	3.36e-09	12.6	87	71	0	0.02299	0	1	0	1	0	0	0	0	0	2
chr3R	FBgn0000071-1_mrna	DR	2587108	2587353	3	2.11	7.81e-03	2.22e-13	18.8	244	232	0	0.01230	0	1	1	1	0	0	0	0	0	3
chr3R	FBgn0000071-1_mrna	DR	2587108	2587391	4	2.89	1.29e-03	2.22e-17	23.3	282	272	0	0.01418	0	1	1	2	0	0	0	0	0	4
chr3R	FBgn0000071-1_mrna	DR	2587178	2587391	3	2.28	5.25e-03	3.17e-13	18.5	212	202	0	0.01415	0	1	1	1	0	0	0	0	0	3
chr3R	FBgn0000071-1_mrna	DR	2587339	2587391	2	2.71	1.96e-03	6.60e-09	10.7	51	41	0	0.03922	0	0	1	1	0	0	0	0	0	2
chr3R	FBgn0000071-1_mrna	DR	2587961	2588048	2	2.19	6.43e-03	2.34e-09	13.1	86	71	0	0.02326	0	0	0	1	0	0	0	1	0	2
chr3R	FBgn0000071-1_mrna	DR	2587961	2588225	3	2.04	9.11e-03	1.71e-14	22.7	263	245	0	0.01141	0	0	0	1	0	0	0	1	1	3
chr3L	FBgn0000216-1_mrna	DR	14965200	14965674	4	2.04	9.09e-03	1.14e-18	32.4	473	461	0	0.00846	2	0	1	0	1	0	0	0	0	4
chr3L	FBgn0000216-1_mrna	DR	14965616	14965674	2	2.62	2.41e-03	4.22e-09	13.9	57	45	0	0.03509	1	0	1	0	0	0	0	0	0	2
chr3L	FBgn0000411-1_mrna	DR	14175127	14175224	2	2.08	8.23e-03	3.30e-09	15.1	96	80	0	0.02083	0	1	0	0	0	0	0	0	1	2
chr3L	FBgn0000411-1_mrna	DR	14174447	14174618	3	2.65	2.26e-03	3.83e-09	15	170	152	3	0.01765	0	0	0	0	1	0	0	2	0	3
chr3L	FBgn0000411-1_mrna	DR	14174447	14174618	3	2.65	2.26e-03	8.60e-11	18.7	170	152	2	0.01765	0	0	0	0	1	0	0	1	1	3
chr3R	FBgn0000439-1_mrna	DR	2616568	2616639	2	2.48	3.31e-03	1.43e-09	16.1	70	52	0	0.02857	0	0	0	0	1	0	0	1	0	2
chr3R	FBgn0000439-1_mrna	DR	2616900	2617375	4	2.06	8.74e-03	4.23e-18	32.2	474	456	0	0.00844	1	0	1	0	1	0	0	0	1	4
chr3R	FBgn0000439-1_mrna	DR	2616900	2617483	5	2.46	3.46e-03	1.14e-23	43.5	582	570	0	0.00859	1	0	2	0	1	0	0	0	1	5
chr3R	FBgn0000439-1_mrna	DR	2616900	2617489	6	3.25	5.56e-04	6.51e-31	56.9	588	576	2	0.01020	1	0	3	0	1	0	0	0	1	6
chr3R	FBgn0000439-1_mrna	DR	2617291	2617368	2	2.38	4.19e-03	1.84e-09	16	76	58	0	0.02632	0	0	1	0	0	0	0	0	1	2
chr3R	FBgn0000439-1_mrna	DR	2617291	2617375	3	3.85	1.42e-04	1.03e-13	23.6	83	65	0	0.03614	0	0	1	0	1	0	0	0	1	3
chr3R	FBgn0000439-1_mrna	DR	2617291	2617483	4	3.62	2.42e-04	2.79e-19	34.9	191	179	0	0.02094	0	0	2	0	1	0	0	0	1	4
chr3R	FBgn0000439-1_mrna	DR	2617291	2617489	5	4.85	1.42e-05	1.59e-26	48.3	197	185	2	0.02538	0	0	3	0	1	0	0	0	1	5
chr3R	FBgn0000439-1_mrna	DR	2617348	2617483	3	2.94	1.15e-03	2.62e-10	18.2	134	122	0	0.02239	0	0	1	0	1	0	0	0	1	3
chr3R	FBgn0000439-1_mrna	DR	2617348	2617489	4	4.24	5.76e-05	1.49e-17	31.6	140	128	2	0.02857	0	0	2	0	1	0	0	0	1	4
chr3R	FBgn0000439-1_mrna	DR	2617355	2617489	3	2.95	1.12e-03	8.62e-18	32.3	133	121	2	0.02256	0	0	2	0	1	0	0	0	0	3
chr3L	FBgn0000449-1_mrna	DR	4062175	4062209	2	3.48	3.34e-04	5.00e-11	20.7	33	20	1	0.06061	2	0	0	0	0	0	0	0	0	2
chr3L	FBgn0000449-1_mrna	DR	4062175	4062251	3	4.05	8.89e-05	6.50e-16	29.8	75	57	1	0.04000	2	0	0	0	1	0	0	0	0	3
chr3L	FBgn0000449-1_mrna	DR	4062175	4062296	4	4.55	2.80e-05	2.73e-20	38.9	120	109	1	0.03333	2	0	0	0	1	0	1	0	0	4
chr3L	FBgn0000449-1_mrna	DR	4062179	4062251	3	4.17	6.80e-05	2.60e-10	18.6	71	53	0	0.04225	2	0	0	0	1	0	0	0	0	3
chr3L	FBgn0000449-1_mrna	DR	4062179	4062296	4	4.63	2.36e-05	1.09e-14	27.7	116	105	0	0.03448	2	0	0	0	1	0	1	0	0	4
chr3L	FBgn0000449-1_mrna	DR	4062194	4062251	2	2.78	1.65e-03	1.30e-10	19.2	56	38	0	0.03571	1	0	0	0	1	0	0	0	0	2
chr3L	FBgn0000449-1_mrna	DR	4062194	4062296	3	3.37	4.31e-04	5.46e-15	28.3	101	90	0	0.02970	1	0	0	0	1	0	1	0	0	3
chr3L	FBgn0000449-1_mrna	DR	4062231	4062296	2	2.46	3.45e-03	5.46e-10	18.2	64	53	0	0.03125	0	0	0	0	1	0	1	0	0	2
chr3L	FBgn0000489-1_mrna	DR	15946171	15946789	5	2.37	4.29e-03	2.88e-23	41.3	617	599	1	0.00810	1	1	1	0	1	1	0	0	0	5
chr3L	FBgn0000489-1_mrna	DR	15946171	15946575	4	2.32	4.77e-03	7.58e-19	32.6	403	385	1	0.00993	0	1	1	0	1	1	0	0	0	4
chr3L	FBgn0000489-1_mrna	DR	15946171	15946413	3	2.16	6.98e-03	6.89e-14	22.8	241	223	1	0.01245	0	1	1	0	1	0	0	0	0	3
chr3L	FBgn0000489-1_mrna	DR	15946171	15946274	2	2.04	9.09e-03	1.19e-09	15.2	102	84	1	0.01961	0	0	1	0	1	0	0	0	0	2
chr3L	FBgn0000489-1_mrna	DR	15946171	15946272	2	2.06	8.65e-03	4.62e-10	17.5	100	82	0	0.02000	0	0	1	0	1	0	0	0	0	2
chr2L	FBgn0000490-1_mrna	DR	2424373	2424423	2	2.93	1.19e-03	1.60e-09	15.9	49	33	0	0.04082	0	1	0	0	0	0	0	1	0	2
chr2L	FBgn0000490-1_mrna	DR	2424373	2424604	3	2.21	6.20e-03	1.92e-14	25.1	230	214	0	0.01304	0	2	0	0	0	0	0	1	0	3
chr2L	FBgn0000490-1_mrna	DR	2425126	2425194	2	2.44	3.60e-03	1.76e-09	16.9	67	54	0	0.02985	1	0	0	0	0	1	0	0	0	2
chr2L	FBgn0000490-1_mrna	DR	2425126	2425247	3	3.16	6.90e-04	1.34e-13	24.2	120	104	0	0.02500	1	1	0	0	0	1	0	0	0	3
chr2L	FBgn0000490-1_mrna	DR	2425126	2425834	5	2.11	7.76e-03	1.31e-23	43.7	707	689	0	0.00707	2	1	0	0	1	1	0	0	0	5
chr2L	FBgn0000490-1_mrna	DR	2425179	2425247	2	2.50	3.18e-03	4.18e-09	15.3	67	51	0	0.02985	1	1	0	0	0	0	0	0	0	2
chr2L	FBgn0000490-2_mrna	DR	2444178	2444239	2	2.62	2.41e-03	4.16e-11	19.5	60	45	0	0.03333	0	0	0	1	0	0	0	1	0	2
chr2L	FBgn0000490-2_mrna	DR	2444178	2444245	3	4.23	5.89e-05	1.16e-15	27.9	66	51	0	0.04545	0	0	0	1	0	0	0	2	0	3
chr2L	FBgn0000490-2_mrna	DR	2444942	2445008	2	2.58	2.65e-03	3.22e-09	15.1	65	47	0	0.03077	0	0	0	0	1	0	0	0	1	2
chr2L	FBgn0000490-2_mrna	DR	2446351	2447024	5	2.21	6.24e-03	2.64e-20	36.3	672	654	4	0.00744	0	2	0	0	1	0	0	1	1	5
chr2L	FBgn0000490-2_mrna	DR	2446983	2447024	2	3.36	4.32e-04	3.30e-10	17.5	40	22	0	0.05000	0	1	0	0	0	0	0	0	1	2
chr2L	FBgn0000490-2_mrna	DR	2448108	2448157	2	2.78	1.65e-03	5.13e-09	12.1	48	38	1	0.04167	0	0	0	1	1	0	0	0	0	2
chr2L	FBgn0000490-2_mrna	DR	2448108	2448554	4	2.14	7.28e-03	1.95e-19	31.9	445	433	1	0.00899	0	0	1	1	1	1	0	0	0	4
chr2L	FBgn0000490-2_mrna	DR	2448108	2448591	5	2.86	1.38e-03	3.90e-24	40.5	482	464	2	0.01037	0	0	1	1	1	1	0	0	1	5
chr2L	FBgn0000490-2_mrna	DR	2448108	2448717	6	3.19	6.45e-04	3.08e-29	50.1	608	592	2	0.00987	0	1	1	1	1	1	0	0	1	6
chr2L	FBgn0000490-2_mrna	DR	2448108	2448838	7	3.54	2.85e-04	8.01e-35	60.7	729	714	2	0.00960	0	1	1	1	1	1	0	1	1	7
chr2L	FBgn0000490-2_mrna	DR	2448113	2448157	2	2.93	1.19e-03	1.14e-09	13.7	43	33	0	0.04651	0	1	0	1	0	0	0	0	0	2
chr2L	FBgn0000490-2_mrna	DR	2448113	2448554	4	2.16	6.99e-03	4.33e-20	33.5	440	428	0	0.00909	0	1	1	1	0	1	0	0	0	4
chr2L	FBgn0000490-2_mrna	DR	2448113	2448591	5	2.88	1.31e-03	8.66e-25	42.1	477	459	1	0.01048	0	1	1	1	0	1	0	0	1	5
chr2L	FBgn0000490-2_mrna	DR	2448113	2448717	6	3.21	6.16e-04	6.84e-30	51.7	603	587	1	0.00995	0	2	1	1	0	1	0	0	1	6
chr2L	FBgn0000490-2_mrna	DR	2448113	2448838	7	3.56	2.73e-04	1.78e-35	62.3	724	709	1	0.00967	0	2	1	1	0	1	0	1	1	7
chr2L	FBgn0000490-2_mrna	DR	2448145	2448591	4	2.16	6.93e-03	4.33e-20	33.4	445	427	1	0.00899	0	0	1	1	0	1	0	0	1	4
chr2L	FBgn0000490-2_mrna	DR	2448145	2448717	5	2.51	3.08e-03	3.42e-25	43	571	555	1	0.00876	0	1	1	1	0	1	0	0	1	5
chr2L	FBgn0000490-2_mrna	DR	2448145	2448838	6	2.88	1.32e-03	8.90e-31	53.6	692	677	1	0.00867	0	1	1	1	0	1	0	1	1	6
chr2L	FBgn0000490-2_mrna	DR	2448510	2448554	2	2.99	1.02e-03	3.80e-11	19.8	43	31	0	0.04651	0	0	1	0	0	1	0	0	0	2
chr2L	FBgn0000490-2_mrna	DR	2448510	2448591	3	3.92	1.20e-04	7.60e-16	28.4	80	62	1	0.03750	0	0	1	0	0	1	0	0	1	3
chr2L	FBgn0000490-2_mrna	DR	2448510	2448717	4	3.51	3.09e-04	6.00e-21	38	206	190	1	0.01942	0	1	1	0	0	1	0	0	1	4
chr2L	FBgn0000490-2_mrna	DR	2448510	2448838	5	3.68	2.10e-04	1.56e-26	48.6	327	312	1	0.01529	0	1	1	0	0	1	0	1	1	5
chr2L	FBgn0000490-2_mrna	DR	2448540	2448591	2	2.96	1.10e-03	4.00e-10	17.6	50	32	1	0.04000	0	0	1	0	0	0	0	0	1	2
chr2L	FBgn0000490-2_mrna	DR	2448540	2448717	3	2.58	2.63e-03	3.16e-15	27.2	176	160	1	0.01705	0	1	1	0	0	0	0	0	1	3
chr2L	FBgn0000490-2_mrna	DR	2448540	2448838	4	2.83	1.49e-03	8.22e-21	37.8	297	282	1	0.01347	0	1	1	0	0	0	0	1	1	4
chr2L	FBgn0000490-2_mrna	DR	2448544	2448591	2	3.10	7.98e-04	3.00e-11	20.3	46	28	0	0.04348	0	0	1	0	0	0	0	0	1	2
chr2L	FBgn0000490-2_mrna	DR	2448544	2448717	3	2.61	2.44e-03	2.37e-16	29.9	172	156	0	0.01744	0	1	1	0	0	0	0	0	1	3
chr2L	FBgn0000490-2_mrna	DR	2448544	2448838	4	2.85	1.41e-03	6.16e-22	40.5	293	278	0	0.01365	0	1	1	0	0	0	0	1	1	4
chr2L	FBgn0000490-2_mrna	DR	2448571	2448838	3	2.01	9.75e-03	4.11e-16	28.8	266	251	0	0.01128	0	1	0	0	0	0	0	1	1	3
chr2L	FBgn0000490-2_mrna	DR	2449792	2449984	3	2.44	3.62e-03	7.40e-09	15.4	191	178	0	0.01571	0	0	0	0	0	3	0	0	0	3
chr2L	FBgn0000490-2_mrna	DR	2449792	2450026	4	3.24	5.71e-04	1.18e-15	28.3	233	221	0	0.01717	0	0	1	0	0	3	0	0	0	4
chr2L	FBgn0000490-2_mrna	DR	2449792	2450078	5	4.00	1.00e-04	1.08e-19	35.4	285	269	0	0.01754	0	1	1	0	0	3	0	0	0	5
chr2L	FBgn0000490-2_mrna	DR	2449802	2450026	3	2.23	5.95e-03	3.30e-18	32.2	223	211	0	0.01345	0	0	1	0	0	2	0	0	0	3
chr2L	FBgn0000490-2_mrna	DR	2449802	2450078	4	2.97	1.07e-03	3.01e-22	39.3	275	259	0	0.01455	0	1	1	0	0	2	0	0	0	4
chr2L	FBgn0000490-2_mrna	DR	2449969	2450026	2	2.64	2.29e-03	1.38e-11	20.6	56	44	0	0.03571	0	0	1	0	0	1	0	0	0	2
chr2L	FBgn0000490-2_mrna	DR	2449969	2450078	3	3.33	4.63e-04	1.25e-15	27.7	108	92	0	0.02778	0	1	1	0	0	1	0	0	0	3
chr2L	FBgn0000490-2_mrna	DR	2450012	2450078	2	2.54	2.91e-03	1.46e-11	20	65	49	0	0.03077	0	1	1	0	0	0	0	0	0	2
chr2L	FBgn0000490-2_mrna	DR	2450847	2451089	3	2.16	6.98e-03	9.66e-15	24.5	241	223	0	0.01245	0	0	1	0	0	0	0	1	1	3
chr2L	FBgn0000490-2_mrna	DR	2450847	2451089	4	3.17	6.70e-04	7.63e-19	29.3	241	230	0	0.01660	0	0	1	0	0	0	1	1	1	4
chr2L	FBgn0000490-2_mrna	DR	2450847	2451130	5	3.99	1.02e-04	1.07e-23	38.9	282	270	0	0.01773	0	0	2	0	0	0	1	1	1	5
chr2L	FBgn0000490-2_mrna	DR	2450847	2451161	6	4.89	1.27e-05	2.57e-30	50.5	313	300	1	0.01917	0	0	2	0	0	1	1	1	1	6
chr2L	FBgn0000490-2_mrna	DR	2450847	2451186	7	5.86	1.39e-06	1.05e-35	60.9	338	325	1	0.02071	0	0	2	0	0	2	1	1	1	7
chr2L	FBgn0000490-2_mrna	DR	2450847	2451205	8	6.89	1.27e-07	6.31e-40	69.1	357	344	1	0.02241	0	0	2	0	0	3	1	1	1	8
chr2L	FBgn0000490-2_mrna	DR	2450847	2451224	9	7.95	1.12e-08	8.83e-46	80.4	376	363	1	0.02394	1	0	2	0	0	3	1	1	1	9
chr2L	FBgn0000490-2_mrna	DR	2450847	2451610	10	6.05	8.84e-07	4.77e-52	91.7	762	749	1	0.01312	1	0	2	0	0	4	1	1	1	10
chr2L	FBgn0000490-2_mrna	DR	2450847	2451640	11	6.85	1.40e-07	3.34e-56	99.7	792	779	1	0.01389	1	0	2	0	0	5	1	1	1	11
chr2L	FBgn0000490-2_mrna	DR	2450847	2451644	12	7.82	1.52e-08	1.10e-60	109.1	796	785	1	0.01508	1	0	2	0	0	5	2	1	1	12
chr2L	FBgn0000490-2_mrna	DR	2451037	2451089	2	2.93	1.19e-03	1.64e-10	18.1	51	33	0	0.03922	0	0	0	0	0	0	0	1	1	2
chr2L	FBgn0000490-2_mrna	DR	2451037	2451089	3	4.64	2.28e-05	1.29e-14	22.9	51	40	0	0.05882	0	0	0	0	0	0	1	1	1	3
chr2L	FBgn0000490-2_mrna	DR	2451037	2451130	4	5.19	6.49e-06	1.81e-19	32.5	92	80	0	0.04348	0	0	1	0	0	0	1	1	1	4
chr2L	FBgn0000490-2_mrna	DR	2451037	2451161	5	6.14	7.28e-07	4.35e-26	44.1	123	110	1	0.04065	0	0	1	0	0	1	1	1	1	5
chr2L	FBgn0000490-2_mrna	DR	2451037	2451186	6	7.21	6.18e-08	1.78e-31	54.5	148	135	1	0.04054	0	0	1	0	0	2	1	1	1	6
chr2L	FBgn0000490-2_mrna	DR	2451037	2451205	7	8.42	3.81e-09	1.07e-35	62.7	167	154	1	0.04192	0	0	1	0	0	3	1	1	1	7
chr2L	FBgn0000490-2_mrna	DR	2451037	2451224	8	9.63	2.36e-10	1.50e-41	74	186	173	1	0.04301	1	0	1	0	0	3	1	1	1	8
chr2L	FBgn0000490-2_mrna	DR	2451037	2451610	9	6.22	6.07e-07	8.09e-48	85.3	572	559	1	0.01573	1	0	1	0	0	4	1	1	1	9
chr2L	FBgn0000490-2_mrna	DR	2451037	2451640	10	7.07	8.53e-08	5.66e-52	93.3	602	589	1	0.01661	1	0	1	0	0	5	1	1	1	10
chr2L	FBgn0000490-2_mrna	DR	2451037	2451644	11	8.12	7.54e-09	1.87e-56	102.7	606	595	1	0.01815	1	0	1	0	0	5	2	1	1	11
chr2L	FBgn0000490-2_mrna	DR	2451037	2451720	12	8.64	2.27e-09	6.72e-61	111.5	682	669	1	0.01760	2	0	1	0	0	5	2	1	1	12
chr2L	FBgn0000490-2_mrna	DR	2451069	2451130	3	4.33	4.68e-05	5.46e-10	17.5	60	48	0	0.05000	0	0	1	0	0	0	1	0	1	3
chr2L	FBgn0000490-2_mrna	DR	2451069	2451161	4	5.24	5.73e-06	1.31e-16	29.1	91	78	1	0.04396	0	0	1	0	0	1	1	0	1	4
chr2L	FBgn0000490-2_mrna	DR	2451069	2451186	5	6.31	4.86e-07	5.37e-22	39.5	116	103	1	0.04310	0	0	1	0	0	2	1	0	1	5
chr2L	FBgn0000490-2_mrna	DR	2451069	2451205	6	7.54	2.91e-08	3.22e-26	47.7	135	122	1	0.04444	0	0	1	0	0	3	1	0	1	6
chr2L	FBgn0000490-2_mrna	DR	2451069	2451224	7	8.76	1.76e-09	4.51e-32	59	154	141	1	0.04545	1	0	1	0	0	3	1	0	1	7
chr2L	FBgn0000490-2_mrna	DR	2451069	2451610	8	5.39	4.07e-06	2.44e-38	70.3	540	527	1	0.01481	1	0	1	0	0	4	1	0	1	8
chr2L	FBgn0000490-2_mrna	DR	2451069	2451640	9	6.23	5.88e-07	1.71e-42	78.3	570	557	1	0.01579	1	0	1	0	0	5	1	0	1	9
chr2L	FBgn0000490-2_mrna	DR	2451069	2451644	10	7.26	5.43e-08	5.63e-47	87.7	574	563	1	0.01742	1	0	1	0	0	5	2	0	1	10
chr2L	FBgn0000490-2_mrna	DR	2451069	2451720	11	7.79	1.61e-08	2.03e-51	96.5	650	637	1	0.01692	2	0	1	0	0	5	2	0	1	11
chr2L	FBgn0000490-2_mrna	DR	2451076	2451130	2	2.71	1.96e-03	1.11e-09	14.4	53	41	0	0.03774	0	0	1	0	0	0	1	0	0	2
chr2L	FBgn0000490-2_mrna	DR	2451076	2451161	3	3.71	1.94e-04	2.65e-16	26	84	71	1	0.03571	0	0	1	0	0	1	1	0	0	3
chr2L	FBgn0000490-2_mrna	DR	2451076	2451186	4	4.81	1.56e-05	1.09e-21	36.4	109	96	1	0.03670	0	0	1	0	0	2	1	0	0	4
chr2L	FBgn0000490-2_mrna	DR	2451076	2451205	5	6.02	9.53e-07	6.53e-26	44.6	128	115	1	0.03906	0	0	1	0	0	3	1	0	0	5
chr2L	FBgn0000490-2_mrna	DR	2451076	2451224	6	7.23	5.85e-08	9.14e-32	55.9	147	134	1	0.04082	1	0	1	0	0	3	1	0	0	6
chr2L	FBgn0000490-2_mrna	DR	2451076	2451610	7	4.43	3.68e-05	4.94e-38	67.2	533	520	1	0.01313	1	0	1	0	0	4	1	0	0	7
chr2L	FBgn0000490-2_mrna	DR	2451076	2451640	8	5.25	5.68e-06	3.46e-42	75.2	563	550	1	0.01421	1	0	1	0	0	5	1	0	0	8
chr2L	FBgn0000490-2_mrna	DR	2451076	2451644	9	6.24	5.79e-07	1.14e-46	84.6	567	556	1	0.01587	1	0	1	0	0	5	2	0	0	9
chr2L	FBgn0000490-2_mrna	DR	2451076	2451720	10	6.78	1.66e-07	4.11e-51	93.4	643	630	1	0.01555	2	0	1	0	0	5	2	0	0	10
chr2L	FBgn0000490-2_mrna	DR	2451116	2451161	2	2.99	1.02e-03	3.36e-12	21.2	44	31	1	0.04545	0	0	1	0	0	1	0	0	0	2
chr2L	FBgn0000490-2_mrna	DR	2451116	2451186	3	4.08	8.33e-05	1.38e-17	31.6	69	56	1	0.04348	0	0	1	0	0	2	0	0	0	3
chr2L	FBgn0000490-2_mrna	DR	2451116	2451205	4	5.33	4.71e-06	8.27e-22	39.8	88	75	1	0.04545	0	0	1	0	0	3	0	0	0	4
chr2L	FBgn0000490-2_mrna	DR	2451116	2451224	5	6.56	2.73e-07	1.16e-27	51.1	107	94	1	0.04673	1	0	1	0	0	3	0	0	0	5
chr2L	FBgn0000490-2_mrna	DR	2451116	2451610	6	3.69	2.03e-04	6.25e-34	62.4	493	480	1	0.01217	1	0	1	0	0	4	0	0	0	6
chr2L	FBgn0000490-2_mrna	DR	2451116	2451640	7	4.49	3.24e-05	4.37e-38	70.4	523	510	1	0.01338	1	0	1	0	0	5	0	0	0	7
chr2L	FBgn0000490-2_mrna	DR	2451116	2451644	8	5.46	3.45e-06	1.44e-42	79.8	527	516	1	0.01518	1	0	1	0	0	5	1	0	0	8
chr2L	FBgn0000490-2_mrna	DR	2451116	2451720	9	6.01	9.78e-07	5.20e-47	88.6	603	590	1	0.01493	2	0	1	0	0	5	1	0	0	9
chr2L	FBgn0000490-2_mrna	DR	2451118	2451161	2	3.06	8.70e-04	1.15e-11	18.5	42	29	0	0.04762	0	0	1	0	0	1	0	0	0	2
chr2L	FBgn0000490-2_mrna	DR	2451118	2451186	3	4.14	7.29e-05	4.72e-17	28.9	67	54	0	0.04478	0	0	1	0	0	2	0	0	0	3
chr2L	FBgn0000490-2_mrna	DR	2451118	2451205	4	5.39	4.11e-06	2.83e-21	37.1	86	73	0	0.04651	0	0	1	0	0	3	0	0	0	4
chr2L	FBgn0000490-2_mrna	DR	2451118	2451224	5	6.62	2.38e-07	3.97e-27	48.4	105	92	0	0.04762	1	0	1	0	0	3	0	0	0	5
chr2L	FBgn0000490-2_mrna	DR	2451118	2451610	6	3.70	1.98e-04	2.14e-33	59.7	491	478	0	0.01222	1	0	1	0	0	4	0	0	0	6
chr2L	FBgn0000490-2_mrna	DR	2451118	2451640	7	4.50	3.15e-05	1.50e-37	67.7	521	508	0	0.01344	1	0	1	0	0	5	0	0	0	7
chr2L	FBgn0000490-2_mrna	DR	2451118	2451644	8	5.47	3.35e-06	4.95e-42	77.1	525	514	0	0.01524	1	0	1	0	0	5	1	0	0	8
chr2L	FBgn0000490-2_mrna	DR	2451118	2451720	9	6.02	9.49e-07	1.78e-46	85.9	601	588	0	0.01498	2	0	1	0	0	5	1	0	0	9
chr2L	FBgn0000490-2_mrna	DR	2451146	2451186	2	3.18	6.64e-04	9.84e-13	22	39	26	0	0.05128	0	0	0	0	0	2	0	0	0	2
chr2L	FBgn0000490-2_mrna	DR	2451146	2451205	3	4.44	3.65e-05	5.90e-17	30.2	58	45	0	0.05172	0	0	0	0	0	3	0	0	0	3
chr2L	FBgn0000490-2_mrna	DR	2451146	2451224	4	5.68	2.08e-06	8.27e-23	41.5	77	64	0	0.05195	1	0	0	0	0	3	0	0	0	4
chr2L	FBgn0000490-2_mrna	DR	2451146	2451610	5	2.92	1.20e-03	4.46e-29	52.8	463	450	0	0.01080	1	0	0	0	0	4	0	0	0	5
chr2L	FBgn0000490-2_mrna	DR	2451146	2451640	6	3.69	2.03e-04	3.12e-33	60.8	493	480	0	0.01217	1	0	0	0	0	5	0	0	0	6
chr2L	FBgn0000490-2_mrna	DR	2451146	2451644	7	4.63	2.34e-05	1.03e-37	70.2	497	486	0	0.01408	1	0	0	0	0	5	1	0	0	7
chr2L	FBgn0000490-2_mrna	DR	2451146	2451720	8	5.19	6.52e-06	3.71e-42	79	573	560	0	0.01396	2	0	0	0	0	5	1	0	0	8
chr2L	FBgn0000490-2_mrna	DR	2451171	2451205	2	3.48	3.34e-04	2.46e-10	18.6	33	20	0	0.06061	0	0	0	0	0	2	0	0	0	2
chr2L	FBgn0000490-2_mrna	DR	2451171	2451224	3	4.69	2.05e-05	3.44e-16	29.9	52	39	0	0.05769	1	0	0	0	0	2	0	0	0	3
chr2L	FBgn0000490-2_mrna	DR	2451171	2451610	4	2.17	6.82e-03	1.86e-22	41.2	438	425	0	0.00913	1	0	0	0	0	3	0	0	0	4
chr2L	FBgn0000490-2_mrna	DR	2451171	2451640	5	2.90	1.26e-03	1.30e-26	49.2	468	455	0	0.01068	1	0	0	0	0	4	0	0	0	5
chr2L	FBgn0000490-2_mrna	DR	2451171	2451644	6	3.79	1.61e-04	4.30e-31	58.6	472	461	0	0.01271	1	0	0	0	0	4	1	0	0	6
chr2L	FBgn0000490-2_mrna	DR	2451171	2451720	7	4.35	4.45e-05	1.55e-35	67.4	548	535	0	0.01277	2	0	0	0	0	4	1	0	0	7
chr2L	FBgn0000490-2_mrna	DR	2451190	2451224	2	3.48	3.34e-04	8.40e-11	19.5	33	20	0	0.06061	1	0	0	0	0	1	0	0	0	2
chr2L	FBgn0000490-2_mrna	DR	2451190	2451640	4	2.13	7.46e-03	3.18e-21	38.8	449	436	0	0.00891	1	0	0	0	0	3	0	0	0	4
chr2L	FBgn0000490-2_mrna	DR	2451190	2451644	5	2.96	1.10e-03	1.05e-25	48.2	453	442	0	0.01104	1	0	0	0	0	3	1	0	0	5
chr2L	FBgn0000490-2_mrna	DR	2451190	2451720	6	3.52	3.04e-04	3.77e-30	57	529	516	0	0.01134	2	0	0	0	0	3	1	0	0	6
chr2L	FBgn0000490-2_mrna	DR	2451209	2451644	4	2.17	6.70e-03	1.75e-21	40	434	423	0	0.00922	1	0	0	0	0	2	1	0	0	4
chr2L	FBgn0000490-2_mrna	DR	2451209	2451720	5	2.73	1.88e-03	6.29e-26	48.8	510	497	0	0.00980	2	0	0	0	0	2	1	0	0	5
chr2L	FBgn0000490-2_mrna	DR	2451595	2451640	2	2.99	1.02e-03	3.78e-11	19.3	44	31	0	0.04545	0	0	0	0	0	2	0	0	0	2
chr2L	FBgn0000490-2_mrna	DR	2451595	2451644	3	4.78	1.65e-05	1.25e-15	28.7	48	37	0	0.06250	0	0	0	0	0	2	1	0	0	3
chr2L	FBgn0000490-2_mrna	DR	2451595	2451720	4	4.52	3.05e-05	4.49e-20	37.5	124	111	0	0.03226	1	0	0	0	0	2	1	0	0	4
chr2L	FBgn0000490-2_mrna	DR	2451595	2452184	5	2.46	3.46e-03	8.98e-25	46.2	588	570	0	0.00850	1	0	0	0	1	2	1	0	0	5
chr2L	FBgn0000490-2_mrna	DR	2451625	2451720	3	3.52	3.03e-04	2.52e-09	16.8	94	81	0	0.03191	1	0	0	0	0	1	1	0	0	3
chr2L	FBgn0000490-2_mrna	DR	2451631	2451720	2	2.14	7.20e-03	1.19e-09	18.2	88	75	0	0.02273	1	0	0	0	0	0	1	0	0	2
chr2L	FBgn0000490-2_mrna	DR	2453827	2454482	5	2.24	5.77e-03	6.76e-23	41.1	654	642	1	0.00765	0	0	2	0	1	0	0	2	0	5
chr2L	FBgn0000490-2_mrna	DR	2453827	2454509	6	2.93	1.18e-03	4.19e-27	48.5	681	663	2	0.00881	0	0	2	0	1	0	0	2	1	6
chr2L	FBgn0000490-2_mrna	DR	2454294	2454464	3	2.60	2.49e-03	1.96e-09	16	169	157	1	0.01775	0	0	1	0	0	0	0	2	0	3
chr2L	FBgn0000490-2_mrna	DR	2454294	2454482	4	3.66	2.20e-04	2.55e-14	25.7	187	175	1	0.02139	0	0	2	0	0	0	0	2	0	4
chr2L	FBgn0000490-2_mrna	DR	2454294	2454509	5	4.71	1.94e-05	1.58e-18	33.1	214	196	2	0.02336	0	0	2	0	0	0	0	2	1	5
chr2L	FBgn0000490-2_mrna	DR	2454294	2454631	6	4.74	1.82e-05	5.69e-23	41.2	336	318	2	0.01786	0	0	2	0	1	0	0	2	1	6
chr2L	FBgn0000490-2_mrna	DR	2454299	2454482	3	2.50	3.16e-03	2.55e-14	25.7	182	170	1	0.01648	0	0	2	0	0	0	0	1	0	3
chr2L	FBgn0000490-2_mrna	DR	2454299	2454509	4	3.50	3.16e-04	1.58e-18	33.1	209	191	2	0.01914	0	0	2	0	0	0	0	1	1	4
chr2L	FBgn0000490-2_mrna	DR	2454299	2454631	5	3.67	2.13e-04	5.69e-23	41.2	331	313	2	0.01511	0	0	2	0	1	0	0	1	1	5
chr2L	FBgn0000490-2_mrna	DR	2454300	2454482	3	2.51	3.10e-03	1.77e-14	26.1	181	169	0	0.01657	0	0	2	0	0	0	0	1	0	3
chr2L	FBgn0000490-2_mrna	DR	2454300	2454509	4	3.51	3.09e-04	1.10e-18	33.5	208	190	1	0.01923	0	0	2	0	0	0	0	1	1	4
chr2L	FBgn0000490-2_mrna	DR	2454300	2454631	5	3.68	2.10e-04	3.95e-23	41.6	330	312	1	0.01515	0	0	2	0	1	0	0	1	1	5
chr2L	FBgn0000490-2_mrna	DR	2454450	2454482	2	3.54	2.90e-04	2.60e-10	18.7	31	19	0	0.06452	0	0	2	0	0	0	0	0	0	2
chr2L	FBgn0000490-2_mrna	DR	2454450	2454509	3	4.64	2.28e-05	1.61e-14	26.1	58	40	1	0.05172	0	0	2	0	0	0	0	0	1	3
chr2L	FBgn0000490-2_mrna	DR	2454450	2454631	4	3.80	1.59e-04	5.80e-19	34.2	180	162	1	0.02222	0	0	2	0	1	0	0	0	1	4
chr2L	FBgn0000490-2_mrna	DR	2454468	2454509	2	3.36	4.32e-04	8.06e-10	17.1	40	22	1	0.05000	0	0	1	0	0	0	0	0	1	2
chr2L	FBgn0000490-2_mrna	DR	2454468	2454631	3	2.72	1.91e-03	2.90e-14	25.2	162	144	1	0.01852	0	0	1	0	1	0	0	0	1	3
chr2L	FBgn0000490-2_mrna	DR	2454472	2454509	2	3.60	2.49e-04	3.78e-10	18	36	18	0	0.05556	0	0	1	0	0	0	0	0	1	2
chr2L	FBgn0000490-2_mrna	DR	2454472	2454631	3	2.76	1.76e-03	1.36e-14	26.1	158	140	0	0.01899	0	0	1	0	1	0	0	0	1	3
chrX	FBgn0000542-1_mrna	DR	3705110	3705160	2	2.90	1.27e-03	4.35e-10	17.2	49	34	0	0.04082	0	0	0	0	0	0	0	2	0	2
chrX	FBgn0000542-3_mrna	DR	3738146	3738221	2	2.33	4.67e-03	8.90e-09	14.5	74	61	0	0.02703	0	0	0	0	0	1	0	1	0	2
chrX	FBgn0000542-3_mrna	DR	3739639	3739675	2	3.36	4.32e-04	1.72e-10	19.3	35	22	0	0.05714	2	0	0	0	0	0	0	0	0	2
chrX	FBgn0000542-3_mrna	DR	3739639	3739846	3	2.34	4.59e-03	1.39e-14	27.1	206	193	0	0.01456	2	0	0	0	0	1	0	0	0	3
chrX	FBgn0000542-2_mrna	DR	3725135	3725234	2	2.05	8.87e-03	1.77e-09	16.6	98	83	0	0.02041	1	0	0	0	0	0	0	1	0	2
chrX	FBgn0000542-2_mrna	DR	3725135	3725374	3	2.13	7.34e-03	6.90e-14	25.8	238	227	0	0.01261	1	0	0	0	0	0	1	1	0	3
chrX	FBgn0000542-2_mrna	DR	3726270	3726302	2	4.05	8.99e-05	3.45e-09	16.2	31	13	1	0.06452	0	0	0	0	1	0	1	0	0	2
chrX	FBgn0000542-2_mrna	DR	3727309	3727371	2	2.66	2.18e-03	6.12e-09	14.4	61	43	0	0.03279	0	0	0	0	1	0	0	0	1	2
chrX	FBgn0000542-2_mrna	DR	3727309	3727993	5	2.17	6.82e-03	2.13e-21	32.6	683	668	1	0.00732	0	0	1	1	1	0	0	1	1	5
chrX	FBgn0000542-2_mrna	DR	3727596	3728169	5	2.52	3.05e-03	2.89e-21	32.4	572	554	1	0.00874	0	1	1	1	1	0	0	1	0	5
chrX	FBgn0000542-2_mrna	DR	3727596	3728189	6	3.25	5.62e-04	1.68e-25	40	592	577	1	0.01014	0	1	1	1	1	0	0	2	0	6
chrX	FBgn0000542-2_mrna	DR	3727596	3728322	7	3.57	2.68e-04	8.72e-30	47.6	725	707	1	0.00966	0	1	1	1	1	0	0	2	1	7
chrX	FBgn0000542-2_mrna	DR	3727598	3728169	5	2.52	3.00e-03	2.14e-21	33	570	552	0	0.00877	0	1	1	1	1	0	0	1	0	5
chrX	FBgn0000542-2_mrna	DR	3727598	3728189	6	3.26	5.51e-04	1.24e-25	40.6	590	575	0	0.01017	0	1	1	1	1	0	0	2	0	6
chrX	FBgn0000542-2_mrna	DR	3727598	3728322	7	3.58	2.63e-04	6.45e-30	48.2	723	705	0	0.00968	0	1	1	1	1	0	0	2	1	7
chrX	FBgn0000542-2_mrna	DR	3727834	3728169	4	2.64	2.30e-03	3.96e-17	26.4	334	316	0	0.01198	0	1	0	1	1	0	0	1	0	4
chrX	FBgn0000542-2_mrna	DR	3727834	3728189	5	3.50	3.14e-04	2.30e-21	34	354	339	0	0.01412	0	1	0	1	1	0	0	2	0	5
chrX	FBgn0000542-2_mrna	DR	3727834	3728322	6	3.75	1.78e-04	1.19e-25	41.6	487	469	0	0.01232	0	1	0	1	1	0	0	2	1	6
chrX	FBgn0000542-2_mrna	DR	3727976	3728169	3	2.47	3.38e-03	5.65e-13	21.6	192	174	0	0.01562	0	1	0	0	1	0	0	1	0	3
chrX	FBgn0000542-2_mrna	DR	3727976	3728189	4	3.44	3.59e-04	3.28e-17	29.2	212	197	0	0.01887	0	1	0	0	1	0	0	2	0	4
chrX	FBgn0000542-2_mrna	DR	3727976	3728322	5	3.58	2.64e-04	1.71e-21	36.8	345	327	0	0.01449	0	1	0	0	1	0	0	2	1	5
chrX	FBgn0000542-2_mrna	DR	3728140	3728189	3	5.00	1.00e-05	4.87e-09	14.8	48	33	0	0.06250	0	1	0	0	1	0	0	1	0	3
chrX	FBgn0000542-2_mrna	DR	3728140	3728322	4	3.79	1.63e-04	2.53e-13	22.4	181	163	0	0.02210	0	1	0	0	1	0	0	1	1	4
chrX	FBgn0000542-2_mrna	DR	3728149	3728189	2	3.27	5.42e-04	5.74e-09	14.6	39	24	0	0.05128	0	0	0	0	1	0	0	1	0	2
chrX	FBgn0000542-2_mrna	DR	3728149	3728322	3	2.63	2.35e-03	2.99e-13	22.2	172	154	0	0.01744	0	0	0	0	1	0	0	1	1	3
chrX	FBgn0000542-2_mrna	DR	3728943	3729012	2	2.52	3.04e-03	1.76e-09	16.8	68	50	0	0.02941	0	0	0	0	1	0	1	0	0	2
chr2L	FBgn0000547-1_mrna	DR	4026487	4026623	3	2.93	1.17e-03	1.08e-14	25.8	135	123	2	0.02222	0	0	1	0	1	0	0	1	0	3
chr2L	FBgn0000547-1_mrna	DR	4026487	4026709	4	3.39	4.05e-04	1.06e-18	32.8	221	203	2	0.01810	0	0	1	0	2	0	0	1	0	4
chr2L	FBgn0000547-1_mrna	DR	4026487	4026917	5	3.10	7.87e-04	9.58e-23	39.9	429	411	2	0.01166	0	0	1	0	3	0	0	1	0	5
chr2L	FBgn0000547-1_mrna	DR	4026487	4026961	6	3.82	1.50e-04	2.30e-27	48.4	473	455	2	0.01268	0	0	1	0	4	0	0	1	0	6
chr2L	FBgn0000547-1_mrna	DR	4026487	4026623	3	2.93	1.17e-03	1.48e-15	27.7	135	123	1	0.02222	0	0	1	0	0	0	0	1	1	3
chr2L	FBgn0000547-1_mrna	DR	4026487	4026709	4	3.39	4.05e-04	1.46e-19	34.7	221	203	1	0.01810	0	0	1	0	1	0	0	1	1	4
chr2L	FBgn0000547-1_mrna	DR	4026487	4026917	5	3.10	7.87e-04	1.31e-23	41.8	429	411	1	0.01166	0	0	1	0	2	0	0	1	1	5
chr2L	FBgn0000547-1_mrna	DR	4026487	4026961	6	3.82	1.50e-04	3.15e-28	50.3	473	455	1	0.01268	0	0	1	0	3	0	0	1	1	6
chr2L	FBgn0000547-1_mrna	DR	4026488	4026623	3	2.94	1.15e-03	4.50e-15	26.7	134	122	0	0.02239	0	0	1	0	1	0	0	1	0	3
chr2L	FBgn0000547-1_mrna	DR	4026488	4026709	4	3.40	3.97e-04	4.46e-19	33.7	220	202	0	0.01818	0	0	1	0	2	0	0	1	0	4
chr2L	FBgn0000547-1_mrna	DR	4026488	4026917	5	3.11	7.78e-04	4.01e-23	40.8	428	410	0	0.01168	0	0	1	0	3	0	0	1	0	5
chr2L	FBgn0000547-1_mrna	DR	4026488	4026961	6	3.83	1.48e-04	9.62e-28	49.3	472	454	0	0.01271	0	0	1	0	4	0	0	1	0	6
chr2L	FBgn0000547-1_mrna	DR	4026590	4026623	2	3.48	3.34e-04	2.50e-10	17.9	32	20	0	0.06250	0	0	1	0	0	0	0	1	0	2
chr2L	FBgn0000547-1_mrna	DR	4026590	4026709	3	3.22	6.08e-04	2.48e-14	24.9	118	100	0	0.02542	0	0	1	0	1	0	0	1	0	3
chr2L	FBgn0000547-1_mrna	DR	4026590	4026917	4	2.68	2.08e-03	2.23e-18	32	326	308	0	0.01227	0	0	1	0	2	0	0	1	0	4
chr2L	FBgn0000547-1_mrna	DR	4026590	4026961	5	3.42	3.77e-04	5.35e-23	40.5	370	352	0	0.01351	0	0	1	0	3	0	0	1	0	5
chr2L	FBgn0000547-1_mrna	DR	4026609	4026709	2	2.07	8.44e-03	2.48e-09	15.5	99	81	0	0.02020	0	0	1	0	1	0	0	0	0	2
chr2L	FBgn0000547-1_mrna	DR	4026609	4026961	4	2.55	2.80e-03	5.35e-18	31.1	351	333	0	0.01140	0	0	1	0	3	0	0	0	0	4
chr2L	FBgn0000547-1_mrna	DR	4026689	4026961	3	2.00	9.97e-03	2.14e-13	22.6	271	253	0	0.01107	0	0	0	0	3	0	0	0	0	3
chr2L	FBgn0000547-1_mrna	DR	4026897	4026961	2	2.62	2.41e-03	2.16e-09	15.6	63	45	0	0.03175	0	0	0	0	2	0	0	0	0	2
chr2L	FBgn0000547-1_mrna	DR	4028430	4028876	4	2.14	7.28e-03	2.70e-18	27.5	445	433	2	0.00899	0	0	3	0	0	0	0	1	0	4
chr2L	FBgn0000547-1_mrna	DR	4028430	4028967	5	2.65	2.27e-03	1.70e-23	37.3	536	518	2	0.00933	0	0	3	0	1	0	0	1	0	5
chr2L	FBgn0000547-1_mrna	DR	4028430	4029002	6	3.33	4.68e-04	5.61e-28	46.2	571	558	2	0.01051	1	0	3	0	1	0	0	1	0	6
chr2L	FBgn0000547-1_mrna	DR	4028430	4029124	7	3.68	2.10e-04	2.69e-32	54.5	693	680	2	0.01010	2	0	3	0	1	0	0	1	0	7
chr2L	FBgn0000547-1_mrna	DR	4028832	4028868	2	3.31	4.85e-04	6.72e-09	11.5	35	23	0	0.05714	0	0	2	0	0	0	0	0	0	2
chr2L	FBgn0000547-1_mrna	DR	4028832	4028876	3	5.12	7.55e-06	4.57e-13	17.6	43	31	2	0.06977	0	0	3	0	0	0	0	0	0	3
chr2L	FBgn0000547-1_mrna	DR	4028832	4028967	4	4.43	3.72e-05	2.88e-18	27.4	134	116	2	0.02985	0	0	3	0	1	0	0	0	0	4
chr2L	FBgn0000547-1_mrna	DR	4028832	4029002	5	5.25	5.57e-06	9.50e-23	36.3	169	156	2	0.02959	1	0	3	0	1	0	0	0	0	5
chr2L	FBgn0000547-1_mrna	DR	4028832	4029124	6	5.10	7.94e-06	4.56e-27	44.6	291	278	2	0.02062	2	0	3	0	1	0	0	0	0	6
chr2L	FBgn0000547-1_mrna	DR	4028854	4028967	3	3.30	4.97e-04	5.29e-10	15.5	112	94	2	0.02679	0	0	2	0	1	0	0	0	0	3
chr2L	FBgn0000547-1_mrna	DR	4028854	4029002	4	4.15	7.04e-05	1.75e-14	24.4	147	134	2	0.02721	1	0	2	0	1	0	0	0	0	4
chr2L	FBgn0000547-1_mrna	DR	4028854	4029124	5	4.11	7.79e-05	8.38e-19	32.7	269	256	2	0.01859	2	0	2	0	1	0	0	0	0	5
chr2L	FBgn0000547-1_mrna	DR	4028856	4028967	3	3.33	4.63e-04	4.28e-10	15.9	110	92	1	0.02727	0	0	2	0	1	0	0	0	0	3
chr2L	FBgn0000547-1_mrna	DR	4028856	4029002	4	4.18	6.60e-05	1.41e-14	24.8	145	132	1	0.02759	1	0	2	0	1	0	0	0	0	4
chr2L	FBgn0000547-1_mrna	DR	4028856	4029124	5	4.13	7.49e-05	6.79e-19	33.1	267	254	1	0.01873	2	0	2	0	1	0	0	0	0	5
chr2L	FBgn0000547-1_mrna	DR	4028858	4029002	3	2.85	1.40e-03	1.41e-14	24.8	143	130	1	0.02098	1	0	1	0	1	0	0	0	0	3
chr2L	FBgn0000547-1_mrna	DR	4028858	4029124	4	3.02	9.61e-04	6.79e-19	33.1	265	252	1	0.01509	2	0	1	0	1	0	0	0	0	4
chr2L	FBgn0000547-1_mrna	DR	4028862	4028967	2	2.02	9.54e-03	4.28e-10	15.9	104	86	0	0.01923	0	0	1	0	1	0	0	0	0	2
chr2L	FBgn0000547-1_mrna	DR	4028862	4029002	3	2.90	1.27e-03	1.41e-14	24.8	139	126	0	0.02158	1	0	1	0	1	0	0	0	0	3
chr2L	FBgn0000547-1_mrna	DR	4028862	4029124	4	3.04	9.02e-04	6.79e-19	33.1	261	248	0	0.01533	2	0	1	0	1	0	0	0	0	4
chr2L	FBgn0000547-1_mrna	DR	4028947	4029002	2	2.71	1.96e-03	2.08e-10	18.7	54	41	0	0.03704	1	0	0	0	1	0	0	0	0	2
chr2L	FBgn0000547-1_mrna	DR	4028947	4029124	3	2.56	2.78e-03	9.98e-15	27	176	163	0	0.01705	2	0	0	0	1	0	0	0	0	3
chr2L	FBgn0000547-1_mrna	DR	4029708	4029782	2	2.30	5.00e-03	7.83e-10	14.1	73	63	0	0.02740	0	0	0	1	1	0	0	0	0	2
chr2L	FBgn0000547-1_mrna	DR	4029708	4029789	3	3.73	1.84e-04	7.05e-14	18.7	80	70	0	0.03750	0	0	0	2	1	0	0	0	0	3
chr3L	FBgn0000565-1_mrna	DR	15504007	15504066	3	4.64	2.28e-05	2.02e-09	15.6	58	40	2	0.05172	0	0	0	0	2	0	0	0	1	3
chr3L	FBgn0000565-1_mrna	DR	15504007	15504067	4	6.39	4.11e-07	2.02e-13	20.2	59	48	3	0.06780	0	0	0	0	2	0	1	0	1	4
chr3L	FBgn0000565-1_mrna	DR	15504007	15504117	5	6.45	3.56e-07	2.02e-17	24.8	109	98	3	0.04587	0	0	0	0	2	0	2	0	1	5
chr3L	FBgn0000565-1_mrna	DR	15504007	15504331	6	4.78	1.65e-05	3.23e-22	34.9	323	313	4	0.01858	0	0	0	1	2	0	2	0	1	6
chr3L	FBgn0000565-1_mrna	DR	15504007	15504066	3	4.64	2.28e-05	5.16e-11	19	58	40	1	0.05172	0	0	0	0	1	0	0	0	2	3
chr3L	FBgn0000565-1_mrna	DR	15504007	15504067	4	6.39	4.11e-07	5.16e-15	23.6	59	48	2	0.06780	0	0	0	0	1	0	1	0	2	4
chr3L	FBgn0000565-1_mrna	DR	15504007	15504117	5	6.45	3.56e-07	5.16e-19	28.2	109	98	2	0.04587	0	0	0	0	1	0	2	0	2	5
chr3L	FBgn0000565-1_mrna	DR	15504007	15504331	6	4.78	1.65e-05	8.26e-24	38.3	323	313	3	0.01858	0	0	0	1	1	0	2	0	2	6
chr3L	FBgn0000565-1_mrna	DR	15504009	15504066	2	2.78	1.65e-03	1.33e-09	15.8	56	38	1	0.03571	0	0	1	0	0	0	0	0	1	2
chr3L	FBgn0000565-1_mrna	DR	15504009	15504067	3	4.40	3.97e-05	1.33e-13	20.4	57	46	2	0.05263	0	0	1	0	0	0	1	0	1	3
chr3L	FBgn0000565-1_mrna	DR	15504009	15504117	4	4.81	1.56e-05	1.33e-17	25	107	96	2	0.03738	0	0	1	0	0	0	2	0	1	4
chr3L	FBgn0000565-1_mrna	DR	15504009	15504331	5	3.69	2.06e-04	2.13e-22	35.1	321	311	3	0.01558	0	0	1	1	0	0	2	0	1	5
chr3L	FBgn0000565-1_mrna	DR	15504013	15504066	2	2.90	1.27e-03	4.26e-09	14.8	52	34	0	0.03846	0	0	0	0	1	0	0	0	1	2
chr3L	FBgn0000565-1_mrna	DR	15504013	15504067	3	4.56	2.77e-05	4.26e-13	19.4	53	42	1	0.05660	0	0	0	0	1	0	1	0	1	3
chr3L	FBgn0000565-1_mrna	DR	15504013	15504117	4	4.89	1.27e-05	4.26e-17	24	103	92	1	0.03883	0	0	0	0	1	0	2	0	1	4
chr3L	FBgn0000565-1_mrna	DR	15504013	15504331	5	3.71	1.94e-04	6.81e-22	34.1	317	307	2	0.01577	0	0	0	1	1	0	2	0	1	5
chr3L	FBgn0000565-1_mrna	DR	15504046	15504117	3	4.00	1.01e-04	4.30e-09	12.4	70	59	1	0.04286	0	0	0	0	0	0	2	0	1	3
chr3L	FBgn0000565-1_mrna	DR	15504046	15504331	4	2.88	1.33e-03	6.88e-14	22.5	284	274	2	0.01408	0	0	0	1	0	0	2	0	1	4
chr3L	FBgn0000565-1_mrna	DR	15504050	15504117	2	2.43	3.74e-03	6.20e-09	10.9	66	55	1	0.03030	0	0	1	0	0	0	1	0	0	2
chr3L	FBgn0000565-1_mrna	DR	15504054	15504117	2	2.50	3.18e-03	1.00e-08	9.2	62	51	0	0.03226	0	0	0	0	0	0	2	0	0	2
chr3L	FBgn0000575-1_mrna	DR	745061	745448	4	2.37	4.30e-03	1.68e-18	28.4	386	374	0	0.01036	0	0	1	2	1	0	0	0	0	4
chr3L	FBgn0000575-1_mrna	DR	745061	745454	5	3.27	5.44e-04	5.53e-26	41.9	392	380	2	0.01276	0	0	2	2	1	0	0	0	0	5
chr3L	FBgn0000575-1_mrna	DR	745061	745590	6	3.53	2.94e-04	3.48e-30	49.4	528	513	3	0.01136	0	0	2	2	1	0	0	1	0	6
chr3L	FBgn0000575-1_mrna	DR	745061	745598	7	4.43	3.73e-05	4.53e-35	58.6	536	521	3	0.01306	0	0	2	2	1	0	0	2	0	7
chr3L	FBgn0000575-1_mrna	DR	745336	745379	2	2.96	1.10e-03	2.66e-10	15.6	42	32	0	0.04762	0	0	0	2	0	0	0	0	0	2
chr3L	FBgn0000575-1_mrna	DR	745336	745448	3	3.23	5.88e-04	2.66e-14	20.9	111	99	0	0.02703	0	0	1	2	0	0	0	0	0	3
chr3L	FBgn0000575-1_mrna	DR	745336	745454	4	4.63	2.36e-05	8.78e-22	34.4	117	105	2	0.03419	0	0	2	2	0	0	0	0	0	4
chr3L	FBgn0000575-1_mrna	DR	745336	745590	5	4.27	5.36e-05	5.53e-26	41.9	253	238	3	0.01976	0	0	2	2	0	0	0	1	0	5
chr3L	FBgn0000575-1_mrna	DR	745336	745598	6	5.43	3.67e-06	7.19e-31	51.1	261	246	3	0.02299	0	0	2	2	0	0	0	2	0	6
chr3L	FBgn0000575-1_mrna	DR	745367	745448	2	2.23	5.87e-03	7.00e-09	10.1	80	68	0	0.02500	0	0	1	1	0	0	0	0	0	2
chr3L	FBgn0000575-1_mrna	DR	745367	745454	3	3.65	2.23e-04	2.31e-16	23.6	86	74	2	0.03488	0	0	2	1	0	0	0	0	0	3
chr3L	FBgn0000575-1_mrna	DR	745367	745590	4	3.36	4.39e-04	1.46e-20	31.1	222	207	3	0.01802	0	0	2	1	0	0	0	1	0	4
chr3L	FBgn0000575-1_mrna	DR	745367	745598	5	4.50	3.16e-05	1.89e-25	40.3	230	215	3	0.02174	0	0	2	1	0	0	0	2	0	5
chr3L	FBgn0000575-1_mrna	DR	745434	745590	3	2.76	1.76e-03	6.30e-09	12.8	155	140	3	0.01935	0	0	2	0	0	0	0	1	0	3
chr3L	FBgn0000575-1_mrna	DR	745434	745598	4	3.96	1.08e-04	8.19e-14	22	163	148	3	0.02454	0	0	2	0	0	0	0	2	0	4
chr3L	FBgn0000575-1_mrna	DR	745434	746172	5	2.03	9.26e-03	2.95e-18	30.1	737	719	3	0.00678	0	0	2	0	1	0	0	2	0	5
chr3L	FBgn0000575-1_mrna	DR	745434	746179	6	2.72	1.89e-03	2.92e-22	37.1	744	726	5	0.00806	0	0	2	0	2	0	0	2	0	6
chr3L	FBgn0000575-1_mrna	DR	745436	745590	3	2.77	1.68e-03	4.28e-09	13.6	153	138	2	0.01961	0	0	2	0	0	0	0	1	0	3
chr3L	FBgn0000575-1_mrna	DR	745436	745598	4	3.99	1.02e-04	5.57e-14	22.8	161	146	2	0.02484	0	0	2	0	0	0	0	2	0	4
chr3L	FBgn0000575-1_mrna	DR	745436	746172	5	2.04	9.16e-03	2.00e-18	30.9	735	717	2	0.00680	0	0	2	0	1	0	0	2	0	5
chr3L	FBgn0000575-1_mrna	DR	745436	746179	6	2.73	1.87e-03	1.98e-22	37.9	742	724	4	0.00809	0	0	2	0	2	0	0	2	0	6
chr3L	FBgn0000575-1_mrna	DR	745438	745590	3	2.79	1.61e-03	2.14e-10	18.6	151	136	1	0.01987	0	0	2	0	0	0	0	1	0	3
chr3L	FBgn0000575-1_mrna	DR	745438	745598	4	4.02	9.63e-05	2.78e-15	27.8	159	144	1	0.02516	0	0	2	0	0	0	0	2	0	4
chr3L	FBgn0000575-1_mrna	DR	745438	746172	5	2.04	9.05e-03	1.00e-19	35.9	733	715	1	0.00682	0	0	2	0	1	0	0	2	0	5
chr3L	FBgn0000575-1_mrna	DR	745438	746179	6	2.73	1.84e-03	9.92e-24	42.9	740	722	3	0.00811	0	0	2	0	2	0	0	2	0	6
chr3L	FBgn0000575-1_mrna	DR	745440	745598	3	2.74	1.83e-03	2.70e-17	30.2	157	142	1	0.01911	0	0	1	0	0	0	0	2	0	3
chr3L	FBgn0000575-1_mrna	DR	745440	746179	5	2.03	9.31e-03	9.63e-26	45.3	738	720	3	0.00678	0	0	1	0	2	0	0	2	0	5
chr3L	FBgn0000575-1_mrna	DR	745444	745598	3	2.77	1.68e-03	2.62e-14	24.6	153	138	0	0.01961	0	0	1	0	0	0	0	2	0	3
chr3L	FBgn0000575-1_mrna	DR	745444	746179	5	2.04	9.10e-03	9.34e-23	39.7	734	716	2	0.00681	0	0	1	0	2	0	0	2	0	5
chr3L	FBgn0000575-1_mrna	DR	747811	747863	2	2.76	1.75e-03	3.53e-09	12.8	51	39	0	0.03922	0	0	2	0	0	0	0	0	0	2
chr3L	FBgn0000575-1_mrna	DR	748577	748788	3	2.34	4.52e-03	4.19e-14	24.2	210	192	0	0.01429	0	0	1	0	0	1	0	0	1	3
chr3L	FBgn0000575-1_mrna	DR	748577	748841	4	3.03	9.31e-04	4.06e-18	31.7	263	250	0	0.01521	0	0	1	0	0	2	0	0	1	4
chr3L	FBgn0000575-1_mrna	DR	748577	748929	5	3.50	3.19e-04	3.21e-22	36.5	351	340	0	0.01425	0	0	1	0	0	2	1	0	1	5
chr3L	FBgn0000575-1_mrna	DR	748577	749285	6	2.84	1.44e-03	1.16e-26	44.5	707	689	0	0.00849	0	0	1	0	0	2	1	0	2	6
chr3L	FBgn0000575-1_mrna	DR	748577	749315	7	3.50	3.16e-04	4.62e-32	55.1	737	726	0	0.00950	0	0	1	0	0	2	2	0	2	7
chr3L	FBgn0000575-1_mrna	DR	748750	748788	2	3.54	2.90e-04	1.16e-09	16.6	37	19	0	0.05405	0	0	0	0	0	1	0	0	1	2
chr3L	FBgn0000575-1_mrna	DR	748750	748841	3	3.59	2.56e-04	1.13e-13	24.1	90	77	0	0.03333	0	0	0	0	0	2	0	0	1	3
chr3L	FBgn0000575-1_mrna	DR	748750	748929	4	3.74	1.81e-04	8.92e-18	28.9	178	167	0	0.02247	0	0	0	0	0	2	1	0	1	4
chr3L	FBgn0000575-1_mrna	DR	748750	749285	5	2.65	2.23e-03	3.21e-22	36.9	534	516	0	0.00936	0	0	0	0	0	2	1	0	2	5
chr3L	FBgn0000575-1_mrna	DR	748750	749315	6	3.35	4.46e-04	1.28e-27	47.5	564	553	0	0.01064	0	0	0	0	0	2	2	0	2	6
chr3L	FBgn0000575-1_mrna	DR	748750	749399	7	3.86	1.37e-04	9.76e-32	53.4	648	636	0	0.01080	0	0	1	0	0	2	2	0	2	7
chr3L	FBgn0000575-1_mrna	DR	748768	748841	2	2.36	4.35e-03	9.41e-09	14.4	72	59	0	0.02778	0	0	0	0	0	1	0	0	1	2
chr3L	FBgn0000575-1_mrna	DR	748768	748929	3	2.67	2.12e-03	7.43e-13	19.2	160	149	0	0.01875	0	0	0	0	0	1	1	0	1	3
chr3L	FBgn0000575-1_mrna	DR	748768	749315	5	2.58	2.62e-03	1.07e-22	37.8	546	535	0	0.00916	0	0	0	0	0	1	2	0	2	5
chr3L	FBgn0000575-1_mrna	DR	748768	749399	6	3.09	8.13e-04	8.13e-27	43.7	630	618	0	0.00952	0	0	1	0	0	1	2	0	2	6
chr3L	FBgn0000575-1_mrna	DR	748826	749399	5	2.50	3.20e-03	8.39e-23	36.8	572	560	0	0.00874	0	0	1	0	0	1	2	0	1	5
chr3L	FBgn0000575-1_mrna	DR	748916	749399	4	2.01	9.72e-03	8.65e-19	29.3	482	470	0	0.00830	0	0	1	0	0	0	2	0	1	4
chr3L	FBgn0000575-1_mrna	DR	749265	749315	2	2.78	1.65e-03	1.44e-10	18.6	49	38	0	0.04082	0	0	0	0	0	0	1	0	1	2
chr3L	FBgn0000575-1_mrna	DR	749265	749399	3	2.95	1.12e-03	1.09e-14	24.5	133	121	0	0.02256	0	0	1	0	0	0	1	0	1	3
chr3L	FBgn0000575-1_mrna	DR	749302	749399	2	2.04	9.09e-03	3.04e-10	16.5	96	84	0	0.02083	0	0	1	0	0	0	1	0	0	2
chr3R	FBgn0000576-1_mrna	DR	9722746	9722802	2	2.64	2.29e-03	2.88e-11	20.9	55	44	0	0.03636	0	0	0	1	0	0	1	0	0	2
chr3R	FBgn0000576-1_mrna	DR	9722746	9722851	3	3.43	3.71e-04	1.41e-16	30.9	104	86	1	0.02885	0	0	0	1	1	0	1	0	0	3
chr3R	FBgn0000576-1_mrna	DR	9722746	9722859	4	4.85	1.41e-05	1.69e-21	40	112	94	2	0.03571	0	0	0	1	1	0	1	0	1	4
chr3R	FBgn0000576-1_mrna	DR	9722746	9722972	5	4.59	2.59e-05	1.68e-25	47	225	207	2	0.02222	0	0	0	1	2	0	1	0	1	5
chr3R	FBgn0000576-1_mrna	DR	9722746	9722978	6	5.84	1.45e-06	1.39e-29	54.2	231	213	3	0.02597	0	0	0	1	3	0	1	0	1	6
chr3R	FBgn0000576-1_mrna	DR	9722746	9722992	7	6.95	1.14e-07	5.01e-34	61.8	245	233	4	0.02857	0	0	1	1	3	0	1	0	1	7
chr3R	FBgn0000576-1_mrna	DR	9722746	9723074	8	7.29	5.09e-08	1.00e-38	70.5	327	309	4	0.02446	0	0	1	1	4	0	1	0	1	8
chr3R	FBgn0000576-1_mrna	DR	9722746	9723206	9	7.12	7.51e-08	3.11e-43	78.8	459	444	4	0.01961	0	0	1	1	4	0	1	1	1	9
chr3R	FBgn0000576-1_mrna	DR	9722746	9723325	10	7.29	5.15e-08	2.33e-47	86	578	560	4	0.01730	0	0	1	1	4	0	1	1	2	10
chr3R	FBgn0000576-1_mrna	DR	9722789	9722851	2	2.66	2.18e-03	8.82e-11	19.9	61	43	1	0.03279	0	0	0	0	1	0	1	0	0	2
chr3R	FBgn0000576-1_mrna	DR	9722789	9722859	3	4.23	5.89e-05	1.06e-15	29	69	51	2	0.04348	0	0	0	0	1	0	1	0	1	3
chr3R	FBgn0000576-1_mrna	DR	9722789	9722972	4	3.78	1.68e-04	1.05e-19	36	182	164	2	0.02198	0	0	0	0	2	0	1	0	1	4
chr3R	FBgn0000576-1_mrna	DR	9722789	9722978	5	5.05	8.96e-06	8.70e-24	43.2	188	170	3	0.02660	0	0	0	0	3	0	1	0	1	5
chr3R	FBgn0000576-1_mrna	DR	9722789	9722992	6	6.17	6.77e-07	3.13e-28	50.8	202	190	4	0.02970	0	0	1	0	3	0	1	0	1	6
chr3R	FBgn0000576-1_mrna	DR	9722789	9723074	7	6.50	3.14e-07	6.26e-33	59.5	284	266	4	0.02465	0	0	1	0	4	0	1	0	1	7
chr3R	FBgn0000576-1_mrna	DR	9722789	9723206	8	6.34	4.57e-07	1.94e-37	67.8	416	401	4	0.01923	0	0	1	0	4	0	1	1	1	8
chr3R	FBgn0000576-1_mrna	DR	9722789	9723325	9	6.52	3.02e-07	1.46e-41	75	535	517	4	0.01682	0	0	1	0	4	0	1	1	2	9
chr3R	FBgn0000576-1_mrna	DR	9722793	9722851	2	2.76	1.75e-03	8.82e-11	20	57	39	0	0.03509	0	0	0	1	1	0	0	0	0	2
chr3R	FBgn0000576-1_mrna	DR	9722793	9722859	3	4.37	4.32e-05	1.06e-15	29.1	65	47	1	0.04615	0	0	0	1	1	0	0	0	1	3
chr3R	FBgn0000576-1_mrna	DR	9722793	9722972	4	3.82	1.51e-04	1.05e-19	36.1	178	160	1	0.02247	0	0	0	1	2	0	0	0	1	4
chr3R	FBgn0000576-1_mrna	DR	9722793	9722978	5	5.11	7.86e-06	8.70e-24	43.3	184	166	2	0.02717	0	0	0	1	3	0	0	0	1	5
chr3R	FBgn0000576-1_mrna	DR	9722793	9722992	6	6.23	5.87e-07	3.13e-28	50.9	198	186	3	0.03030	0	0	1	1	3	0	0	0	1	6
chr3R	FBgn0000576-1_mrna	DR	9722793	9723074	7	6.55	2.80e-07	6.26e-33	59.6	280	262	3	0.02500	0	0	1	1	4	0	0	0	1	7
chr3R	FBgn0000576-1_mrna	DR	9722793	9723206	8	6.38	4.21e-07	1.94e-37	67.9	412	397	3	0.01942	0	0	1	1	4	0	0	1	1	8
chr3R	FBgn0000576-1_mrna	DR	9722793	9723325	9	6.55	2.82e-07	1.46e-41	75.1	531	513	3	0.01695	0	0	1	1	4	0	0	1	2	9
chr3R	FBgn0000576-1_mrna	DR	9722831	9722972	3	2.94	1.15e-03	4.85e-10	17	140	122	1	0.02143	0	0	0	0	2	0	0	0	1	3
chr3R	FBgn0000576-1_mrna	DR	9722831	9722978	4	4.24	5.76e-05	4.03e-14	24.2	146	128	2	0.02740	0	0	0	0	3	0	0	0	1	4
chr3R	FBgn0000576-1_mrna	DR	9722831	9722992	5	5.38	4.14e-06	1.45e-18	31.8	160	148	3	0.03125	0	0	1	0	3	0	0	0	1	5
chr3R	FBgn0000576-1_mrna	DR	9722831	9723074	6	5.70	2.01e-06	2.90e-23	40.5	242	224	3	0.02479	0	0	1	0	4	0	0	0	1	6
chr3R	FBgn0000576-1_mrna	DR	9722831	9723206	7	5.54	2.85e-06	8.99e-28	48.8	374	359	3	0.01872	0	0	1	0	4	0	0	1	1	7
chr3R	FBgn0000576-1_mrna	DR	9722831	9723325	8	5.75	1.80e-06	6.74e-32	56	493	475	3	0.01623	0	0	1	0	4	0	0	1	2	8
chr3R	FBgn0000576-1_mrna	DR	9722832	9722972	3	2.95	1.12e-03	6.24e-09	14.5	139	121	0	0.02158	0	0	0	0	2	0	0	0	1	3
chr3R	FBgn0000576-1_mrna	DR	9722832	9722978	4	4.25	5.56e-05	5.18e-13	21.7	145	127	1	0.02759	0	0	0	0	3	0	0	0	1	4
chr3R	FBgn0000576-1_mrna	DR	9722832	9722992	5	5.40	3.99e-06	1.86e-17	29.3	159	147	2	0.03145	0	0	1	0	3	0	0	0	1	5
chr3R	FBgn0000576-1_mrna	DR	9722832	9723074	6	5.71	1.95e-06	3.73e-22	38	241	223	2	0.02490	0	0	1	0	4	0	0	0	1	6
chr3R	FBgn0000576-1_mrna	DR	9722832	9723206	7	5.55	2.79e-06	1.16e-26	46.3	373	358	2	0.01877	0	0	1	0	4	0	0	1	1	7
chr3R	FBgn0000576-1_mrna	DR	9722832	9723325	8	5.75	1.77e-06	8.67e-31	53.5	492	474	2	0.01626	0	0	1	0	4	0	0	1	2	8
chr3R	FBgn0000576-1_mrna	DR	9722839	9722978	3	2.96	1.09e-03	9.86e-14	23.3	138	120	1	0.02174	0	0	0	0	2	0	0	0	1	3
chr3R	FBgn0000576-1_mrna	DR	9722839	9722992	4	4.07	8.52e-05	3.55e-18	30.9	152	140	2	0.02632	0	0	1	0	2	0	0	0	1	4
chr3R	FBgn0000576-1_mrna	DR	9722839	9723074	5	4.49	3.24e-05	7.10e-23	39.6	234	216	2	0.02137	0	0	1	0	3	0	0	0	1	5
chr3R	FBgn0000576-1_mrna	DR	9722839	9723206	6	4.48	3.30e-05	2.20e-27	47.9	366	351	2	0.01639	0	0	1	0	3	0	0	1	1	6
chr3R	FBgn0000576-1_mrna	DR	9722839	9723325	7	4.75	1.79e-05	1.65e-31	55.1	485	467	2	0.01443	0	0	1	0	3	0	0	1	2	7
chr3R	FBgn0000576-1_mrna	DR	9722952	9722992	3	5.41	3.88e-06	3.56e-09	14.6	39	27	2	0.07692	0	0	1	0	2	0	0	0	0	3
chr3R	FBgn0000576-1_mrna	DR	9722952	9723074	4	4.67	2.16e-05	7.13e-14	23.3	121	103	2	0.03306	0	0	1	0	3	0	0	0	0	4
chr3R	FBgn0000576-1_mrna	DR	9722952	9723206	5	4.27	5.36e-05	2.21e-18	31.6	253	238	2	0.01976	0	0	1	0	3	0	0	1	0	5
chr3R	FBgn0000576-1_mrna	DR	9722952	9723325	6	4.46	3.47e-05	1.66e-22	38.8	372	354	2	0.01613	0	0	1	0	3	0	0	1	1	6
chr3R	FBgn0000576-1_mrna	DR	9722953	9722992	3	5.50	3.20e-06	3.56e-09	14.6	38	26	1	0.07895	0	0	1	0	2	0	0	0	0	3
chr3R	FBgn0000576-1_mrna	DR	9722953	9723074	4	4.69	2.07e-05	7.13e-14	23.3	120	102	1	0.03333	0	0	1	0	3	0	0	0	0	4
chr3R	FBgn0000576-1_mrna	DR	9722953	9723206	5	4.28	5.25e-05	2.21e-18	31.6	252	237	1	0.01984	0	0	1	0	3	0	0	1	0	5
chr3R	FBgn0000576-1_mrna	DR	9722953	9723325	6	4.47	3.41e-05	1.66e-22	38.8	371	353	1	0.01617	0	0	1	0	3	0	0	1	1	6
chr3R	FBgn0000576-1_mrna	DR	9722958	9722992	2	3.42	3.82e-04	2.99e-09	14.8	33	21	1	0.06061	0	0	1	0	1	0	0	0	0	2
chr3R	FBgn0000576-1_mrna	DR	9722958	9723074	3	3.26	5.51e-04	5.98e-14	23.5	115	97	1	0.02609	0	0	1	0	2	0	0	0	0	3
chr3R	FBgn0000576-1_mrna	DR	9722958	9723206	4	3.16	6.93e-04	1.85e-18	31.8	247	232	1	0.01619	0	0	1	0	2	0	0	1	0	4
chr3R	FBgn0000576-1_mrna	DR	9722958	9723325	5	3.45	3.57e-04	1.39e-22	39	366	348	1	0.01366	0	0	1	0	2	0	0	1	1	5
chr3R	FBgn0000576-1_mrna	DR	9722959	9722992	2	3.48	3.34e-04	3.13e-10	17.1	32	20	0	0.06250	0	0	1	0	1	0	0	0	0	2
chr3R	FBgn0000576-1_mrna	DR	9722959	9723074	3	3.27	5.32e-04	6.26e-15	25.8	114	96	0	0.02632	0	0	1	0	2	0	0	0	0	3
chr3R	FBgn0000576-1_mrna	DR	9722959	9723206	4	3.17	6.81e-04	1.94e-19	34.1	246	231	0	0.01626	0	0	1	0	2	0	0	1	0	4
chr3R	FBgn0000576-1_mrna	DR	9722959	9723325	5	3.45	3.52e-04	1.46e-23	41.3	365	347	0	0.01370	0	0	1	0	2	0	0	1	1	5
chr3R	FBgn0000576-1_mrna	DR	9722978	9723074	2	2.12	7.60e-03	7.20e-10	16.3	95	77	0	0.02105	0	0	1	0	1	0	0	0	0	2
chr3R	FBgn0000576-1_mrna	DR	9722978	9723206	3	2.22	6.03e-03	2.23e-14	24.6	227	212	0	0.01322	0	0	1	0	1	0	0	1	0	3
chr3R	FBgn0000576-1_mrna	DR	9722978	9723325	4	2.58	2.64e-03	1.67e-18	31.8	346	328	0	0.01156	0	0	1	0	1	0	0	1	1	4
chr3R	FBgn0000576-1_mrna	DR	9723054	9723325	3	2.01	9.86e-03	4.65e-14	24.2	270	252	0	0.01111	0	0	0	0	1	0	0	1	1	3
chr3R	FBgn0000576-1_mrna	DR	9723813	9724048	3	2.19	6.54e-03	3.23e-14	24	234	218	1	0.01282	0	1	1	0	0	0	0	1	0	3
chr2R	FBgn0000577-1_mrna	DR	7418096	7418350	3	2.09	8.10e-03	9.55e-14	23.4	253	235	1	0.01186	0	0	0	0	1	0	0	1	1	3
chr2R	FBgn0000577-1_mrna	DR	7418083	7418350	4	3.02	9.46e-04	1.62e-18	32.3	266	251	1	0.01504	0	0	0	0	1	0	0	2	1	4
chr2R	FBgn0000577-1_mrna	DR	7418096	7418350	3	2.09	8.10e-03	4.63e-14	24.1	253	235	0	0.01186	0	0	0	0	1	0	0	0	2	3
chr2R	FBgn0000577-1_mrna	DR	7418083	7418350	4	3.02	9.46e-04	7.88e-19	33	266	251	0	0.01504	0	0	0	0	1	0	0	1	2	4
chr2R	FBgn0000577-1_mrna	DR	7418096	7418165	2	2.52	3.04e-03	1.40e-09	16	68	50	0	0.02941	0	0	0	0	1	0	0	0	1	2
chr2R	FBgn0000577-1_mrna	DR	7418083	7418165	3	3.82	1.50e-04	2.39e-14	24.9	81	66	0	0.03704	0	0	0	0	1	0	0	1	1	3
chr2R	FBgn0000577-1_mrna	DR	7418083	7418116	2	3.68	2.11e-04	4.59e-10	17.2	32	17	0	0.06250	0	0	0	0	0	0	0	1	1	2
chr2R	FBgn0000577-1_mrna	DR	7416092	7416175	2	2.29	5.17e-03	2.23e-10	17.6	82	64	0	0.02439	0	0	0	0	0	0	0	1	1	2
chr2R	FBgn0000577-1_mrna	DR	7416077	7416175	3	3.56	2.79e-04	4.46e-15	26.2	97	79	0	0.03093	0	0	0	0	0	0	0	1	2	3
chr2R	FBgn0000577-1_mrna	DR	7415865	7416175	4	2.76	1.75e-03	2.36e-19	33.9	309	294	0	0.01294	0	0	0	0	0	0	0	2	2	4
chr2R	FBgn0000577-1_mrna	DR	7415848	7416175	5	3.67	2.16e-04	1.92e-24	44.2	326	314	0	0.01534	0	0	1	0	0	0	0	2	2	5
chr2R	FBgn0000577-1_mrna	DR	7415618	7416175	6	3.39	4.07e-04	8.05e-29	51.4	556	544	2	0.01079	0	0	2	0	0	0	0	2	2	6
chr2R	FBgn0000577-1_mrna	DR	7415530	7416175	7	3.88	1.32e-04	7.08e-33	57	644	632	2	0.01087	0	0	3	0	0	0	0	2	2	7
chr2R	FBgn0000577-1_mrna	DR	7415522	7416175	8	4.75	1.80e-05	6.66e-39	69	652	640	3	0.01227	0	0	4	0	0	0	0	2	2	8
chr2R	FBgn0000577-1_mrna	DR	7415503	7416175	9	5.59	2.59e-06	5.92e-43	73.7	671	660	4	0.01341	0	0	4	0	0	0	1	2	2	9
chr2R	FBgn0000577-1_mrna	DR	7415482	7416175	10	6.46	3.50e-07	5.92e-47	79	692	680	4	0.01445	0	0	5	0	0	0	1	2	2	10
chr2R	FBgn0000577-1_mrna	DR	7415474	7416175	11	7.43	3.72e-08	2.90e-52	89.8	700	688	5	0.01571	0	0	6	0	0	0	1	2	2	11
chr2R	FBgn0000577-1_mrna	DR	7415465	7416175	12	8.45	3.54e-09	2.84e-56	96.8	709	694	5	0.01693	0	0	6	0	0	0	1	3	2	12
chr2R	FBgn0000577-1_mrna	DR	7416077	7416112	2	3.75	1.76e-04	1.94e-09	15.5	34	16	0	0.05882	0	0	0	0	0	0	0	0	2	2
chr2R	FBgn0000577-1_mrna	DR	7415865	7416112	3	2.11	7.71e-03	1.03e-13	23.2	246	231	0	0.01220	0	0	0	0	0	0	0	1	2	3
chr2R	FBgn0000577-1_mrna	DR	7415848	7416112	4	3.02	9.46e-04	8.33e-19	33.5	263	251	0	0.01521	0	0	1	0	0	0	0	1	2	4
chr2R	FBgn0000577-1_mrna	DR	7415618	7416112	5	2.79	1.62e-03	3.50e-23	40.7	493	481	2	0.01014	0	0	2	0	0	0	0	1	2	5
chr2R	FBgn0000577-1_mrna	DR	7415530	7416112	6	3.28	5.21e-04	3.08e-27	46.3	581	569	2	0.01033	0	0	3	0	0	0	0	1	2	6
chr2R	FBgn0000577-1_mrna	DR	7415522	7416112	7	4.14	7.32e-05	2.89e-33	58.3	589	577	3	0.01188	0	0	4	0	0	0	0	1	2	7
chr2R	FBgn0000577-1_mrna	DR	7415503	7416112	8	4.97	1.06e-05	2.58e-37	63	608	597	4	0.01316	0	0	4	0	0	0	1	1	2	8
chr2R	FBgn0000577-1_mrna	DR	7415482	7416112	9	5.84	1.45e-06	2.58e-41	68.3	629	617	4	0.01431	0	0	5	0	0	0	1	1	2	9
chr2R	FBgn0000577-1_mrna	DR	7415474	7416112	10	6.81	1.54e-07	1.26e-46	79.1	637	625	5	0.01570	0	0	6	0	0	0	1	1	2	10
chr2R	FBgn0000577-1_mrna	DR	7415465	7416112	11	7.84	1.45e-08	1.24e-50	86.1	646	631	5	0.01703	0	0	6	0	0	0	1	2	2	11
chr2R	FBgn0000577-1_mrna	DR	7415848	7416097	3	2.09	8.20e-03	8.59e-15	26.6	248	236	0	0.01210	0	0	1	0	0	0	0	1	1	3
chr2R	FBgn0000577-1_mrna	DR	7415618	7416097	4	2.02	9.43e-03	3.61e-19	33.8	478	466	2	0.00837	0	0	2	0	0	0	0	1	1	4
chr2R	FBgn0000577-1_mrna	DR	7415530	7416097	5	2.52	3.05e-03	3.17e-23	39.4	566	554	2	0.00883	0	0	3	0	0	0	0	1	1	5
chr2R	FBgn0000577-1_mrna	DR	7415522	7416097	6	3.31	4.87e-04	2.98e-29	51.4	574	562	3	0.01045	0	0	4	0	0	0	0	1	1	6
chr2R	FBgn0000577-1_mrna	DR	7415503	7416097	7	4.11	7.74e-05	2.65e-33	56.1	593	582	4	0.01180	0	0	4	0	0	0	1	1	1	7
chr2R	FBgn0000577-1_mrna	DR	7415482	7416097	8	4.95	1.13e-05	2.65e-37	61.4	614	602	4	0.01303	0	0	5	0	0	0	1	1	1	8
chr2R	FBgn0000577-1_mrna	DR	7415474	7416097	9	5.88	1.31e-06	1.30e-42	72.2	622	610	5	0.01447	0	0	6	0	0	0	1	1	1	9
chr2R	FBgn0000577-1_mrna	DR	7415465	7416097	10	6.88	1.33e-07	1.27e-46	79.2	631	616	5	0.01585	0	0	6	0	0	0	1	2	1	10
chr2R	FBgn0000577-1_mrna	DR	7415848	7415882	2	3.42	3.82e-04	4.29e-10	18	33	21	0	0.06061	0	0	1	0	0	0	0	1	0	2
chr2R	FBgn0000577-1_mrna	DR	7415618	7415882	3	2.01	9.75e-03	1.80e-14	25.2	263	251	2	0.01141	0	0	2	0	0	0	0	1	0	3
chr2R	FBgn0000577-1_mrna	DR	7415530	7415882	4	2.52	2.99e-03	1.59e-18	30.8	351	339	2	0.01140	0	0	3	0	0	0	0	1	0	4
chr2R	FBgn0000577-1_mrna	DR	7415522	7415882	5	3.45	3.52e-04	1.49e-24	42.8	359	347	3	0.01393	0	0	4	0	0	0	0	1	0	5
chr2R	FBgn0000577-1_mrna	DR	7415503	7415882	6	4.37	4.30e-05	1.33e-28	47.5	378	367	4	0.01587	0	0	4	0	0	0	1	1	0	6
chr2R	FBgn0000577-1_mrna	DR	7415482	7415882	7	5.31	4.86e-06	1.33e-32	52.8	399	387	4	0.01754	0	0	5	0	0	0	1	1	0	7
chr2R	FBgn0000577-1_mrna	DR	7415474	7415882	8	6.39	4.04e-07	6.50e-38	63.6	407	395	5	0.01966	0	0	6	0	0	0	1	1	0	8
chr2R	FBgn0000577-1_mrna	DR	7415465	7415882	9	7.54	2.89e-08	6.37e-42	70.6	416	401	5	0.02163	0	0	6	0	0	0	1	2	0	9
chr2R	FBgn0000577-1_mrna	DR	7415522	7415862	4	2.58	2.61e-03	2.81e-20	35.1	339	327	3	0.01180	0	0	4	0	0	0	0	0	0	4
chr2R	FBgn0000577-1_mrna	DR	7415503	7415862	5	3.45	3.52e-04	2.50e-24	39.8	358	347	4	0.01397	0	0	4	0	0	0	1	0	0	5
chr2R	FBgn0000577-1_mrna	DR	7415482	7415862	6	4.37	4.30e-05	2.50e-28	45.1	379	367	4	0.01583	0	0	5	0	0	0	1	0	0	6
chr2R	FBgn0000577-1_mrna	DR	7415474	7415862	7	5.41	3.89e-06	1.23e-33	55.9	387	375	5	0.01809	0	0	6	0	0	0	1	0	0	7
chr2R	FBgn0000577-1_mrna	DR	7415465	7415862	8	6.52	3.00e-07	1.20e-37	62.9	396	381	5	0.02020	0	0	6	0	0	0	1	1	0	8
chr2R	FBgn0000577-1_mrna	DR	7415522	7415860	4	2.59	2.55e-03	1.77e-21	37.1	337	325	2	0.01187	0	0	4	0	0	0	0	0	0	4
chr2R	FBgn0000577-1_mrna	DR	7415503	7415860	5	3.47	3.42e-04	1.58e-25	41.8	356	345	3	0.01404	0	0	4	0	0	0	1	0	0	5
chr2R	FBgn0000577-1_mrna	DR	7415482	7415860	6	4.38	4.16e-05	1.58e-29	47.1	377	365	3	0.01592	0	0	5	0	0	0	1	0	0	6
chr2R	FBgn0000577-1_mrna	DR	7415474	7415860	7	5.43	3.74e-06	7.73e-35	57.9	385	373	4	0.01818	0	0	6	0	0	0	1	0	0	7
chr2R	FBgn0000577-1_mrna	DR	7415465	7415860	8	6.54	2.87e-07	7.57e-39	64.9	394	379	4	0.02030	0	0	6	0	0	0	1	1	0	8
chr2R	FBgn0000577-1_mrna	DR	7415522	7415858	4	2.60	2.49e-03	1.35e-19	32.2	335	323	1	0.01194	0	0	4	0	0	0	0	0	0	4
chr2R	FBgn0000577-1_mrna	DR	7415503	7415858	5	3.48	3.33e-04	1.21e-23	36.9	354	343	2	0.01412	0	0	4	0	0	0	1	0	0	5
chr2R	FBgn0000577-1_mrna	DR	7415482	7415858	6	4.39	4.03e-05	1.21e-27	42.2	375	363	2	0.01600	0	0	5	0	0	0	1	0	0	6
chr2R	FBgn0000577-1_mrna	DR	7415474	7415858	7	5.44	3.60e-06	5.91e-33	53	383	371	3	0.01828	0	0	6	0	0	0	1	0	0	7
chr2R	FBgn0000577-1_mrna	DR	7415465	7415858	8	6.56	2.75e-07	5.79e-37	60	392	377	3	0.02041	0	0	6	0	0	0	1	1	0	8
chr2R	FBgn0000577-1_mrna	DR	7415522	7415632	3	3.26	5.51e-04	3.47e-15	24.8	109	97	1	0.02752	0	0	3	0	0	0	0	0	0	3
chr2R	FBgn0000577-1_mrna	DR	7415503	7415632	4	4.41	3.86e-05	3.09e-19	29.5	128	117	2	0.03125	0	0	3	0	0	0	1	0	0	4
chr2R	FBgn0000577-1_mrna	DR	7415482	7415632	5	5.57	2.67e-06	3.09e-23	34.8	149	137	2	0.03356	0	0	4	0	0	0	1	0	0	5
chr2R	FBgn0000577-1_mrna	DR	7415474	7415632	6	6.98	1.04e-07	1.52e-28	45.6	157	145	3	0.03822	0	0	5	0	0	0	1	0	0	6
chr2R	FBgn0000577-1_mrna	DR	7415465	7415632	7	8.49	3.21e-09	1.48e-32	52.6	166	151	3	0.04217	0	0	5	0	0	0	1	1	0	7
chr2R	FBgn0000577-1_mrna	DR	7415503	7415544	3	5.26	5.52e-06	7.83e-09	10.3	40	29	2	0.07500	0	0	2	0	0	0	1	0	0	3
chr2R	FBgn0000577-1_mrna	DR	7415482	7415544	4	6.33	4.65e-07	7.83e-13	15.6	61	49	2	0.06557	0	0	3	0	0	0	1	0	0	4
chr2R	FBgn0000577-1_mrna	DR	7415474	7415544	5	8.11	7.82e-09	3.84e-18	26.4	69	57	3	0.07246	0	0	4	0	0	0	1	0	0	5
chr2R	FBgn0000577-1_mrna	DR	7415465	7415544	6	10.05	8.89e-11	3.76e-22	33.4	78	63	3	0.07692	0	0	4	0	0	0	1	1	0	6
chr2R	FBgn0000577-1_mrna	DR	7415503	7415540	3	5.58	2.60e-06	7.48e-09	10.4	36	25	1	0.08333	0	0	2	0	0	0	1	0	0	3
chr2R	FBgn0000577-1_mrna	DR	7415482	7415540	4	6.56	2.76e-07	7.48e-13	15.7	57	45	1	0.07018	0	0	3	0	0	0	1	0	0	4
chr2R	FBgn0000577-1_mrna	DR	7415474	7415540	5	8.37	4.28e-09	3.66e-18	26.5	65	53	2	0.07692	0	0	4	0	0	0	1	0	0	5
chr2R	FBgn0000577-1_mrna	DR	7415465	7415540	6	10.36	4.36e-11	3.59e-22	33.5	74	59	2	0.08108	0	0	4	0	0	0	1	1	0	6
chr2R	FBgn0000577-1_mrna	DR	7415503	7415536	2	3.42	3.82e-04	8.37e-11	16.7	32	21	1	0.06250	0	0	1	0	0	0	1	0	0	2
chr2R	FBgn0000577-1_mrna	DR	7415482	7415536	3	4.60	2.52e-05	8.37e-15	22	53	41	1	0.05660	0	0	2	0	0	0	1	0	0	3
chr2R	FBgn0000577-1_mrna	DR	7415474	7415536	4	6.33	4.65e-07	4.10e-20	32.8	61	49	2	0.06557	0	0	3	0	0	0	1	0	0	4
chr2R	FBgn0000577-1_mrna	DR	7415465	7415536	5	8.23	5.84e-09	4.02e-24	39.8	70	55	2	0.07143	0	0	3	0	0	0	1	1	0	5
chr2R	FBgn0000577-1_mrna	DR	7415482	7415532	3	4.78	1.65e-05	3.60e-11	17.8	49	37	0	0.06122	0	0	2	0	0	0	1	0	0	3
chr2R	FBgn0000577-1_mrna	DR	7415474	7415532	4	6.56	2.76e-07	1.76e-16	28.6	57	45	1	0.07018	0	0	3	0	0	0	1	0	0	4
chr2R	FBgn0000577-1_mrna	DR	7415465	7415532	5	8.51	3.07e-09	1.73e-20	35.6	66	51	1	0.07576	0	0	3	0	0	0	1	1	0	5
chr2R	FBgn0000577-1_mrna	DR	7415482	7415516	2	3.42	3.82e-04	8.90e-09	10	33	21	0	0.06061	0	0	1	0	0	0	1	0	0	2
chr2R	FBgn0000577-1_mrna	DR	7415474	7415516	3	5.26	5.52e-06	4.36e-14	20.8	41	29	1	0.07317	0	0	2	0	0	0	1	0	0	3
chr2R	FBgn0000577-1_mrna	DR	7415465	7415516	4	7.30	4.95e-08	4.27e-18	27.8	50	35	1	0.08000	0	0	2	0	0	0	1	1	0	4
chr2R	FBgn0000577-1_mrna	DR	7415465	7415496	3	7.24	5.80e-08	9.80e-09	12.3	30	15	1	0.10000	0	0	2	0	0	0	0	1	0	3
chr3R	FBgn0000591-1_mrna	DR	21864683	21865386	5	2.12	7.67e-03	2.50e-22	40.2	702	687	1	0.00712	2	0	0	0	0	0	0	3	0	5
chr3R	FBgn0000591-1_mrna	DR	21864683	21865392	6	2.83	1.49e-03	4.00e-27	49.2	708	693	2	0.00847	2	0	0	0	0	0	0	4	0	6
chr3R	FBgn0000591-1_mrna	DR	21865073	21865119	2	3.02	9.44e-04	2.32e-09	16.3	45	30	0	0.04444	1	0	0	0	0	0	0	1	0	2
chr3R	FBgn0000591-1_mrna	DR	21865073	21865386	4	2.74	1.81e-03	4.90e-18	32	312	297	1	0.01282	1	0	0	0	0	0	0	3	0	4
chr3R	FBgn0000591-1_mrna	DR	21865073	21865392	5	3.74	1.81e-04	7.84e-23	41	318	303	2	0.01572	1	0	0	0	0	0	0	4	0	5
chr3R	FBgn0000591-1_mrna	DR	21865073	21865806	6	2.76	1.74e-03	6.98e-27	48	732	714	2	0.00820	1	0	0	0	0	0	0	4	1	6
chr3R	FBgn0000591-1_mrna	DR	21865073	21865865	7	3.31	4.88e-04	6.84e-31	53.4	791	779	2	0.00885	1	0	1	0	0	0	0	4	1	7
chr3R	FBgn0000591-1_mrna	DR	21865073	21865873	8	4.09	8.21e-05	3.90e-35	59.9	799	787	3	0.01001	1	0	2	0	0	0	0	4	1	8
chr3R	FBgn0000591-1_mrna	DR	21865102	21865392	4	2.88	1.33e-03	2.53e-18	32	289	274	2	0.01384	0	0	0	0	0	0	0	4	0	4
chr3R	FBgn0000591-1_mrna	DR	21865102	21865806	5	2.12	7.58e-03	2.25e-22	39	703	685	2	0.00711	0	0	0	0	0	0	0	4	1	5
chr3R	FBgn0000591-1_mrna	DR	21865102	21865865	6	2.65	2.24e-03	2.21e-26	44.4	762	750	2	0.00787	0	0	1	0	0	0	0	4	1	6
chr3R	FBgn0000591-1_mrna	DR	21865102	21865873	7	3.38	4.13e-04	1.26e-30	50.9	770	758	3	0.00909	0	0	2	0	0	0	0	4	1	7
chr3R	FBgn0000591-1_mrna	DR	21865362	21865806	4	2.17	6.82e-03	6.05e-09	14.4	443	425	2	0.00903	0	0	0	0	0	0	0	3	1	4
chr3R	FBgn0000591-1_mrna	DR	21865362	21865865	5	2.75	1.77e-03	5.93e-13	19.8	502	490	2	0.00996	0	0	1	0	0	0	0	3	1	5
chr3R	FBgn0000591-1_mrna	DR	21865362	21865873	6	3.60	2.49e-04	3.38e-17	26.3	510	498	3	0.01176	0	0	2	0	0	0	0	3	1	6
chr3R	FBgn0000591-1_mrna	DR	21865362	21865806	4	2.17	6.82e-03	6.68e-09	14.2	443	425	1	0.00903	0	0	0	0	0	0	0	2	2	4
chr3R	FBgn0000591-1_mrna	DR	21865362	21865865	5	2.75	1.77e-03	6.54e-13	19.6	502	490	1	0.00996	0	0	1	0	0	0	0	2	2	5
chr3R	FBgn0000591-1_mrna	DR	21865362	21865873	6	3.60	2.49e-04	3.73e-17	26.1	510	498	2	0.01176	0	0	2	0	0	0	0	2	2	6
chr3R	FBgn0000591-1_mrna	DR	21865369	21865873	5	2.75	1.78e-03	1.54e-17	27.2	503	491	2	0.00994	0	0	2	0	0	0	0	2	1	5
chr3R	FBgn0000591-1_mrna	DR	21865369	21865873	5	2.75	1.78e-03	9.94e-19	29.7	503	491	1	0.00994	0	0	2	0	0	0	0	1	2	5
chr3R	FBgn0000591-1_mrna	DR	21865786	21865865	2	2.26	5.52e-03	8.72e-09	12.4	78	66	0	0.02564	0	0	1	0	0	0	0	0	1	2
chr3R	FBgn0000591-1_mrna	DR	21865786	21865873	3	3.65	2.23e-04	4.97e-13	18.9	86	74	1	0.03488	0	0	2	0	0	0	0	0	1	3
chr2R	FBgn0000606-1_mrna	DR	5862828	5862907	2	2.27	5.34e-03	1.46e-09	14.4	78	65	0	0.02564	1	0	0	1	0	0	0	0	0	2
chr2R	FBgn0000606-1_mrna	DR	5862828	5863207	4	2.42	3.81e-03	3.85e-21	36.1	378	362	1	0.01058	1	1	0	1	1	0	0	0	0	4
chr2R	FBgn0000606-1_mrna	DR	5862828	5863226	5	3.23	5.93e-04	1.08e-26	47	397	387	1	0.01259	1	1	0	2	1	0	0	0	0	5
chr2R	FBgn0000606-1_mrna	DR	5862828	5863257	6	4.07	8.47e-05	6.03e-34	60.3	428	412	1	0.01402	1	2	0	2	1	0	0	0	0	6
chr2R	FBgn0000606-1_mrna	DR	5862828	5863428	7	4.09	8.09e-05	3.62e-38	68.1	599	586	1	0.01169	2	2	0	2	1	0	0	0	0	7
chr2R	FBgn0000606-1_mrna	DR	5862828	5863628	8	4.11	7.77e-05	3.00e-42	75.3	799	781	1	0.01001	2	2	0	2	2	0	0	0	0	8
chr2R	FBgn0000606-1_mrna	DR	5862892	5863226	4	2.60	2.49e-03	2.29e-22	41.6	333	323	1	0.01201	1	1	0	1	1	0	0	0	0	4
chr2R	FBgn0000606-1_mrna	DR	5862892	5863257	5	3.45	3.57e-04	1.28e-29	54.9	364	348	1	0.01374	1	2	0	1	1	0	0	0	0	5
chr2R	FBgn0000606-1_mrna	DR	5862892	5863428	6	3.49	3.24e-04	7.70e-34	62.7	535	522	1	0.01121	2	2	0	1	1	0	0	0	0	6
chr2R	FBgn0000606-1_mrna	DR	5862892	5863628	7	3.53	2.93e-04	6.39e-38	69.9	735	717	1	0.00952	2	2	0	1	2	0	0	0	0	7
chr2R	FBgn0000606-1_mrna	DR	5863110	5863207	2	2.08	8.23e-03	2.64e-12	21.7	96	80	1	0.02083	0	1	0	0	1	0	0	0	0	2
chr2R	FBgn0000606-1_mrna	DR	5863110	5863226	3	3.15	7.12e-04	7.39e-18	32.6	115	105	1	0.02609	0	1	0	1	1	0	0	0	0	3
chr2R	FBgn0000606-1_mrna	DR	5863110	5863257	4	4.21	6.17e-05	4.14e-25	45.9	146	130	1	0.02740	0	2	0	1	1	0	0	0	0	4
chr2R	FBgn0000606-1_mrna	DR	5863110	5863428	5	3.73	1.84e-04	2.48e-29	53.7	317	304	1	0.01577	1	2	0	1	1	0	0	0	0	5
chr2R	FBgn0000606-1_mrna	DR	5863110	5863628	6	3.60	2.52e-04	2.06e-33	60.9	517	499	1	0.01161	1	2	0	1	2	0	0	0	0	6
chr2R	FBgn0000606-1_mrna	DR	5863111	5863207	2	2.10	8.02e-03	5.76e-12	20.9	95	79	0	0.02105	0	1	0	0	1	0	0	0	0	2
chr2R	FBgn0000606-1_mrna	DR	5863111	5863226	3	3.16	6.90e-04	1.61e-17	31.8	114	104	0	0.02632	0	1	0	1	1	0	0	0	0	3
chr2R	FBgn0000606-1_mrna	DR	5863111	5863257	4	4.22	5.96e-05	9.03e-25	45.1	145	129	0	0.02759	0	2	0	1	1	0	0	0	0	4
chr2R	FBgn0000606-1_mrna	DR	5863111	5863428	5	3.74	1.81e-04	5.42e-29	52.9	316	303	0	0.01582	1	2	0	1	1	0	0	0	0	5
chr2R	FBgn0000606-1_mrna	DR	5863111	5863628	6	3.60	2.49e-04	4.50e-33	60.1	516	498	0	0.01163	1	2	0	1	2	0	0	0	0	6
chr2R	FBgn0000606-1_mrna	DR	5863189	5863226	2	3.18	6.64e-04	6.72e-13	23.3	36	26	0	0.05556	0	1	0	1	0	0	0	0	0	2
chr2R	FBgn0000606-1_mrna	DR	5863189	5863257	3	4.23	5.89e-05	3.76e-20	36.6	67	51	0	0.04478	0	2	0	1	0	0	0	0	0	3
chr2R	FBgn0000606-1_mrna	DR	5863189	5863428	4	3.21	6.13e-04	2.26e-24	44.4	238	225	0	0.01681	1	2	0	1	0	0	0	0	0	4
chr2R	FBgn0000606-1_mrna	DR	5863189	5863628	5	3.06	8.70e-04	1.87e-28	51.6	438	420	0	0.01142	1	2	0	1	1	0	0	0	0	5
chr2R	FBgn0000606-1_mrna	DR	5863214	5863257	2	3.18	6.64e-04	1.57e-13	24.2	42	26	0	0.04762	0	1	0	1	0	0	0	0	0	2
chr2R	FBgn0000606-1_mrna	DR	5863214	5863428	3	2.29	5.10e-03	9.41e-18	32	213	200	0	0.01408	1	1	0	1	0	0	0	0	0	3
chr2R	FBgn0000606-1_mrna	DR	5863214	5863628	4	2.28	5.24e-03	7.81e-22	39.2	413	395	0	0.00969	1	1	0	1	1	0	0	0	0	4
chr2R	FBgn0000606-1_mrna	DR	5864406	5864767	4	2.51	3.09e-03	1.73e-18	32.1	360	342	1	0.01111	0	0	0	0	3	0	0	0	1	4
chr2R	FBgn0000606-1_mrna	DR	5864406	5865012	5	2.41	3.93e-03	1.71e-23	41.4	605	587	1	0.00826	0	0	0	0	3	0	0	0	2	5
chr2R	FBgn0000606-1_mrna	DR	5864406	5865163	6	2.67	2.13e-03	4.11e-28	50.7	756	743	2	0.00794	1	0	0	0	3	0	0	0	2	6
chr2R	FBgn0000606-1_mrna	DR	5864540	5864767	3	2.24	5.71e-03	1.95e-14	25.1	226	208	1	0.01327	0	0	0	0	3	0	0	0	0	3
chr2R	FBgn0000606-1_mrna	DR	5864540	5865012	4	2.07	8.54e-03	1.93e-19	34.4	471	453	1	0.00849	0	0	0	0	3	0	0	0	1	4
chr2R	FBgn0000606-1_mrna	DR	5864540	5865163	5	2.34	4.60e-03	4.62e-24	43.7	622	609	2	0.00804	1	0	0	0	3	0	0	0	1	5
chr2R	FBgn0000606-1_mrna	DR	5864541	5864767	3	2.25	5.63e-03	1.13e-15	27.8	225	207	0	0.01333	0	0	0	0	3	0	0	0	0	3
chr2R	FBgn0000606-1_mrna	DR	5864541	5865012	4	2.07	8.48e-03	1.12e-20	37.1	470	452	0	0.00851	0	0	0	0	3	0	0	0	1	4
chr2R	FBgn0000606-1_mrna	DR	5864541	5865163	5	2.34	4.57e-03	2.69e-25	46.4	621	608	1	0.00805	1	0	0	0	3	0	0	0	1	5
chr2R	FBgn0000606-1_mrna	DR	5864722	5864767	2	3.18	6.64e-04	4.52e-10	17.2	44	26	0	0.04545	0	0	0	0	2	0	0	0	0	2
chr2R	FBgn0000606-1_mrna	DR	5864722	5865163	4	2.16	6.93e-03	1.07e-19	35.8	440	427	1	0.00909	1	0	0	0	2	0	0	0	1	4
chr2R	FBgn0000606-1_mrna	DR	5865848	5866519	5	2.19	6.40e-03	2.47e-25	45.3	670	658	1	0.00746	1	0	2	1	1	0	0	0	0	5
chr2R	FBgn0000606-1_mrna	DR	5865848	5866525	6	2.92	1.19e-03	1.46e-29	51.7	676	664	3	0.00888	1	0	3	1	1	0	0	0	0	6
chr2R	FBgn0000606-1_mrna	DR	5865848	5866559	7	3.60	2.52e-04	8.30e-34	56.7	710	700	4	0.00986	1	0	3	2	1	0	0	0	0	7
chr2R	FBgn0000606-1_mrna	DR	5865848	5866609	8	4.27	5.37e-05	1.41e-38	65.5	760	742	4	0.01053	1	0	3	2	1	0	0	0	1	8
chr2R	FBgn0000606-1_mrna	DR	5865848	5866615	9	5.09	8.17e-06	9.88e-43	70.3	766	756	4	0.01175	1	0	3	3	1	0	0	0	1	9
chr2R	FBgn0000606-1_mrna	DR	5865848	5866633	10	5.96	1.09e-06	7.41e-47	77.6	784	766	5	0.01276	1	0	3	3	2	0	0	0	1	10
chr2R	FBgn0000606-1_mrna	DR	5866058	5866147	2	2.11	7.81e-03	1.89e-09	13.2	88	78	0	0.02273	0	0	0	1	1	0	0	0	0	2
chr2R	FBgn0000606-1_mrna	DR	5866058	5866519	4	2.08	8.22e-03	1.90e-20	35.4	460	448	1	0.00870	0	0	2	1	1	0	0	0	0	4
chr2R	FBgn0000606-1_mrna	DR	5866058	5866525	5	2.90	1.25e-03	1.12e-24	41.8	466	454	3	0.01073	0	0	3	1	1	0	0	0	0	5
chr2R	FBgn0000606-1_mrna	DR	5866058	5866559	6	3.64	2.28e-04	6.39e-29	46.8	500	490	4	0.01200	0	0	3	2	1	0	0	0	0	6
chr2R	FBgn0000606-1_mrna	DR	5866058	5866609	7	4.37	4.29e-05	1.09e-33	55.6	550	532	4	0.01273	0	0	3	2	1	0	0	0	1	7
chr2R	FBgn0000606-1_mrna	DR	5866058	5866615	8	5.27	5.36e-06	7.60e-38	60.4	556	546	4	0.01439	0	0	3	3	1	0	0	0	1	8
chr2R	FBgn0000606-1_mrna	DR	5866058	5866633	9	6.24	5.79e-07	5.70e-42	67.7	574	556	5	0.01568	0	0	3	3	2	0	0	0	1	9
chr2R	FBgn0000606-1_mrna	DR	5866058	5866727	10	6.61	2.47e-07	2.45e-47	78.6	668	656	5	0.01497	0	0	4	3	2	0	0	0	1	10
chr2R	FBgn0000606-1_mrna	DR	5866135	5866525	4	2.35	4.42e-03	4.15e-20	33.4	389	377	3	0.01028	0	0	3	1	0	0	0	0	0	4
chr2R	FBgn0000606-1_mrna	DR	5866135	5866559	5	3.09	8.05e-04	2.37e-24	38.4	423	413	4	0.01182	0	0	3	2	0	0	0	0	0	5
chr2R	FBgn0000606-1_mrna	DR	5866135	5866609	6	3.82	1.50e-04	4.02e-29	47.2	473	455	4	0.01268	0	0	3	2	0	0	0	0	1	6
chr2R	FBgn0000606-1_mrna	DR	5866135	5866615	7	4.74	1.84e-05	2.82e-33	52	479	469	4	0.01461	0	0	3	3	0	0	0	0	1	7
chr2R	FBgn0000606-1_mrna	DR	5866135	5866633	8	5.72	1.92e-06	2.11e-37	59.3	497	479	5	0.01610	0	0	3	3	1	0	0	0	1	8
chr2R	FBgn0000606-1_mrna	DR	5866135	5866727	9	6.08	8.29e-07	9.08e-43	70.2	591	579	5	0.01523	0	0	4	3	1	0	0	0	1	9
chr2R	FBgn0000606-1_mrna	DR	5866424	5866519	2	2.06	8.65e-03	1.01e-11	22.2	94	82	1	0.02128	0	0	2	0	0	0	0	0	0	2
chr2R	FBgn0000606-1_mrna	DR	5866424	5866525	3	3.40	4.00e-04	5.93e-16	28.6	100	88	3	0.03000	0	0	3	0	0	0	0	0	0	3
chr2R	FBgn0000606-1_mrna	DR	5866424	5866559	4	4.30	5.01e-05	3.38e-20	33.6	134	124	4	0.02985	0	0	3	1	0	0	0	0	0	4
chr2R	FBgn0000606-1_mrna	DR	5866424	5866609	5	5.11	7.86e-06	5.75e-25	42.4	184	166	4	0.02717	0	0	3	1	0	0	0	0	1	5
chr2R	FBgn0000606-1_mrna	DR	5866424	5866615	6	6.33	4.70e-07	4.02e-29	47.2	190	180	4	0.03158	0	0	3	2	0	0	0	0	1	6
chr2R	FBgn0000606-1_mrna	DR	5866424	5866633	7	7.65	2.23e-08	3.02e-33	54.5	208	190	5	0.03365	0	0	3	2	1	0	0	0	1	7
chr2R	FBgn0000606-1_mrna	DR	5866424	5866727	8	7.53	2.93e-08	1.30e-38	65.4	302	290	5	0.02649	0	0	4	2	1	0	0	0	1	8
chr2R	FBgn0000606-1_mrna	DR	5866428	5866519	2	2.11	7.81e-03	4.56e-10	16.6	90	78	0	0.02222	0	0	2	0	0	0	0	0	0	2
chr2R	FBgn0000606-1_mrna	DR	5866428	5866525	3	3.46	3.43e-04	2.69e-14	23	96	84	2	0.03125	0	0	3	0	0	0	0	0	0	3
chr2R	FBgn0000606-1_mrna	DR	5866428	5866559	4	4.36	4.33e-05	1.53e-18	28	130	120	3	0.03077	0	0	3	1	0	0	0	0	0	4
chr2R	FBgn0000606-1_mrna	DR	5866428	5866609	5	5.16	6.87e-06	2.60e-23	36.8	180	162	3	0.02778	0	0	3	1	0	0	0	0	1	5
chr2R	FBgn0000606-1_mrna	DR	5866428	5866615	6	6.39	4.03e-07	1.82e-27	41.6	186	176	3	0.03226	0	0	3	2	0	0	0	0	1	6
chr2R	FBgn0000606-1_mrna	DR	5866428	5866633	7	7.73	1.87e-08	1.37e-31	48.9	204	186	4	0.03431	0	0	3	2	1	0	0	0	1	7
chr2R	FBgn0000606-1_mrna	DR	5866428	5866727	8	7.59	2.59e-08	5.88e-37	59.8	298	286	4	0.02685	0	0	4	2	1	0	0	0	1	8
chr2R	FBgn0000606-1_mrna	DR	5866505	5866559	3	4.52	3.05e-05	3.82e-10	15.5	53	43	3	0.05660	0	0	2	1	0	0	0	0	0	3
chr2R	FBgn0000606-1_mrna	DR	5866505	5866609	4	5.06	8.72e-06	6.49e-15	24.3	103	85	3	0.03883	0	0	2	1	0	0	0	0	1	4
chr2R	FBgn0000606-1_mrna	DR	5866505	5866615	5	6.42	3.80e-07	4.54e-19	29.1	109	99	3	0.04587	0	0	2	2	0	0	0	0	1	5
chr2R	FBgn0000606-1_mrna	DR	5866505	5866633	6	7.91	1.22e-08	3.41e-23	36.4	127	109	4	0.04724	0	0	2	2	1	0	0	0	1	6
chr2R	FBgn0000606-1_mrna	DR	5866505	5866727	7	7.32	4.82e-08	1.47e-28	47.3	221	209	4	0.03167	0	0	3	2	1	0	0	0	1	7
chr2R	FBgn0000606-1_mrna	DR	5866507	5866559	3	4.60	2.52e-05	1.88e-12	18.6	51	41	2	0.05882	0	0	1	1	0	0	1	0	0	3
chr2R	FBgn0000606-1_mrna	DR	5866507	5866609	4	5.11	7.77e-06	3.20e-17	27.4	101	83	2	0.03960	0	0	1	1	0	0	1	0	1	4
chr2R	FBgn0000606-1_mrna	DR	5866507	5866615	5	6.48	3.34e-07	2.24e-21	32.2	107	97	2	0.04673	0	0	1	2	0	0	1	0	1	5
chr2R	FBgn0000606-1_mrna	DR	5866507	5866633	6	7.98	1.05e-08	1.68e-25	39.5	125	107	3	0.04800	0	0	1	2	1	0	1	0	1	6
chr2R	FBgn0000606-1_mrna	DR	5866507	5866727	7	7.35	4.46e-08	7.22e-31	50.4	219	207	3	0.03196	0	0	2	2	1	0	1	0	1	7
chr2R	FBgn0000606-1_mrna	DR	5866509	5866559	2	2.76	1.75e-03	2.79e-10	15.8	49	39	2	0.04082	0	0	1	1	0	0	0	0	0	2
chr2R	FBgn0000606-1_mrna	DR	5866509	5866609	3	3.52	3.03e-04	4.75e-15	24.6	99	81	2	0.03030	0	0	1	1	0	0	0	0	1	3
chr2R	FBgn0000606-1_mrna	DR	5866509	5866615	4	4.83	1.48e-05	3.32e-19	29.4	105	95	2	0.03810	0	0	1	2	0	0	0	0	1	4
chr2R	FBgn0000606-1_mrna	DR	5866509	5866633	5	6.26	5.48e-07	2.49e-23	36.7	123	105	3	0.04065	0	0	1	2	1	0	0	0	1	5
chr2R	FBgn0000606-1_mrna	DR	5866509	5866727	6	5.95	1.12e-06	1.07e-28	47.6	217	205	3	0.02765	0	0	2	2	1	0	0	0	1	6
chr2R	FBgn0000606-1_mrna	DR	5866511	5866559	2	2.81	1.55e-03	3.36e-09	11.4	47	37	1	0.04255	0	0	1	1	0	0	0	0	0	2
chr2R	FBgn0000606-1_mrna	DR	5866511	5866609	3	3.56	2.79e-04	5.72e-14	20.2	97	79	1	0.03093	0	0	1	1	0	0	0	0	1	3
chr2R	FBgn0000606-1_mrna	DR	5866511	5866615	4	4.87	1.34e-05	4.00e-18	25	103	93	1	0.03883	0	0	1	2	0	0	0	0	1	4
chr2R	FBgn0000606-1_mrna	DR	5866511	5866633	5	6.31	4.86e-07	3.00e-22	32.3	121	103	2	0.04132	0	0	1	2	1	0	0	0	1	5
chr2R	FBgn0000606-1_mrna	DR	5866511	5866727	6	5.98	1.05e-06	1.29e-27	43.2	215	203	2	0.02791	0	0	2	2	1	0	0	0	1	6
chr2R	FBgn0000606-1_mrna	DR	5866514	5866559	2	2.90	1.27e-03	1.14e-10	15.8	44	34	0	0.04545	0	0	0	1	0	0	1	0	0	2
chr2R	FBgn0000606-1_mrna	DR	5866514	5866609	3	3.61	2.45e-04	1.94e-15	24.6	94	76	0	0.03191	0	0	0	1	0	0	1	0	1	3
chr2R	FBgn0000606-1_mrna	DR	5866514	5866615	4	4.94	1.15e-05	1.36e-19	29.4	100	90	0	0.04000	0	0	0	2	0	0	1	0	1	4
chr2R	FBgn0000606-1_mrna	DR	5866514	5866633	5	6.39	4.04e-07	1.02e-23	36.7	118	100	1	0.04237	0	0	0	2	1	0	1	0	1	5
chr2R	FBgn0000606-1_mrna	DR	5866514	5866727	6	6.02	9.54e-07	4.38e-29	47.6	212	200	1	0.02830	0	0	1	2	1	0	1	0	1	6
chr2R	FBgn0000606-1_mrna	DR	5866547	5866609	2	2.66	2.18e-03	9.69e-10	13.8	61	43	0	0.03279	0	0	0	1	0	0	0	0	1	2
chr2R	FBgn0000606-1_mrna	DR	5866547	5866615	3	4.05	8.89e-05	6.78e-14	18.6	67	57	0	0.04478	0	0	0	2	0	0	0	0	1	3
chr2R	FBgn0000606-1_mrna	DR	5866547	5866633	4	5.58	2.64e-06	5.09e-18	25.9	85	67	1	0.04706	0	0	0	2	1	0	0	0	1	4
chr2R	FBgn0000606-1_mrna	DR	5866547	5866727	5	5.09	8.13e-06	2.19e-23	36.8	179	167	1	0.02793	0	0	1	2	1	0	0	0	1	5
chr2R	FBgn0000606-1_mrna	DR	5866589	5866633	3	5.58	2.60e-06	1.27e-09	16.1	43	25	1	0.06977	0	0	0	1	1	0	0	0	1	3
chr2R	FBgn0000606-1_mrna	DR	5866589	5866727	4	4.29	5.19e-05	5.48e-15	27	137	125	1	0.02920	0	0	1	1	1	0	0	0	1	4
chr2R	FBgn0000606-1_mrna	DR	5866603	5866727	3	3.07	8.50e-04	3.01e-10	15.7	123	111	1	0.02439	0	0	1	1	1	0	0	0	0	3
chr2R	FBgn0000606-1_mrna	DR	5866604	5866727	3	3.08	8.26e-04	2.02e-11	20.9	122	110	0	0.02459	0	0	1	0	1	0	0	0	1	3
chr3R	FBgn0000723-1_mrna	DR	5204441	5204775	4	2.64	2.27e-03	2.94e-19	33.8	333	315	3	0.01201	0	0	0	0	1	0	0	2	1	4
chr3R	FBgn0000723-1_mrna	DR	5204432	5204775	5	3.60	2.52e-04	8.54e-24	42.1	342	324	3	0.01462	0	0	0	0	2	0	0	2	1	5
chr3R	FBgn0000723-1_mrna	DR	5204342	5204775	6	4.03	9.34e-05	7.51e-28	48.7	432	419	4	0.01389	1	0	0	0	2	0	0	2	1	6
chr3R	FBgn0000723-1_mrna	DR	5204441	5204774	4	2.65	2.24e-03	1.01e-19	34.7	332	314	2	0.01205	0	0	0	0	1	0	0	2	1	4
chr3R	FBgn0000723-1_mrna	DR	5204432	5204774	5	3.60	2.48e-04	2.94e-24	43	341	323	2	0.01466	0	0	0	0	2	0	0	2	1	5
chr3R	FBgn0000723-1_mrna	DR	5204342	5204774	6	4.04	9.21e-05	2.58e-28	49.6	431	418	3	0.01392	1	0	0	0	2	0	0	2	1	6
chr3R	FBgn0000723-1_mrna	DR	5204441	5204774	4	2.65	2.24e-03	3.89e-18	31.3	332	314	1	0.01205	0	0	0	0	0	0	0	2	2	4
chr3R	FBgn0000723-1_mrna	DR	5204432	5204774	5	3.60	2.48e-04	1.13e-22	39.6	341	323	1	0.01466	0	0	0	0	1	0	0	2	2	5
chr3R	FBgn0000723-1_mrna	DR	5204342	5204774	6	4.04	9.21e-05	9.92e-27	46.2	431	418	2	0.01392	1	0	0	0	1	0	0	2	2	6
chr3R	FBgn0000723-1_mrna	DR	5204441	5204601	3	2.75	1.79e-03	1.18e-13	23.2	159	141	1	0.01887	0	0	0	0	0	0	0	2	1	3
chr3R	FBgn0000723-1_mrna	DR	5204432	5204601	4	3.94	1.15e-04	3.41e-18	31.5	168	150	1	0.02381	0	0	0	0	1	0	0	2	1	4
chr3R	FBgn0000723-1_mrna	DR	5204342	5204601	5	4.21	6.23e-05	3.00e-22	38.1	258	245	2	0.01938	1	0	0	0	1	0	0	2	1	5
chr3R	FBgn0000723-1_mrna	DR	5204441	5204476	2	3.75	1.76e-04	1.87e-09	15.7	34	16	1	0.05882	0	0	0	0	0	0	0	1	1	2
chr3R	FBgn0000723-1_mrna	DR	5204432	5204476	3	5.58	2.60e-06	5.42e-14	24	43	25	1	0.06977	0	0	0	0	1	0	0	1	1	3
chr3R	FBgn0000723-1_mrna	DR	5204342	5204476	4	4.36	4.33e-05	4.77e-18	30.6	133	120	2	0.03008	1	0	0	0	1	0	0	1	1	4
chr3R	FBgn0000723-1_mrna	DR	5204441	5204476	2	3.75	1.76e-04	7.21e-09	14.1	34	16	0	0.05882	0	0	0	0	0	0	0	0	2	2
chr3R	FBgn0000723-1_mrna	DR	5204432	5204476	3	5.58	2.60e-06	2.09e-13	22.4	43	25	0	0.06977	0	0	0	0	1	0	0	0	2	3
chr3R	FBgn0000723-1_mrna	DR	5204342	5204476	4	4.36	4.33e-05	1.84e-17	29	133	120	1	0.03008	1	0	0	0	1	0	0	0	2	4
chr3R	FBgn0000723-1_mrna	DR	5204342	5204461	3	3.15	7.12e-04	7.83e-09	13.6	118	105	1	0.02542	1	0	0	0	1	0	0	0	1	3
chr3R	FBgn0000723-1_mrna	DR	5201259	5201407	3	2.80	1.57e-03	2.28e-13	21	147	135	1	0.02041	0	0	2	0	1	0	0	0	0	3
chr3R	FBgn0000723-1_mrna	DR	5201169	5201407	4	3.22	6.03e-04	1.07e-17	29.5	237	224	1	0.01688	0	0	2	0	1	1	0	0	0	4
chr3R	FBgn0000723-1_mrna	DR	5201169	5201281	3	3.25	5.69e-04	4.70e-09	13.8	111	98	1	0.02703	0	0	2	0	0	1	0	0	0	3
chr3R	FBgn0000723-2_mrna	DR	5222722	5222764	2	3.10	7.98e-04	4.73e-10	18.4	41	28	0	0.04878	0	0	0	0	0	2	0	0	0	2
chr3R	FBgn0000723-2_mrna	DR	5222696	5222764	3	4.14	7.29e-05	2.84e-14	26.6	67	54	0	0.04478	0	0	0	0	0	3	0	0	0	3
chr3R	FBgn0000723-2_mrna	DR	5222696	5222737	2	3.14	7.29e-04	6.60e-10	18	40	27	0	0.05000	0	0	0	0	0	2	0	0	0	2
chr3R	FBgn0000723-2_mrna	DR	5221635	5221667	2	4.05	8.99e-05	6.02e-10	16.9	31	13	1	0.06452	0	0	0	0	0	0	0	1	1	2
chr3R	FBgn0000723-2_mrna	DR	5221635	5221667	2	4.05	8.99e-05	4.17e-09	14.7	31	13	0	0.06452	0	0	0	0	0	0	0	0	2	2
chr3R	FBgn0001077-1_mrna	DR	2687529	2687623	2	2.11	7.81e-03	9.84e-11	19	93	78	0	0.02151	0	0	0	0	0	1	0	1	0	2
chr3R	FBgn0001077-1_mrna	DR	2689485	2689726	3	2.13	7.34e-03	2.67e-15	27.7	240	227	1	0.01250	1	0	1	0	1	0	0	0	0	3
chr3R	FBgn0001077-1_mrna	DR	2689485	2689830	4	2.56	2.73e-03	1.71e-19	35.3	344	331	1	0.01163	2	0	1	0	1	0	0	0	0	4
chr3R	FBgn0001077-1_mrna	DR	2689485	2689849	5	3.44	3.67e-04	3.08e-25	46.5	363	350	1	0.01377	3	0	1	0	1	0	0	0	0	5
chr3R	FBgn0001077-1_mrna	DR	2689485	2689876	6	4.28	5.28e-05	1.75e-29	51.5	390	380	1	0.01538	3	0	1	1	1	0	0	0	0	6
chr3R	FBgn0001077-1_mrna	DR	2689691	2689726	2	3.42	3.82e-04	3.22e-11	20.5	34	21	1	0.05882	1	0	1	0	0	0	0	0	0	2
chr3R	FBgn0001077-1_mrna	DR	2689691	2689830	3	2.91	1.24e-03	2.06e-15	28.1	138	125	1	0.02174	2	0	1	0	0	0	0	0	0	3
chr3R	FBgn0001077-1_mrna	DR	2689691	2689849	4	4.02	9.63e-05	3.70e-21	39.3	157	144	1	0.02548	3	0	1	0	0	0	0	0	0	4
chr3R	FBgn0001077-1_mrna	DR	2689691	2689876	5	4.99	1.02e-05	2.11e-25	44.3	184	174	1	0.02717	3	0	1	1	0	0	0	0	0	5
chr3R	FBgn0001077-1_mrna	DR	2689695	2689726	2	3.68	2.11e-04	1.73e-09	15.9	30	17	0	0.06667	1	0	1	0	0	0	0	0	0	2
chr3R	FBgn0001077-1_mrna	DR	2689695	2689830	3	2.95	1.12e-03	1.11e-13	23.5	134	121	0	0.02239	2	0	1	0	0	0	0	0	0	3
chr3R	FBgn0001077-1_mrna	DR	2689695	2689849	4	4.07	8.52e-05	1.99e-19	34.7	153	140	0	0.02614	3	0	1	0	0	0	0	0	0	4
chr3R	FBgn0001077-1_mrna	DR	2689695	2689876	5	5.05	8.96e-06	1.13e-23	39.7	180	170	0	0.02778	3	0	1	1	0	0	0	0	0	5
chr3R	FBgn0001077-1_mrna	DR	2689711	2689849	3	2.92	1.21e-03	5.53e-15	27.1	137	124	0	0.02190	3	0	0	0	0	0	0	0	0	3
chr3R	FBgn0001077-1_mrna	DR	2689711	2689876	4	3.89	1.28e-04	3.15e-19	32.1	164	154	0	0.02439	3	0	0	1	0	0	0	0	0	4
chr3R	FBgn0001077-1_mrna	DR	2689815	2689849	2	3.48	3.34e-04	1.15e-10	18.8	33	20	0	0.06061	2	0	0	0	0	0	0	0	0	2
chr3R	FBgn0001077-1_mrna	DR	2689815	2689876	3	4.26	5.47e-05	6.57e-15	23.8	60	50	0	0.05000	2	0	0	1	0	0	0	0	0	3
chr3R	FBgn0001077-1_mrna	DR	2689834	2689876	2	2.99	1.02e-03	1.03e-10	16.2	41	31	0	0.04878	1	0	0	1	0	0	0	0	0	2
chr3R	FBgn0001138-1_mrna	DR	4011800	4011885	2	2.15	7.00e-03	1.98e-10	20.3	84	74	0	0.02381	0	0	0	2	0	0	0	0	0	2
chr3R	FBgn0001138-1_mrna	DR	4011701	4011885	3	2.49	3.21e-03	2.97e-16	32	183	171	0	0.01639	0	0	1	2	0	0	0	0	0	3
chr3R	FBgn0001138-1_mrna	DR	4011662	4011885	4	3.32	4.83e-04	3.86e-22	43.1	222	212	2	0.01802	0	0	1	3	0	0	0	0	0	4
chr3R	FBgn0001138-1_mrna	DR	4011662	4011812	3	2.77	1.72e-03	3.51e-17	32.8	149	139	2	0.02013	0	0	1	2	0	0	0	0	0	3
chr3R	FBgn0001138-1_mrna	DR	4011662	4011715	2	2.69	2.07e-03	1.95e-12	22.8	52	42	2	0.03846	0	0	1	1	0	0	0	0	0	2
chr3R	FBgn0001138-1_mrna	DR	4011662	4011713	2	2.73	1.85e-03	1.21e-10	16.6	50	40	1	0.04000	0	0	1	1	0	0	0	0	0	2
chr3R	FBgn0001138-1_mrna	DR	4011662	4011711	2	2.78	1.65e-03	5.98e-13	23.5	48	38	0	0.04167	0	0	1	1	0	0	0	0	0	2
chr3R	FBgn0001138-1_mrna	DR	4009804	4010508	5	2.11	7.81e-03	2.36e-22	36.5	703	690	1	0.00711	2	1	0	0	0	0	1	0	1	5
chr3R	FBgn0001138-1_mrna	DR	4010015	4010086	2	2.36	4.35e-03	5.43e-09	12.1	70	59	1	0.02857	0	0	0	0	0	0	1	0	1	2
chr3R	FBgn0001138-1_mrna	DR	4009804	4010086	4	2.91	1.22e-03	2.15e-17	27.2	281	268	1	0.01423	2	0	0	0	0	0	1	0	1	4
chr3R	FBgn0001138-1_mrna	DR	4009540	4010086	5	2.59	2.55e-03	4.08e-23	38	545	532	1	0.00917	2	0	0	0	0	1	1	0	1	5
chr3R	FBgn0001138-1_mrna	DR	4010015	4010083	2	2.41	3.89e-03	4.94e-09	12.2	67	56	0	0.02985	0	0	0	0	0	0	1	0	1	2
chr3R	FBgn0001138-1_mrna	DR	4009804	4010083	4	2.93	1.17e-03	1.95e-17	27.3	278	265	0	0.01439	2	0	0	0	0	0	1	0	1	4
chr3R	FBgn0001138-1_mrna	DR	4009540	4010083	5	2.60	2.49e-03	3.71e-23	38.1	542	529	0	0.00923	2	0	0	0	0	1	1	0	1	5
chr3R	FBgn0001138-1_mrna	DR	4009804	4010028	3	2.23	5.87e-03	2.41e-13	20.2	223	210	0	0.01345	2	0	0	0	0	0	1	0	0	3
chr3R	FBgn0001138-1_mrna	DR	4008635	4008714	2	2.27	5.34e-03	9.00e-11	18.7	78	65	0	0.02564	1	0	0	0	0	1	0	0	0	2
chr3R	FBgn0001138-1_mrna	DR	4007684	4007716	2	4.05	8.99e-05	2.02e-09	15.7	31	13	0	0.06452	0	0	0	0	2	0	0	0	0	2
chr3R	FBgn0001138-1_mrna	DR	4007655	4007716	3	4.56	2.77e-05	1.25e-13	23.1	60	42	0	0.05000	0	0	0	0	2	0	0	0	1	3
chr3R	FBgn0001138-1_mrna	DR	4007649	4007716	4	6.39	4.11e-07	1.04e-17	30.3	66	48	1	0.06061	0	0	0	0	3	0	0	0	1	4
chr3R	FBgn0001138-1_mrna	DR	4007454	4007716	5	4.18	6.63e-05	6.03e-23	40.8	261	248	3	0.01916	1	0	0	0	3	0	0	0	1	5
chr3R	FBgn0001138-1_mrna	DR	4007423	4007716	6	5.08	8.31e-06	1.63e-27	49.1	292	280	3	0.02055	1	0	1	0	3	0	0	0	1	6
chr3R	FBgn0001138-1_mrna	DR	4007349	4007716	7	5.64	2.28e-06	1.32e-31	56.2	366	348	3	0.01913	1	0	1	0	3	0	0	0	2	7
chr3R	FBgn0001138-1_mrna	DR	4007655	4007704	2	3.02	9.44e-04	2.91e-09	15.2	48	30	0	0.04167	0	0	0	0	1	0	0	0	1	2
chr3R	FBgn0001138-1_mrna	DR	4007649	4007704	3	4.83	1.47e-05	2.42e-13	22.4	54	36	1	0.05556	0	0	0	0	2	0	0	0	1	3
chr3R	FBgn0001138-1_mrna	DR	4007454	4007704	4	3.13	7.42e-04	1.40e-18	32.9	249	236	3	0.01606	1	0	0	0	2	0	0	0	1	4
chr3R	FBgn0001138-1_mrna	DR	4007423	4007704	5	4.01	9.83e-05	3.79e-23	41.2	280	268	3	0.01786	1	0	1	0	2	0	0	0	1	5
chr3R	FBgn0001138-1_mrna	DR	4007349	4007704	6	4.60	2.54e-05	3.07e-27	48.3	354	336	3	0.01695	1	0	1	0	2	0	0	0	2	6
chr3R	FBgn0001138-1_mrna	DR	4007454	4007675	3	2.25	5.63e-03	3.60e-10	17.9	220	207	3	0.01364	1	0	0	0	1	0	0	0	1	3
chr3R	FBgn0001138-1_mrna	DR	4007423	4007675	4	3.11	7.80e-04	9.71e-15	26.2	251	239	3	0.01594	1	0	1	0	1	0	0	0	1	4
chr3R	FBgn0001138-1_mrna	DR	4007349	4007675	5	3.71	1.94e-04	7.86e-19	33.3	325	307	3	0.01538	1	0	1	0	1	0	0	0	2	5
chr3R	FBgn0001138-1_mrna	DR	4007423	4007673	3	2.08	8.30e-03	7.67e-16	29.6	249	237	3	0.01205	1	0	2	0	0	0	0	0	0	3
chr3R	FBgn0001138-1_mrna	DR	4007349	4007673	4	2.70	2.01e-03	6.22e-20	36.7	323	305	3	0.01238	1	0	2	0	0	0	0	0	1	4
chr3R	FBgn0001138-1_mrna	DR	4007423	4007669	3	2.10	7.91e-03	1.30e-14	26	245	233	2	0.01224	1	0	1	0	1	0	0	0	0	3
chr3R	FBgn0001138-1_mrna	DR	4007349	4007669	4	2.72	1.91e-03	1.05e-18	33.1	319	301	2	0.01254	1	0	1	0	1	0	0	0	1	4
chr3R	FBgn0001138-1_mrna	DR	4007423	4007669	3	2.10	7.91e-03	3.13e-15	27.4	245	233	1	0.01224	1	0	1	0	0	0	0	0	1	3
chr3R	FBgn0001138-1_mrna	DR	4007349	4007669	4	2.72	1.91e-03	2.54e-19	34.5	319	301	1	0.01254	1	0	1	0	0	0	0	0	2	4
chr3R	FBgn0001138-1_mrna	DR	4007423	4007668	3	2.11	7.81e-03	4.07e-15	27.3	244	232	0	0.01230	1	0	1	0	0	0	0	1	0	3
chr3R	FBgn0001138-1_mrna	DR	4007349	4007668	4	2.73	1.89e-03	3.30e-19	34.4	318	300	0	0.01258	1	0	1	0	0	0	0	1	1	4
chr3R	FBgn0001138-1_mrna	DR	4007423	4007469	2	2.93	1.19e-03	1.57e-10	18.8	45	33	0	0.04444	1	0	1	0	0	0	0	0	0	2
chr3R	FBgn0001138-1_mrna	DR	4007349	4007469	3	3.20	6.28e-04	1.27e-14	25.9	119	101	0	0.02521	1	0	1	0	0	0	0	0	1	3
chr3R	FBgn0001138-1_mrna	DR	4007349	4007437	2	2.22	6.06e-03	2.19e-09	15.4	87	69	0	0.02299	0	0	1	0	0	0	0	0	1	2
chrX	FBgn0001150-1_mrna	DR	2323129	2323782	5	2.26	5.47e-03	1.95e-22	36.8	652	634	3	0.00767	0	1	2	0	2	0	0	0	0	5
chrX	FBgn0001150-1_mrna	DR	2323105	2323782	6	2.93	1.18e-03	6.44e-29	48.7	676	663	3	0.00888	1	1	2	0	2	0	0	0	0	6
chrX	FBgn0001150-1_mrna	DR	2323190	2323251	2	2.56	2.78e-03	3.61e-09	13.6	60	48	1	0.03333	0	0	1	0	1	0	0	0	0	2
chrX	FBgn0001150-1_mrna	DR	2323169	2323251	3	3.76	1.75e-04	1.81e-13	20.4	81	69	3	0.03704	0	0	2	0	1	0	0	0	0	3
chrX	FBgn0001150-1_mrna	DR	2323129	2323251	4	4.67	2.16e-05	6.50e-18	28.5	121	103	3	0.03306	0	0	2	0	2	0	0	0	0	4
chrX	FBgn0001150-1_mrna	DR	2323105	2323251	5	5.67	2.15e-06	2.15e-24	40.4	145	132	3	0.03448	1	0	2	0	2	0	0	0	0	5
chrX	FBgn0001150-1_mrna	DR	2323190	2323247	2	2.64	2.29e-03	7.06e-09	12.9	56	44	0	0.03571	0	1	1	0	0	0	0	0	0	2
chrX	FBgn0001150-1_mrna	DR	2323169	2323247	3	3.85	1.42e-04	3.53e-13	19.7	77	65	2	0.03896	0	1	2	0	0	0	0	0	0	3
chrX	FBgn0001150-1_mrna	DR	2323129	2323247	4	4.75	1.80e-05	1.27e-17	27.8	117	99	2	0.03419	0	1	2	0	1	0	0	0	0	4
chrX	FBgn0001150-1_mrna	DR	2323105	2323247	5	5.75	1.80e-06	4.19e-24	39.7	141	128	2	0.03546	1	1	2	0	1	0	0	0	0	5
chrX	FBgn0001150-1_mrna	DR	2323169	2323204	2	3.36	4.32e-04	4.20e-09	12.5	34	22	2	0.05882	0	0	2	0	0	0	0	0	0	2
chrX	FBgn0001150-1_mrna	DR	2323129	2323204	3	4.08	8.33e-05	1.51e-13	20.6	74	56	2	0.04054	0	0	2	0	1	0	0	0	0	3
chrX	FBgn0001150-1_mrna	DR	2323105	2323204	4	5.06	8.72e-06	4.99e-20	32.5	98	85	2	0.04082	1	0	2	0	1	0	0	0	0	4
chrX	FBgn0001150-1_mrna	DR	2323169	2323202	2	3.48	3.34e-04	4.65e-09	12.3	32	20	1	0.06250	0	0	2	0	0	0	0	0	0	2
chrX	FBgn0001150-1_mrna	DR	2323129	2323202	3	4.14	7.29e-05	1.67e-13	20.4	72	54	1	0.04167	0	0	2	0	1	0	0	0	0	3
chrX	FBgn0001150-1_mrna	DR	2323105	2323202	4	5.11	7.77e-06	5.52e-20	32.3	96	83	1	0.04167	1	0	2	0	1	0	0	0	0	4
chrX	FBgn0001150-1_mrna	DR	2323169	2323200	2	3.60	2.49e-04	2.00e-09	14.1	30	18	0	0.06667	0	0	2	0	0	0	0	0	0	2
chrX	FBgn0001150-1_mrna	DR	2323129	2323200	3	4.20	6.34e-05	7.20e-14	22.2	70	52	0	0.04286	0	0	2	0	1	0	0	0	0	3
chrX	FBgn0001150-1_mrna	DR	2323105	2323200	4	5.16	6.90e-06	2.38e-20	34.1	94	81	0	0.04255	1	0	2	0	1	0	0	0	0	4
chrX	FBgn0001150-1_mrna	DR	2323129	2323183	2	2.87	1.36e-03	1.80e-09	14.9	53	35	0	0.03774	0	0	1	0	1	0	0	0	0	2
chrX	FBgn0001150-1_mrna	DR	2323105	2323183	3	3.87	1.35e-04	5.94e-16	26.8	77	64	0	0.03896	1	0	1	0	1	0	0	0	0	3
chrX	FBgn0001150-1_mrna	DR	2323105	2323149	2	3.02	9.44e-04	1.19e-11	20	43	30	0	0.04651	1	0	0	0	1	0	0	0	0	2
chr3L	FBgn0001168-1_mrna	DR	8663877	8664219	4	2.58	2.64e-03	3.14e-19	34.5	341	328	0	0.01173	1	1	0	0	1	0	1	0	0	4
chr3L	FBgn0001168-1_mrna	DR	8663877	8664309	5	3.09	8.05e-04	8.49e-24	42.8	431	413	0	0.01160	1	1	0	0	1	0	1	0	1	5
chr3L	FBgn0001168-1_mrna	DR	8663877	8664443	6	3.35	4.41e-04	9.34e-29	52.8	565	552	0	0.01062	2	1	0	0	1	0	1	0	1	6
chr3L	FBgn0001168-1_mrna	DR	8663877	8664484	7	4.07	8.46e-05	1.40e-33	61.8	606	590	0	0.01155	2	2	0	0	1	0	1	0	1	7
chr3L	FBgn0001168-1_mrna	DR	8663877	8664574	8	4.52	3.02e-05	3.92e-39	72.7	696	686	0	0.01149	2	2	0	1	1	0	1	0	1	8
chr3L	FBgn0001168-1_mrna	DR	8663877	8664658	9	5.06	8.73e-06	3.49e-43	79.7	780	762	0	0.01154	2	2	0	1	1	0	1	0	2	9
chr3L	FBgn0001168-1_mrna	DR	8663995	8664219	3	2.23	5.87e-03	1.01e-13	24.1	223	210	0	0.01345	1	1	0	0	0	0	1	0	0	3
chr3L	FBgn0001168-1_mrna	DR	8663995	8664309	4	2.75	1.77e-03	2.74e-18	32.4	313	295	0	0.01278	1	1	0	0	0	0	1	0	1	4
chr3L	FBgn0001168-1_mrna	DR	8663995	8664443	5	2.99	1.01e-03	3.01e-23	42.4	447	434	0	0.01119	2	1	0	0	0	0	1	0	1	5
chr3L	FBgn0001168-1_mrna	DR	8663995	8664484	6	3.73	1.85e-04	4.52e-28	51.4	488	472	0	0.01230	2	2	0	0	0	0	1	0	1	6
chr3L	FBgn0001168-1_mrna	DR	8663995	8664574	7	4.18	6.60e-05	1.26e-33	62.3	578	568	0	0.01211	2	2	0	1	0	0	1	0	1	7
chr3L	FBgn0001168-1_mrna	DR	8663995	8664658	8	4.72	1.89e-05	1.13e-37	69.3	662	644	0	0.01208	2	2	0	1	0	0	1	0	2	8
chr3L	FBgn0001168-1_mrna	DR	8663995	8664717	9	5.32	4.76e-06	3.49e-42	77.3	721	709	0	0.01248	2	2	1	1	0	0	1	0	2	9
chr3L	FBgn0001168-1_mrna	DR	8663995	8664754	10	6.09	8.08e-07	2.76e-47	86.9	758	742	0	0.01319	2	3	1	1	0	0	1	0	2	10
chr3L	FBgn0001168-1_mrna	DR	8664188	8664219	2	3.68	2.11e-04	7.80e-09	14	30	17	0	0.06667	1	1	0	0	0	0	0	0	0	2
chr3L	FBgn0001168-1_mrna	DR	8664188	8664309	3	3.19	6.48e-04	2.11e-13	22.3	120	102	0	0.02500	1	1	0	0	0	0	0	0	1	3
chr3L	FBgn0001168-1_mrna	DR	8664188	8664443	4	3.09	8.06e-04	2.32e-18	32.3	254	241	0	0.01575	2	1	0	0	0	0	0	0	1	4
chr3L	FBgn0001168-1_mrna	DR	8664188	8664484	5	3.92	1.20e-04	3.47e-23	41.3	295	279	0	0.01695	2	2	0	0	0	0	0	0	1	5
chr3L	FBgn0001168-1_mrna	DR	8664188	8664574	6	4.31	4.88e-05	9.73e-29	52.2	385	375	0	0.01558	2	2	0	1	0	0	0	0	1	6
chr3L	FBgn0001168-1_mrna	DR	8664188	8664658	7	4.85	1.41e-05	8.66e-33	59.2	469	451	0	0.01493	2	2	0	1	0	0	0	0	2	7
chr3L	FBgn0001168-1_mrna	DR	8664188	8664717	8	5.46	3.45e-06	2.68e-37	67.2	528	516	0	0.01515	2	2	1	1	0	0	0	0	2	8
chr3L	FBgn0001168-1_mrna	DR	8664188	8664754	9	6.29	5.17e-07	2.12e-42	76.8	565	549	0	0.01593	2	3	1	1	0	0	0	0	2	9
chr3L	FBgn0001168-1_mrna	DR	8664204	8664309	2	2.02	9.54e-03	2.11e-09	15.3	104	86	0	0.01923	1	0	0	0	0	0	0	0	1	2
chr3L	FBgn0001168-1_mrna	DR	8664204	8664443	3	2.15	7.16e-03	2.32e-14	25.3	238	225	0	0.01261	2	0	0	0	0	0	0	0	1	3
chr3L	FBgn0001168-1_mrna	DR	8664204	8664484	4	2.94	1.14e-03	3.47e-19	34.3	279	263	0	0.01434	2	1	0	0	0	0	0	0	1	4
chr3L	FBgn0001168-1_mrna	DR	8664204	8664574	5	3.38	4.14e-04	9.73e-25	45.2	369	359	0	0.01355	2	1	0	1	0	0	0	0	1	5
chr3L	FBgn0001168-1_mrna	DR	8664204	8664658	6	3.94	1.16e-04	8.66e-29	52.2	453	435	0	0.01325	2	1	0	1	0	0	0	0	2	6
chr3L	FBgn0001168-1_mrna	DR	8664204	8664717	7	4.55	2.83e-05	2.68e-33	60.2	512	500	0	0.01367	2	1	1	1	0	0	0	0	2	7
chr3L	FBgn0001168-1_mrna	DR	8664204	8664754	8	5.35	4.45e-06	2.12e-38	69.8	549	533	0	0.01457	2	2	1	1	0	0	0	0	2	8
chr3L	FBgn0001168-1_mrna	DR	8664289	8664484	3	2.44	3.62e-03	4.46e-15	27.3	194	178	0	0.01546	1	1	0	0	0	0	0	0	1	3
chr3L	FBgn0001168-1_mrna	DR	8664289	8664574	4	2.88	1.33e-03	1.25e-20	38.2	284	274	0	0.01408	1	1	0	1	0	0	0	0	1	4
chr3L	FBgn0001168-1_mrna	DR	8664289	8664658	5	3.44	3.67e-04	1.11e-24	45.2	368	350	0	0.01359	1	1	0	1	0	0	0	0	2	5
chr3L	FBgn0001168-1_mrna	DR	8664289	8664717	6	4.05	8.83e-05	3.44e-29	53.2	427	415	0	0.01405	1	1	1	1	0	0	0	0	2	6
chr3L	FBgn0001168-1_mrna	DR	8664289	8664754	7	4.87	1.34e-05	2.72e-34	62.8	464	448	0	0.01509	1	2	1	1	0	0	0	0	2	7
chr3L	FBgn0001168-1_mrna	DR	8664428	8664484	2	2.76	1.75e-03	1.65e-10	19	55	39	0	0.03636	1	1	0	0	0	0	0	0	0	2
chr3L	FBgn0001168-1_mrna	DR	8664428	8664574	3	2.80	1.57e-03	4.62e-16	29.9	145	135	0	0.02069	1	1	0	1	0	0	0	0	0	3
chr3L	FBgn0001168-1_mrna	DR	8664428	8664658	4	3.32	4.74e-04	4.11e-20	36.9	229	211	0	0.01747	1	1	0	1	0	0	0	0	1	4
chr3L	FBgn0001168-1_mrna	DR	8664428	8664717	5	3.94	1.14e-04	1.27e-24	44.9	288	276	0	0.01736	1	1	1	1	0	0	0	0	1	5
chr3L	FBgn0001168-1_mrna	DR	8664428	8664754	6	4.82	1.53e-05	1.01e-29	54.5	325	309	0	0.01846	1	2	1	1	0	0	0	0	1	6
chr3L	FBgn0001168-1_mrna	DR	8664466	8664658	3	2.48	3.33e-03	3.74e-15	26.9	191	173	0	0.01571	0	1	0	1	0	0	0	0	1	3
chr3L	FBgn0001168-1_mrna	DR	8664466	8664717	4	3.12	7.67e-04	1.16e-19	34.9	250	238	0	0.01600	0	1	1	1	0	0	0	0	1	4
chr3L	FBgn0001168-1_mrna	DR	8664466	8664754	5	3.98	1.04e-04	9.15e-25	44.5	287	271	0	0.01742	0	2	1	1	0	0	0	0	1	5
chr3L	FBgn0001168-1_mrna	DR	8664466	8665230	6	2.67	2.16e-03	3.57e-29	52.5	763	745	0	0.00786	0	2	1	1	1	0	0	0	1	6
chr3L	FBgn0001168-1_mrna	DR	8664466	8665245	7	3.38	4.20e-04	3.21e-33	59.6	778	760	0	0.00900	0	2	1	1	2	0	0	0	1	7
chr3L	FBgn0001168-1_mrna	DR	8664562	8664658	2	2.12	7.60e-03	2.49e-10	17.9	95	77	0	0.02105	0	0	0	1	0	0	0	0	1	2
chr3L	FBgn0001168-1_mrna	DR	8664562	8664717	3	2.74	1.83e-03	7.73e-15	25.9	154	142	0	0.01948	0	0	1	1	0	0	0	0	1	3
chr3L	FBgn0001168-1_mrna	DR	8664562	8664754	4	3.66	2.20e-04	6.10e-20	35.5	191	175	0	0.02094	0	1	1	1	0	0	0	0	1	4
chr3L	FBgn0001168-1_mrna	DR	8664562	8665230	5	2.22	6.04e-03	2.38e-24	43.5	667	649	0	0.00750	0	1	1	1	1	0	0	0	1	5
chr3L	FBgn0001168-1_mrna	DR	8664562	8665245	6	2.92	1.19e-03	2.14e-28	50.6	682	664	0	0.00880	0	1	1	1	2	0	0	0	1	6
chr3L	FBgn0001168-1_mrna	DR	8664638	8664717	2	2.26	5.52e-03	2.76e-09	15	78	66	0	0.02564	0	0	1	0	0	0	0	0	1	2
chr3L	FBgn0001168-1_mrna	DR	8664638	8664754	3	3.23	5.88e-04	2.18e-14	24.6	115	99	0	0.02609	0	1	1	0	0	0	0	0	1	3
chr3L	FBgn0001168-1_mrna	DR	8664638	8665245	5	2.40	3.96e-03	7.65e-23	39.7	606	588	0	0.00825	0	1	1	0	2	0	0	0	1	5
chr3L	FBgn0001168-1_mrna	DR	8664638	8665373	6	2.75	1.76e-03	5.97e-29	51.3	734	716	0	0.00817	0	1	1	0	2	0	0	0	2	6
chr3L	FBgn0001168-1_mrna	DR	8664638	8665405	7	3.40	3.96e-04	2.27e-33	60	766	753	0	0.00914	1	1	1	0	2	0	0	0	2	7
chr3L	FBgn0001168-1_mrna	DR	8664703	8664754	2	2.90	1.27e-03	2.45e-10	17.6	50	34	0	0.04000	0	1	1	0	0	0	0	0	0	2
chr3L	FBgn0001168-1_mrna	DR	8664703	8665373	5	2.21	6.12e-03	6.70e-25	44.3	669	651	0	0.00747	0	1	1	0	2	0	0	0	1	5
chr3L	FBgn0001168-1_mrna	DR	8664703	8665405	6	2.84	1.43e-03	2.55e-29	53	701	688	0	0.00856	1	1	1	0	2	0	0	0	1	6
chr3L	FBgn0001168-1_mrna	DR	8664736	8665405	5	2.20	6.28e-03	8.22e-25	45	668	655	0	0.00749	1	1	0	0	2	0	0	0	1	5
chr3L	FBgn0001168-1_mrna	DR	8665210	8665245	2	3.75	1.76e-04	3.51e-09	15.1	34	16	0	0.05882	0	0	0	0	2	0	0	0	0	2
chr3L	FBgn0001168-1_mrna	DR	8665210	8665373	3	2.72	1.91e-03	2.74e-15	26.7	162	144	0	0.01852	0	0	0	0	2	0	0	0	1	3
chr3L	FBgn0001168-1_mrna	DR	8665210	8665405	4	3.60	2.53e-04	1.04e-19	35.4	194	181	0	0.02062	1	0	0	0	2	0	0	0	1	4
chr3L	FBgn0001168-1_mrna	DR	8665210	8665638	5	3.08	8.23e-04	7.07e-24	41.5	427	415	0	0.01171	1	0	1	0	2	0	0	0	1	5
chr3L	FBgn0001168-1_mrna	DR	8665225	8665405	3	2.53	2.94e-03	2.67e-15	27.4	179	166	0	0.01676	1	0	0	0	1	0	0	0	1	3
chr3L	FBgn0001168-1_mrna	DR	8665225	8665638	4	2.26	5.48e-03	1.81e-19	33.5	412	400	0	0.00971	1	0	1	0	1	0	0	0	1	4
chr3L	FBgn0001168-1_mrna	DR	8665353	8665405	2	2.78	1.65e-03	2.96e-11	20.3	51	38	0	0.03922	1	0	0	0	0	0	0	0	1	2
chr3L	FBgn0001168-1_mrna	DR	8665353	8666092	5	2.02	9.47e-03	3.29e-24	41.1	738	723	1	0.00678	1	0	2	0	0	0	0	1	1	5
chr3L	FBgn0001168-1_mrna	DR	8666030	8666092	2	2.60	2.53e-03	1.63e-09	14.7	61	46	1	0.03279	0	0	1	0	0	0	0	1	0	2
chr3L	FBgn0001168-1_mrna	DR	8666032	8666092	2	2.64	2.29e-03	2.40e-09	13.9	59	44	0	0.03390	0	0	1	0	0	0	0	1	0	2
chr3L	FBgn0001168-1_mrna	DR	8666774	8666807	3	6.32	4.85e-07	1.26e-11	20.6	32	19	0	0.09375	0	0	0	0	0	3	0	0	0	3
chr3L	FBgn0001168-1_mrna	DR	8666774	8666978	4	3.56	2.77e-04	8.57e-16	27.9	203	185	0	0.01970	0	0	0	0	0	3	0	0	1	4
chr3L	FBgn0001168-1_mrna	DR	8666780	8666978	3	2.43	3.68e-03	5.58e-12	19.2	197	179	0	0.01523	0	0	0	0	0	2	0	0	1	3
chr3L	FBgn0001168-1_mrna	DR	8668732	8668771	2	3.22	6.01e-04	2.55e-10	19.1	38	25	0	0.05263	2	0	0	0	0	0	0	0	0	2
chr3R	FBgn0001204-1_mrna	DR	176696	176746	2	2.84	1.45e-03	1.42e-09	17.8	49	36	0	0.04082	1	0	0	1	0	0	0	0	0	2
chr3R	FBgn0001204-1_mrna	DR	176660	176746	3	3.73	1.84e-04	6.95e-14	25.6	85	70	0	0.03529	1	0	0	1	0	0	0	1	0	3
chr3R	FBgn0001204-1_mrna	DR	176370	176746	4	2.44	3.62e-03	2.50e-18	33.6	375	357	0	0.01067	1	0	0	1	0	0	0	1	1	4
chr3R	FBgn0001204-1_mrna	DR	176285	176746	5	2.92	1.20e-03	6.76e-23	43.2	460	450	0	0.01087	1	0	0	2	0	0	0	1	1	5
chr3R	FBgn0001204-1_mrna	DR	175957	176746	6	2.58	2.61e-03	8.11e-28	52.5	788	773	0	0.00761	1	0	0	2	0	0	0	2	1	6
chr3R	FBgn0001204-1_mrna	DR	176660	176711	2	2.87	1.36e-03	2.11e-09	16.3	50	35	0	0.04000	1	0	0	0	0	0	0	1	0	2
chr3R	FBgn0001204-1_mrna	DR	176285	176711	4	2.20	6.26e-03	2.05e-18	33.9	425	415	0	0.00941	1	0	0	1	0	0	0	1	1	4
chr3R	FBgn0001204-1_mrna	DR	174880	175017	3	2.95	1.12e-03	3.62e-14	24.6	136	121	0	0.02206	0	0	0	0	1	0	0	2	0	3
chr3R	FBgn0001204-1_mrna	DR	174880	174921	2	3.22	6.01e-04	6.46e-10	17	40	25	0	0.05000	0	0	0	0	0	0	0	2	0	2
chr3R	FBgn0001204-1_mrna	DR	174162	174921	6	2.67	2.12e-03	2.18e-28	48.8	758	742	0	0.00792	2	1	0	0	0	0	1	2	0	6
chr3R	FBgn0001204-1_mrna	DR	174162	174897	5	2.04	9.21e-03	6.42e-24	40.6	734	718	0	0.00681	2	1	0	0	0	0	1	1	0	5
chr3R	FBgn0001204-1_mrna	DR	174175	174400	3	2.21	6.12e-03	5.28e-15	24.3	224	213	0	0.01339	2	0	0	0	0	0	1	0	0	3
chr3R	FBgn0001204-1_mrna	DR	174162	174400	4	3.24	5.71e-04	3.38e-19	31.8	237	221	0	0.01688	2	1	0	0	0	0	1	0	0	4
chr3R	FBgn0001204-1_mrna	DR	174056	174400	5	3.56	2.76e-04	3.08e-23	39.4	343	330	0	0.01458	2	1	0	0	0	1	1	0	0	5
chr3R	FBgn0001204-1_mrna	DR	173941	174400	6	3.86	1.37e-04	8.61e-29	50.3	458	448	0	0.01310	2	1	0	1	0	1	1	0	0	6
chr3R	FBgn0001204-1_mrna	DR	173689	174400	7	3.61	2.45e-04	8.61e-33	57.7	710	697	0	0.00986	2	1	0	1	0	2	1	0	0	7
chr3R	FBgn0001204-1_mrna	DR	174175	174217	2	3.02	9.44e-04	1.10e-10	16	41	30	0	0.04878	1	0	0	0	0	0	1	0	0	2
chr3R	FBgn0001204-1_mrna	DR	174162	174217	3	4.74	1.84e-05	7.04e-15	23.5	54	38	0	0.05556	1	1	0	0	0	0	1	0	0	3
chr3R	FBgn0001204-1_mrna	DR	174056	174217	4	3.98	1.05e-04	6.41e-19	31.1	160	147	0	0.02500	1	1	0	0	0	1	1	0	0	4
chr3R	FBgn0001204-1_mrna	DR	173941	174217	5	4.03	9.29e-05	1.79e-24	42	275	265	0	0.01818	1	1	0	1	0	1	1	0	0	5
chr3R	FBgn0001204-1_mrna	DR	173689	174217	6	3.53	2.98e-04	1.79e-28	49.4	527	514	0	0.01139	1	1	0	1	0	2	1	0	0	6
chr3R	FBgn0001204-1_mrna	DR	173507	174217	7	3.63	2.32e-04	1.49e-32	56.6	709	691	0	0.00987	1	1	0	1	1	2	1	0	0	7
chr3R	FBgn0001204-1_mrna	DR	174056	174188	3	2.99	1.03e-03	9.10e-09	12.2	131	118	0	0.02290	0	1	0	0	0	1	1	0	0	3
chr3R	FBgn0001204-1_mrna	DR	173941	174188	4	3.13	7.42e-04	2.55e-14	23.1	246	236	0	0.01626	0	1	0	1	0	1	1	0	0	4
chr3R	FBgn0001204-1_mrna	DR	173689	174188	5	2.77	1.69e-03	2.55e-18	30.5	498	485	0	0.01004	0	1	0	1	0	2	1	0	0	5
chr3R	FBgn0001204-1_mrna	DR	173507	174188	6	2.93	1.17e-03	2.11e-22	37.7	680	662	0	0.00882	0	1	0	1	1	2	1	0	0	6
chr3R	FBgn0001204-1_mrna	DR	173941	174180	3	2.13	7.43e-03	1.63e-14	26	238	228	0	0.01261	0	1	0	1	0	1	0	0	0	3
chr3R	FBgn0001204-1_mrna	DR	173507	174180	5	2.21	6.24e-03	1.35e-22	40.6	672	654	0	0.00744	0	1	0	1	1	2	0	0	0	5
chr3R	FBgn0001204-1_mrna	DR	173327	174071	5	2.01	9.86e-03	6.13e-23	42.1	743	730	0	0.00673	0	0	0	1	1	3	0	0	0	5
chr3R	FBgn0001204-1_mrna	DR	173001	173704	5	2.12	7.53e-03	4.40e-24	44.4	702	684	0	0.00712	0	0	0	0	1	3	0	0	1	5
chr3R	FBgn0001204-1_mrna	DR	172638	173342	5	2.10	7.86e-03	3.56e-25	44.7	703	691	0	0.00711	0	0	1	1	0	2	0	0	1	5
chr3R	FBgn0001204-1_mrna	DR	172551	173342	6	2.57	2.69e-03	9.61e-31	56	790	778	0	0.00759	0	0	2	1	0	2	0	0	1	6
chr3R	FBgn0001204-1_mrna	DR	173001	173042	2	3.36	4.32e-04	1.83e-11	20.8	40	22	0	0.05000	0	0	0	0	0	1	0	0	1	2
chr3R	FBgn0001204-1_mrna	DR	172638	173042	4	2.30	5.05e-03	1.23e-20	35.7	403	391	0	0.00993	0	0	1	1	0	1	0	0	1	4
chr3R	FBgn0001204-1_mrna	DR	172551	173042	5	2.80	1.58e-03	3.31e-26	47	490	478	0	0.01020	0	0	2	1	0	1	0	0	1	5
chr3R	FBgn0001204-1_mrna	DR	172408	173042	6	3.08	8.27e-04	2.29e-30	54.4	633	620	1	0.00948	1	0	2	1	0	1	0	0	1	6
chr3R	FBgn0001204-1_mrna	DR	172551	173021	4	2.06	8.81e-03	1.58e-21	37.7	469	457	0	0.00853	0	0	2	1	0	0	0	0	1	4
chr3R	FBgn0001204-1_mrna	DR	172408	173021	5	2.37	4.29e-03	1.09e-25	45.1	612	599	1	0.00817	1	0	2	1	0	0	0	0	1	5
chr3R	FBgn0001204-1_mrna	DR	172638	172705	2	2.44	3.60e-03	6.72e-10	14.9	66	54	0	0.03030	0	0	1	1	0	0	0	0	0	2
chr3R	FBgn0001204-1_mrna	DR	172551	172705	3	2.75	1.79e-03	1.81e-15	26.2	153	141	0	0.01961	0	0	2	1	0	0	0	0	0	3
chr3R	FBgn0001204-1_mrna	DR	172408	172705	4	2.82	1.51e-03	1.25e-19	33.6	296	283	1	0.01351	1	0	2	1	0	0	0	0	0	4
chr3R	FBgn0001204-1_mrna	DR	172551	172652	2	2.00	9.99e-03	2.59e-11	21.4	100	88	0	0.02000	0	0	2	0	0	0	0	0	0	2
chr3R	FBgn0001204-1_mrna	DR	172408	172652	3	2.12	7.62e-03	1.79e-15	28.8	243	230	1	0.01235	1	0	2	0	0	0	0	0	0	3
chr3L	FBgn0001224-1_mrna	DR	9373291	9373917	5	2.34	4.54e-03	2.43e-22	36.9	625	607	0	0.00800	1	0	0	0	1	1	1	0	1	5
chr3L	FBgn0001224-1_mrna	DR	9373291	9373923	6	3.11	7.78e-04	1.97e-26	44	631	613	0	0.00951	1	0	0	0	1	1	1	0	2	6
chr3L	FBgn0001224-1_mrna	DR	9373645	9373780	3	2.95	1.12e-03	3.11e-13	22.8	134	121	0	0.02239	1	0	0	0	1	1	0	0	0	3
chr3L	FBgn0001224-1_mrna	DR	9373645	9373917	4	3.01	9.76e-04	3.08e-18	32.1	271	253	0	0.01476	1	0	0	0	1	1	0	0	1	4
chr3L	FBgn0001224-1_mrna	DR	9373645	9373923	5	4.08	8.27e-05	2.49e-22	39.2	277	259	0	0.01805	1	0	0	0	1	1	0	0	2	5
chr3L	FBgn0001224-1_mrna	DR	9373759	9373917	3	2.77	1.72e-03	9.80e-10	16.3	157	139	0	0.01911	1	0	0	0	1	0	0	0	1	3
chr3L	FBgn0001224-1_mrna	DR	9373759	9373923	4	4.00	9.92e-05	7.94e-14	23.4	163	145	0	0.02454	1	0	0	0	1	0	0	0	2	4
chr3L	FBgn0001224-1_mrna	DR	9373759	9374456	5	2.13	7.48e-03	4.21e-18	31.5	696	683	0	0.00718	2	0	0	0	1	0	0	0	2	5
chr3L	FBgn0001224-1_mrna	DR	9373765	9373923	3	2.77	1.72e-03	5.85e-14	23.6	157	139	0	0.01911	1	0	0	0	0	0	0	0	2	3
chr3R	FBgn0001235-1_mrna	DR	6436234	6436301	2	2.56	2.78e-03	1.42e-09	17.3	66	48	0	0.03030	0	0	0	0	1	0	1	0	0	2
chr3R	FBgn0001235-1_mrna	DR	6436063	6436301	3	2.18	6.62e-03	1.38e-13	24.2	237	219	0	0.01266	0	0	0	0	1	0	1	0	1	3
chr3R	FBgn0001235-1_mrna	DR	6436057	6436301	4	3.21	6.13e-04	1.23e-17	31.2	243	225	0	0.01646	0	0	0	0	1	0	1	0	2	4
chr3R	FBgn0001235-1_mrna	DR	6436023	6436301	5	4.08	8.27e-05	3.31e-22	39.6	277	259	0	0.01805	0	0	0	0	2	0	1	0	2	5
chr3R	FBgn0001235-1_mrna	DR	6436015	6436301	6	5.21	6.17e-06	2.75e-26	46.8	285	267	0	0.02105	0	0	0	0	3	0	1	0	2	6
chr3R	FBgn0001235-1_mrna	DR	6436057	6436254	3	2.44	3.62e-03	3.71e-13	21.8	196	178	0	0.01531	0	0	0	0	1	0	0	0	2	3
chr3R	FBgn0001235-1_mrna	DR	6436023	6436254	4	3.32	4.83e-04	1.00e-17	30.2	230	212	0	0.01739	0	0	0	0	2	0	0	0	2	4
chr3R	FBgn0001235-1_mrna	DR	6436015	6436254	5	4.45	3.57e-05	8.32e-22	37.4	238	220	0	0.02101	0	0	0	0	3	0	0	0	2	5
chr3R	FBgn0001235-1_mrna	DR	6436023	6436083	3	4.60	2.52e-05	2.62e-09	15.3	59	41	0	0.05085	0	0	0	0	1	0	0	0	2	3
chr3R	FBgn0001235-1_mrna	DR	6436015	6436083	4	6.33	4.65e-07	2.17e-13	22.5	67	49	0	0.05970	0	0	0	0	2	0	0	0	2	4
chr3R	FBgn0001235-1_mrna	DR	6436023	6436077	2	2.87	1.36e-03	2.40e-09	15.4	53	35	0	0.03774	0	0	0	0	1	0	0	0	1	2
chr3R	FBgn0001235-1_mrna	DR	6436015	6436077	3	4.52	3.05e-05	1.99e-13	22.6	61	43	0	0.04918	0	0	0	0	2	0	0	0	1	3
chr3R	FBgn0001235-1_mrna	DR	6432869	6432935	2	2.54	2.91e-03	6.72e-09	13	65	49	1	0.03077	0	1	1	0	0	0	0	0	0	2
chr3R	FBgn0001235-1_mrna	DR	6432321	6432935	5	2.37	4.32e-03	1.94e-21	37.2	613	600	1	0.00816	0	1	1	0	0	3	0	0	0	5
chr3R	FBgn0001235-1_mrna	DR	6432171	6432935	6	2.65	2.24e-03	5.05e-26	46.3	763	750	1	0.00786	0	1	1	0	0	4	0	0	0	6
chr3R	FBgn0001235-1_mrna	DR	6432163	6432935	7	3.38	4.13e-04	4.34e-30	54	771	758	1	0.00908	0	1	1	0	0	5	0	0	0	7
chr3R	FBgn0001235-1_mrna	DR	6432869	6432933	2	2.58	2.65e-03	7.39e-09	12.8	63	47	0	0.03175	0	1	1	0	0	0	0	0	0	2
chr3R	FBgn0001235-1_mrna	DR	6432321	6432933	5	2.37	4.26e-03	2.13e-21	37	611	598	0	0.00818	0	1	1	0	0	3	0	0	0	5
chr3R	FBgn0001235-1_mrna	DR	6432171	6432933	6	2.66	2.21e-03	5.55e-26	46.1	761	748	0	0.00788	0	1	1	0	0	4	0	0	0	6
chr3R	FBgn0001235-1_mrna	DR	6432163	6432933	7	3.39	4.06e-04	4.77e-30	53.8	769	756	0	0.00910	0	1	1	0	0	5	0	0	0	7
chr3R	FBgn0001235-1_mrna	DR	6432171	6432887	5	2.08	8.39e-03	6.31e-22	40.5	715	702	0	0.00699	0	1	0	0	0	4	0	0	0	5
chr3R	FBgn0001235-1_mrna	DR	6432163	6432887	6	2.77	1.69e-03	5.42e-26	48.2	723	710	0	0.00830	0	1	0	0	0	5	0	0	0	6
chr3R	FBgn0001235-1_mrna	DR	6432321	6432448	3	3.05	8.99e-04	3.85e-09	16.3	126	113	0	0.02381	0	0	0	0	0	3	0	0	0	3
chr3R	FBgn0001235-1_mrna	DR	6432171	6432448	4	2.94	1.14e-03	1.00e-13	25.4	276	263	0	0.01449	0	0	0	0	0	4	0	0	0	4
chr3R	FBgn0001235-1_mrna	DR	6432163	6432448	5	3.98	1.04e-04	8.61e-18	33.1	284	271	0	0.01761	0	0	0	0	0	5	0	0	0	5
chr3R	FBgn0001235-1_mrna	DR	6432078	6432448	6	4.44	3.65e-05	8.01e-22	38.6	369	357	0	0.01626	0	0	1	0	0	5	0	0	0	6
chr3R	FBgn0001235-1_mrna	DR	6431883	6432448	7	4.27	5.41e-05	1.84e-26	47.8	564	551	0	0.01241	0	0	1	0	0	6	0	0	0	7
chr3R	FBgn0001235-1_mrna	DR	6432171	6432434	3	2.02	9.54e-03	1.36e-13	25	262	249	0	0.01145	0	0	0	0	0	3	0	0	0	3
chr3R	FBgn0001235-1_mrna	DR	6432163	6432434	4	2.98	1.04e-03	1.17e-17	32.7	270	257	0	0.01481	0	0	0	0	0	4	0	0	0	4
chr3R	FBgn0001235-1_mrna	DR	6432078	6432434	5	3.48	3.33e-04	1.09e-21	38.2	355	343	0	0.01408	0	0	1	0	0	4	0	0	0	5
chr3R	FBgn0001235-1_mrna	DR	6431883	6432434	6	3.42	3.79e-04	2.51e-26	47.4	550	537	0	0.01091	0	0	1	0	0	5	0	0	0	6
chr3R	FBgn0001235-1_mrna	DR	6432163	6432336	3	2.59	2.58e-03	1.57e-13	24.8	172	159	0	0.01744	0	0	0	0	0	3	0	0	0	3
chr3R	FBgn0001235-1_mrna	DR	6432078	6432336	4	3.06	8.60e-04	1.46e-17	30.3	257	245	0	0.01556	0	0	1	0	0	3	0	0	0	4
chr3R	FBgn0001235-1_mrna	DR	6431883	6432336	5	2.97	1.07e-03	3.35e-22	39.5	452	439	0	0.01106	0	0	1	0	0	4	0	0	0	5
chr3R	FBgn0001235-1_mrna	DR	6432078	6432186	3	3.29	5.15e-04	2.42e-09	14.6	107	95	0	0.02804	0	0	1	0	0	2	0	0	0	3
chr3R	FBgn0001235-1_mrna	DR	6431883	6432186	4	2.79	1.63e-03	5.56e-14	23.8	302	289	0	0.01325	0	0	1	0	0	3	0	0	0	4
chr3R	FBgn0001235-1_mrna	DR	6431501	6432186	5	2.16	6.95e-03	1.17e-18	33.1	684	671	0	0.00731	0	0	1	0	0	4	0	0	0	5
chr3R	FBgn0001235-1_mrna	DR	6431441	6432186	6	2.72	1.89e-03	7.24e-23	40.5	744	726	0	0.00806	0	0	1	0	0	4	0	0	1	6
chr3R	FBgn0001235-1_mrna	DR	6432078	6432178	2	2.01	9.76e-03	8.00e-09	13.2	99	87	0	0.02020	0	0	1	0	0	1	0	0	0	2
chr3R	FBgn0001235-1_mrna	DR	6431441	6432178	5	2.04	9.21e-03	2.40e-22	39.1	736	718	0	0.00679	0	0	1	0	0	3	0	0	1	5
chr3R	FBgn0001235-1_mrna	DR	6431441	6431516	2	2.41	3.89e-03	1.30e-09	16.7	74	56	0	0.02703	0	0	0	0	0	1	0	0	1	2
chr3R	FBgn0001235-3_mrna	DR	6469251	6469317	2	2.48	3.31e-03	2.76e-11	20.2	65	52	0	0.03077	0	0	0	0	0	2	0	0	0	2
chr3R	FBgn0001235-3_mrna	DR	6469239	6469317	3	3.87	1.35e-04	1.93e-16	30.3	77	64	0	0.03896	0	0	0	0	0	3	0	0	0	3
chr3R	FBgn0001235-3_mrna	DR	6469142	6469317	4	3.81	1.55e-04	8.31e-21	38.9	174	161	0	0.02299	0	0	0	0	0	4	0	0	0	4
chr3R	FBgn0001235-3_mrna	DR	6468841	6469317	5	2.89	1.29e-03	6.73e-25	46	475	457	0	0.01053	0	0	0	0	0	4	0	0	1	5
chr3R	FBgn0001235-3_mrna	DR	6468635	6469317	6	2.92	1.21e-03	1.41e-29	54.7	681	666	0	0.00881	0	0	0	0	0	4	0	1	1	6
chr3R	FBgn0001235-3_mrna	DR	6468577	6469317	7	3.50	3.16e-04	1.55e-35	66.1	739	726	0	0.00947	1	0	0	0	0	4	0	1	1	7
chr3R	FBgn0001235-3_mrna	DR	6469142	6469266	3	3.08	8.26e-04	5.16e-11	19.6	123	110	0	0.02439	0	0	0	0	0	3	0	0	0	3
chr3R	FBgn0001235-3_mrna	DR	6468841	6469266	4	2.24	5.79e-03	4.18e-15	26.7	424	406	0	0.00943	0	0	0	0	0	3	0	0	1	4
chr3R	FBgn0001235-3_mrna	DR	6468635	6469266	5	2.32	4.80e-03	8.78e-20	35.4	630	615	0	0.00794	0	0	0	0	0	3	0	1	1	5
chr3R	FBgn0001235-3_mrna	DR	6468577	6469266	6	2.89	1.30e-03	9.65e-26	46.8	688	675	0	0.00872	1	0	0	0	0	3	0	1	1	6
chr3R	FBgn0001235-3_mrna	DR	6468508	6469266	7	3.43	3.68e-04	2.51e-30	56	757	744	0	0.00925	2	0	0	0	0	3	0	1	1	7
chr3R	FBgn0001235-3_mrna	DR	6468577	6469254	5	2.18	6.61e-03	5.63e-25	45.9	676	663	0	0.00740	1	0	0	0	0	2	0	1	1	5
chr3R	FBgn0001235-3_mrna	DR	6468508	6469254	6	2.71	1.97e-03	1.46e-29	55.1	745	732	0	0.00805	2	0	0	0	0	2	0	1	1	6
chr3R	FBgn0001235-3_mrna	DR	6468508	6469157	5	2.26	5.51e-03	2.09e-24	45	648	635	0	0.00772	2	0	0	0	0	1	0	1	1	5
chr3R	FBgn0001235-3_mrna	DR	6468508	6468861	4	2.52	2.99e-03	4.86e-20	36.4	352	339	0	0.01136	2	0	0	0	0	0	0	1	1	4
chr3R	FBgn0001235-3_mrna	DR	6468577	6468652	2	2.33	4.67e-03	2.31e-11	20.1	74	61	0	0.02703	1	0	0	0	0	0	0	1	0	2
chr3R	FBgn0001235-3_mrna	DR	6468508	6468652	3	2.85	1.40e-03	6.01e-16	29.3	143	130	0	0.02098	2	0	0	0	0	0	0	1	0	3
chr3R	FBgn0001235-3_mrna	DR	6467966	6468652	5	2.16	6.91e-03	1.67e-25	46.9	685	670	0	0.00730	2	0	0	0	0	0	0	2	1	5
chr3R	FBgn0001235-3_mrna	DR	6468508	6468592	2	2.21	6.24e-03	2.86e-11	20.6	83	70	0	0.02410	2	0	0	0	0	0	0	0	0	2
chr3R	FBgn0001235-2_mrna	DR	6444871	6444927	2	2.76	1.75e-03	6.20e-09	14.4	55	39	0	0.03636	0	1	0	0	0	0	0	0	1	2
chr3R	FBgn0001235-2_mrna	DR	6444697	6444927	3	2.21	6.12e-03	1.36e-13	23	229	213	0	0.01310	0	2	0	0	0	0	0	0	1	3
chr3R	FBgn0001235-2_mrna	DR	6444664	6444927	4	3.03	9.31e-04	7.09e-18	29.7	262	250	0	0.01527	0	2	1	0	0	0	0	0	1	4
chr3R	FBgn0001235-2_mrna	DR	6444439	6444927	5	2.82	1.52e-03	3.55e-23	40	487	474	0	0.01027	0	2	1	0	0	1	0	0	1	5
chr3R	FBgn0001235-2_mrna	DR	6444399	6444927	6	3.53	2.98e-04	2.27e-27	47.6	527	514	0	0.01139	1	2	1	0	0	1	0	0	1	6
chr3R	FBgn0001235-2_mrna	DR	6444371	6444927	7	4.31	4.85e-05	4.09e-32	57.2	555	542	0	0.01261	2	2	1	0	0	1	0	0	1	7
chr3R	FBgn0001235-2_mrna	DR	6444664	6444889	3	2.22	6.03e-03	1.14e-13	22.3	224	212	0	0.01339	0	2	1	0	0	0	0	0	0	3
chr3R	FBgn0001235-2_mrna	DR	6444439	6444889	4	2.13	7.46e-03	5.72e-19	32.6	449	436	0	0.00891	0	2	1	0	0	1	0	0	0	4
chr3R	FBgn0001235-2_mrna	DR	6444399	6444889	5	2.81	1.55e-03	3.66e-23	40.2	489	476	0	0.01022	1	2	1	0	0	1	0	0	0	5
chr3R	FBgn0001235-2_mrna	DR	6444371	6444889	6	3.57	2.67e-04	6.59e-28	49.8	517	504	0	0.01161	2	2	1	0	0	1	0	0	0	6
chr3R	FBgn0001235-2_mrna	DR	6444664	6444715	2	2.78	1.65e-03	1.14e-09	15.3	50	38	0	0.04000	0	1	1	0	0	0	0	0	0	2
chr3R	FBgn0001235-2_mrna	DR	6444399	6444715	4	2.71	1.93e-03	3.66e-19	33.2	315	302	0	0.01270	1	1	1	0	0	1	0	0	0	4
chr3R	FBgn0001235-2_mrna	DR	6444371	6444715	5	3.56	2.76e-04	6.59e-24	42.8	343	330	0	0.01458	2	1	1	0	0	1	0	0	0	5
chr3R	FBgn0001235-2_mrna	DR	6444371	6444678	4	2.76	1.72e-03	3.00e-19	34.2	306	293	0	0.01307	2	0	1	0	0	1	0	0	0	4
chr3R	FBgn0001235-2_mrna	DR	6444399	6444454	2	2.71	1.96e-03	3.20e-10	17.9	54	41	0	0.03704	1	0	0	0	0	1	0	0	0	2
chr3R	FBgn0001235-2_mrna	DR	6444371	6444454	3	3.76	1.75e-04	5.76e-15	27.5	82	69	0	0.03659	2	0	0	0	0	1	0	0	0	3
chr3R	FBgn0001235-2_mrna	DR	6444371	6444414	2	3.06	8.70e-04	1.15e-09	17.2	42	29	0	0.04762	2	0	0	0	0	0	0	0	0	2
chr3R	FBgn0001235-2_mrna	DR	6443500	6443850	4	2.54	2.89e-03	8.70e-19	35.8	349	336	0	0.01146	3	0	0	0	0	0	1	0	0	4
chr3R	FBgn0001235-2_mrna	DR	6443456	6443850	5	3.25	5.64e-04	4.61e-23	40.9	393	383	0	0.01272	3	0	0	1	0	0	1	0	0	5
chr3R	FBgn0001235-2_mrna	DR	6443500	6443644	3	2.85	1.40e-03	2.23e-14	26.6	143	130	0	0.02098	3	0	0	0	0	0	0	0	0	3
chr3R	FBgn0001235-2_mrna	DR	6443456	6443644	4	3.64	2.31e-04	1.18e-18	31.7	187	177	0	0.02139	3	0	0	1	0	0	0	0	0	4
chr3R	FBgn0001235-2_mrna	DR	6443019	6443644	5	2.33	4.70e-03	5.21e-23	38.8	624	612	0	0.00801	3	0	1	1	0	0	0	0	0	5
chr3R	FBgn0001235-2_mrna	DR	6442988	6443644	6	3.00	1.00e-03	3.23e-27	45.1	655	643	0	0.00916	3	0	2	1	0	0	0	0	0	6
chr3R	FBgn0001235-2_mrna	DR	6442977	6443644	7	3.79	1.64e-04	2.84e-32	55.3	666	654	0	0.01051	3	0	3	1	0	0	0	0	0	7
chr3R	FBgn0001235-2_mrna	DR	6443456	6443527	3	3.97	1.07e-04	3.29e-09	12.8	70	60	0	0.04286	2	0	0	1	0	0	0	0	0	3
chr3R	FBgn0001235-2_mrna	DR	6442988	6443527	5	2.62	2.43e-03	8.96e-18	26.2	538	526	0	0.00929	2	0	2	1	0	0	0	0	0	5
chr3R	FBgn0001235-2_mrna	DR	6442977	6443527	6	3.42	3.79e-04	7.89e-23	36.4	549	537	0	0.01093	2	0	3	1	0	0	0	0	0	6
chr3R	FBgn0001235-2_mrna	DR	6442807	6443527	7	3.59	2.59e-04	5.05e-27	43.9	719	703	1	0.00974	2	1	3	1	0	0	0	0	0	7
chr3R	FBgn0001235-2_mrna	DR	6442728	6443527	8	4.09	8.14e-05	2.52e-31	50.7	798	786	1	0.01003	2	1	4	1	0	0	0	0	0	8
chr3R	FBgn0001235-2_mrna	DR	6443456	6443515	2	2.56	2.78e-03	1.91e-09	13.9	58	48	0	0.03448	1	0	0	1	0	0	0	0	0	2
chr3R	FBgn0001235-2_mrna	DR	6442977	6443515	5	2.62	2.41e-03	4.58e-23	37.5	537	525	0	0.00931	1	0	3	1	0	0	0	0	0	5
chr3R	FBgn0001235-2_mrna	DR	6442807	6443515	6	2.83	1.47e-03	2.93e-27	45	707	691	1	0.00849	1	1	3	1	0	0	0	0	0	6
chr3R	FBgn0001235-2_mrna	DR	6442728	6443515	7	3.33	4.69e-04	1.47e-31	51.8	786	774	1	0.00891	1	1	4	1	0	0	0	0	0	7
chr3R	FBgn0001235-2_mrna	DR	6442807	6443468	5	2.23	5.84e-03	8.14e-23	36.2	660	644	1	0.00758	0	1	3	1	0	0	0	0	0	5
chr3R	FBgn0001235-2_mrna	DR	6442728	6443468	6	2.72	1.91e-03	4.07e-27	43	739	727	1	0.00812	0	1	4	1	0	0	0	0	0	6
chr3R	FBgn0001235-2_mrna	DR	6442988	6443033	2	2.96	1.10e-03	2.73e-09	13.4	44	32	0	0.04545	0	0	2	0	0	0	0	0	0	2
chr3R	FBgn0001235-2_mrna	DR	6442977	6443033	3	4.52	3.05e-05	2.40e-14	23.6	55	43	0	0.05455	0	0	3	0	0	0	0	0	0	3
chr3R	FBgn0001235-2_mrna	DR	6442807	6443033	4	3.34	4.56e-04	1.54e-18	31.1	225	209	1	0.01778	0	1	3	0	0	0	0	0	0	4
chr3R	FBgn0001235-2_mrna	DR	6442728	6443033	5	3.82	1.51e-04	7.68e-23	37.9	304	292	1	0.01645	0	1	4	0	0	0	0	0	0	5
chr3R	FBgn0001235-2_mrna	DR	6442423	6443033	6	3.19	6.39e-04	2.07e-27	46.2	609	591	2	0.00985	0	1	4	0	0	0	0	0	1	6
chr3R	FBgn0001235-2_mrna	DR	6442418	6443033	7	4.02	9.64e-05	1.18e-31	52.7	614	602	3	0.01140	0	1	5	0	0	0	0	0	1	7
chr3R	FBgn0001235-2_mrna	DR	6442807	6443002	3	2.44	3.62e-03	3.97e-09	13.8	194	178	1	0.01546	0	1	2	0	0	0	0	0	0	3
chr3R	FBgn0001235-2_mrna	DR	6442728	6443002	4	2.96	1.10e-03	1.98e-13	20.6	273	261	1	0.01465	0	1	3	0	0	0	0	0	0	4
chr3R	FBgn0001235-2_mrna	DR	6442423	6443002	5	2.50	3.20e-03	5.36e-18	28.9	578	560	2	0.00865	0	1	3	0	0	0	0	0	1	5
chr3R	FBgn0001235-2_mrna	DR	6442418	6443002	6	3.27	5.31e-04	3.05e-22	35.4	583	571	3	0.01029	0	1	4	0	0	0	0	0	1	6
chr3R	FBgn0001235-2_mrna	DR	6442728	6442991	3	2.02	9.65e-03	2.82e-14	24.5	262	250	1	0.01145	0	1	2	0	0	0	0	0	0	3
chr3R	FBgn0001235-2_mrna	DR	6442418	6442991	5	2.50	3.20e-03	4.33e-23	39.3	572	560	3	0.00874	0	1	3	0	0	0	0	0	1	5
chr3R	FBgn0001235-2_mrna	DR	6442728	6442989	3	2.02	9.43e-03	2.98e-13	19.8	260	248	0	0.01154	0	1	2	0	0	0	0	0	0	3
chr3R	FBgn0001235-2_mrna	DR	6442418	6442989	5	2.50	3.15e-03	4.58e-22	34.6	570	558	2	0.00877	0	1	3	0	0	0	0	0	1	5
chr3R	FBgn0001235-2_mrna	DR	6442728	6442825	2	2.04	9.09e-03	3.20e-09	14.3	96	84	0	0.02083	0	1	1	0	0	0	0	0	0	2
chr3R	FBgn0001235-2_mrna	DR	6442418	6442825	4	2.29	5.19e-03	4.92e-18	29.1	406	394	2	0.00985	0	1	2	0	0	0	0	0	1	4
chr3R	FBgn0001235-2_mrna	DR	6441437	6441530	2	2.08	8.23e-03	2.95e-11	20.1	92	80	0	0.02174	0	1	1	0	0	0	0	0	0	2
chr3L	FBgn0001254-1_mrna	DR	3514902	3514936	2	3.42	3.82e-04	3.17e-09	14	33	21	0	0.06061	0	1	1	0	0	0	0	0	0	2
chr3L	FBgn0001257-1_mrna	DR	4231543	4231641	2	2.10	8.02e-03	1.76e-09	15.7	97	79	0	0.02062	0	0	0	0	0	0	0	1	1	2
chr3L	FBgn0001257-1_mrna	DR	4230794	4231563	6	2.64	2.31e-03	1.49e-35	63.2	768	755	2	0.00781	0	0	0	0	0	3	2	0	1	6
chr3L	FBgn0001257-1_mrna	DR	4230794	4231560	6	2.65	2.27e-03	1.32e-35	63.5	765	752	1	0.00784	0	0	0	0	0	3	2	1	0	6
chr3L	FBgn0001257-1_mrna	DR	4230800	4231114	4	2.73	1.89e-03	5.16e-26	45	313	300	1	0.01278	0	0	0	0	0	2	2	0	0	4
chr3L	FBgn0001257-1_mrna	DR	4230794	4231114	5	3.72	1.91e-04	8.25e-31	54.5	319	306	1	0.01567	0	0	0	0	0	3	2	0	0	5
chr3L	FBgn0001257-1_mrna	DR	4230708	4231114	6	4.18	6.63e-05	7.43e-35	59.1	405	395	1	0.01481	0	0	0	1	0	3	2	0	0	6
chr3L	FBgn0001257-1_mrna	DR	4230645	4231114	7	4.86	1.39e-05	1.49e-39	67.7	468	450	2	0.01496	0	0	0	1	0	3	2	0	1	7
chr3L	FBgn0001257-1_mrna	DR	4230350	4231114	8	4.24	5.80e-05	6.98e-44	76.2	763	750	3	0.01048	0	0	0	1	0	4	2	0	1	8
chr3L	FBgn0001257-1_mrna	DR	4230800	4230987	3	2.48	3.33e-03	3.97e-21	34.9	186	173	1	0.01613	0	0	0	0	0	2	1	0	0	3
chr3L	FBgn0001257-1_mrna	DR	4230794	4230987	4	3.62	2.42e-04	6.35e-26	44.4	192	179	1	0.02083	0	0	0	0	0	3	1	0	0	4
chr3L	FBgn0001257-1_mrna	DR	4230708	4230987	5	4.01	9.83e-05	5.71e-30	49	278	268	1	0.01799	0	0	0	1	0	3	1	0	0	5
chr3L	FBgn0001257-1_mrna	DR	4230645	4230987	6	4.70	2.00e-05	1.14e-34	57.6	341	323	2	0.01760	0	0	0	1	0	3	1	0	1	6
chr3L	FBgn0001257-1_mrna	DR	4230350	4230987	7	3.92	1.20e-04	5.37e-39	66.1	636	623	3	0.01101	0	0	0	1	0	4	1	0	1	7
chr3L	FBgn0001257-1_mrna	DR	4230800	4230984	3	2.50	3.16e-03	1.01e-19	32.7	183	170	0	0.01639	0	0	0	0	0	2	0	0	1	3
chr3L	FBgn0001257-1_mrna	DR	4230794	4230984	4	3.65	2.25e-04	1.61e-24	42.2	189	176	0	0.02116	0	0	0	0	0	3	0	0	1	4
chr3L	FBgn0001257-1_mrna	DR	4230708	4230984	5	4.03	9.29e-05	1.45e-28	46.8	275	265	0	0.01818	0	0	0	1	0	3	0	0	1	5
chr3L	FBgn0001257-1_mrna	DR	4230645	4230984	6	4.72	1.89e-05	2.90e-33	55.4	338	320	1	0.01775	0	0	0	1	0	3	0	0	2	6
chr3L	FBgn0001257-1_mrna	DR	4230350	4230984	7	3.93	1.17e-04	1.37e-37	63.9	633	620	2	0.01106	0	0	0	1	0	4	0	0	2	7
chr3L	FBgn0001257-1_mrna	DR	4230800	4230842	2	3.10	7.98e-04	6.72e-15	23.8	41	28	0	0.04878	0	0	0	0	0	2	0	0	0	2
chr3L	FBgn0001257-1_mrna	DR	4230794	4230842	3	4.94	1.14e-05	1.08e-19	33.3	47	34	0	0.06383	0	0	0	0	0	3	0	0	0	3
chr3L	FBgn0001257-1_mrna	DR	4230708	4230842	4	4.32	4.83e-05	9.68e-24	37.9	133	123	0	0.03008	0	0	0	1	0	3	0	0	0	4
chr3L	FBgn0001257-1_mrna	DR	4230645	4230842	5	4.94	1.15e-05	1.94e-28	46.5	196	178	1	0.02551	0	0	0	1	0	3	0	0	1	5
chr3L	FBgn0001257-1_mrna	DR	4230350	4230842	6	3.70	1.98e-04	9.10e-33	55	491	478	2	0.01222	0	0	0	1	0	4	0	0	1	6
chr3L	FBgn0001257-1_mrna	DR	4230708	4230815	3	3.27	5.32e-04	7.38e-12	16.5	106	96	0	0.02830	0	0	0	1	0	2	0	0	0	3
chr3L	FBgn0001257-1_mrna	DR	4230645	4230815	4	3.93	1.18e-04	1.48e-16	25.1	169	151	1	0.02367	0	0	0	1	0	2	0	0	1	4
chr3L	FBgn0001257-1_mrna	DR	4230350	4230815	5	2.92	1.21e-03	6.94e-21	33.6	464	451	2	0.01078	0	0	0	1	0	3	0	0	1	5
chr3L	FBgn0001257-1_mrna	DR	4230645	4230809	3	2.71	1.95e-03	2.88e-14	22.7	163	145	1	0.01840	0	0	0	1	0	1	0	0	1	3
chr3L	FBgn0001257-1_mrna	DR	4230350	4230809	4	2.10	8.02e-03	1.35e-18	31.2	458	445	2	0.00873	0	0	0	1	0	2	0	0	1	4
chr3L	FBgn0001257-1_mrna	DR	4230645	4230720	2	2.41	3.89e-03	1.80e-09	13.2	74	56	1	0.02703	0	0	0	1	0	0	0	0	1	2
chr3L	FBgn0001257-1_mrna	DR	4230645	4230720	2	2.41	3.89e-03	1.16e-09	13.8	74	56	0	0.02703	0	0	0	0	0	0	1	0	1	2
chr3L	FBgn0001257-1_mrna	DR	4229079	4229139	2	2.71	1.96e-03	3.27e-10	17.4	59	41	1	0.03390	0	0	0	0	0	0	0	0	2	2
chr3L	FBgn0001257-1_mrna	DR	4228880	4229139	3	2.05	8.90e-03	1.73e-14	25.1	258	243	1	0.01163	0	0	0	0	0	0	0	1	2	3
chr3L	FBgn0001257-1_mrna	DR	4229079	4229136	2	2.78	1.65e-03	8.02e-10	16.4	56	38	0	0.03571	0	0	0	0	0	0	0	0	2	2
chr3L	FBgn0001257-1_mrna	DR	4228880	4229136	3	2.07	8.60e-03	4.25e-14	24.1	255	240	0	0.01176	0	0	0	0	0	0	0	1	2	3
chr3L	FBgn0001257-1_mrna	DR	4228057	4228595	5	2.64	2.29e-03	1.10e-23	41.7	537	519	2	0.00931	0	0	0	0	1	0	0	0	4	5
chr3L	FBgn0001257-1_mrna	DR	4228024	4228595	6	3.33	4.73e-04	4.83e-28	50.7	570	559	2	0.01053	0	0	0	0	1	0	1	0	4	6
chr3L	FBgn0001257-1_mrna	DR	4228253	4228294	2	3.36	4.32e-04	7.31e-11	18.9	40	22	1	0.05000	0	0	0	0	0	0	0	0	2	2
chr3L	FBgn0001257-1_mrna	DR	4228063	4228294	3	2.22	6.03e-03	4.17e-15	26.4	230	212	1	0.01304	0	0	0	0	0	0	0	0	3	3
chr3L	FBgn0001257-1_mrna	DR	4228057	4228294	4	3.27	5.41e-04	1.96e-19	34.1	236	218	2	0.01695	0	0	0	0	0	0	0	0	4	4
chr3L	FBgn0001257-1_mrna	DR	4228024	4228294	5	4.09	8.11e-05	8.62e-24	43.1	269	258	2	0.01859	0	0	0	0	0	0	1	0	4	5
chr3L	FBgn0001257-1_mrna	DR	4227540	4228294	6	2.69	2.06e-03	8.44e-28	50.1	753	738	2	0.00797	0	0	0	0	0	0	1	1	4	6
chr3L	FBgn0001257-1_mrna	DR	4228253	4228291	2	3.54	2.90e-04	1.29e-11	20.5	37	19	0	0.05405	0	0	0	0	0	0	0	0	2	2
chr3L	FBgn0001257-1_mrna	DR	4228063	4228291	3	2.24	5.79e-03	7.35e-16	28	227	209	0	0.01322	0	0	0	0	0	0	0	0	3	3
chr3L	FBgn0001257-1_mrna	DR	4228057	4228291	4	3.29	5.11e-04	3.46e-20	35.7	233	215	1	0.01717	0	0	0	0	0	0	0	0	4	4
chr3L	FBgn0001257-1_mrna	DR	4228024	4228291	5	4.12	7.64e-05	1.52e-24	44.7	266	255	1	0.01880	0	0	0	0	0	0	1	0	4	5
chr3L	FBgn0001257-1_mrna	DR	4227540	4228291	6	2.70	2.02e-03	1.49e-28	51.7	750	735	1	0.00800	0	0	0	0	0	0	1	1	4	6
chr3L	FBgn0001257-1_mrna	DR	4228057	4228273	3	2.31	4.88e-03	1.15e-14	25.3	215	197	1	0.01395	0	0	0	0	0	0	0	0	3	3
chr3L	FBgn0001257-1_mrna	DR	4228024	4228273	4	3.12	7.54e-04	5.07e-19	34.3	248	237	1	0.01613	0	0	0	0	0	0	1	0	3	4
chr3L	FBgn0001257-1_mrna	DR	4227540	4228273	5	2.04	9.16e-03	4.97e-23	41.3	732	717	1	0.00683	0	0	0	0	0	0	1	1	3	5
chr3L	FBgn0001257-1_mrna	DR	4228024	4228083	3	4.37	4.32e-05	2.51e-09	16.5	58	47	1	0.05172	0	0	0	0	0	0	1	0	2	3
chr3L	FBgn0001257-1_mrna	DR	4227398	4228083	5	2.15	6.99e-03	8.60e-18	31.2	684	672	1	0.00731	0	0	1	0	0	0	1	1	2	5
chr3L	FBgn0001257-1_mrna	DR	4228024	4228080	2	2.64	2.29e-03	2.29e-09	16.6	55	44	1	0.03636	0	0	0	0	0	0	1	0	1	2
chr3L	FBgn0001257-1_mrna	DR	4228024	4228077	2	2.71	1.96e-03	2.07e-09	16.7	52	41	0	0.03846	0	0	0	0	0	0	1	0	1	2
chr3L	FBgn0001257-1_mrna	DR	4226453	4226938	4	2.01	9.79e-03	3.49e-18	32.3	484	471	0	0.00826	2	1	0	0	0	1	0	0	0	4
chr3L	FBgn0001257-1_mrna	DR	4226453	4226677	3	2.23	5.87e-03	6.11e-09	14.5	223	210	0	0.01345	2	0	0	0	0	1	0	0	0	3
chr3L	FBgn0001257-2_mrna	DR	4236374	4236426	3	4.74	1.84e-05	5.52e-12	21.3	51	38	0	0.05882	0	0	0	0	0	3	0	0	0	3
chr3L	FBgn0001257-2_mrna	DR	4236374	4236414	2	3.18	6.64e-04	1.29e-11	20.7	39	26	0	0.05128	0	0	0	0	0	2	0	0	0	2
chr3L	FBgn0001316-1_mrna	DR	445926	445965	2	3.48	3.34e-04	1.16e-10	19.2	38	20	0	0.05263	0	0	1	0	1	0	0	0	0	2
chr3L	FBgn0001316-1_mrna	DR	445919	445965	3	5.00	1.00e-05	5.34e-17	31.6	45	33	0	0.06667	0	0	2	0	1	0	0	0	0	3
chr3L	FBgn0001316-2_mrna	DR	540261	540343	2	2.22	6.06e-03	3.95e-09	14	81	69	0	0.02469	0	1	1	0	0	0	0	0	0	2
chr3L	FBgn0001320-1_mrna	DR	20692851	20692907	2	2.73	1.85e-03	3.82e-09	15	55	40	0	0.03636	0	0	0	0	1	0	0	1	0	2
chr3L	FBgn0001320-1_mrna	DR	20690463	20691203	5	2.02	9.64e-03	1.11e-22	36.3	739	726	0	0.00677	2	0	0	1	1	0	0	1	0	5
chr3L	FBgn0001320-1_mrna	DR	20690702	20690788	2	2.25	5.69e-03	2.73e-09	12.8	85	67	0	0.02353	0	0	0	1	1	0	0	0	0	2
chr3L	FBgn0001320-1_mrna	DR	20690463	20690788	4	2.67	2.16e-03	1.88e-17	26.4	324	311	0	0.01235	2	0	0	1	1	0	0	0	0	4
chr3L	FBgn0001320-1_mrna	DR	20690463	20690722	3	2.04	9.11e-03	2.68e-13	21.6	258	245	0	0.01163	2	0	0	0	1	0	0	0	0	3
chr3L	FBgn0001320-1_mrna	DR	20690463	20690499	2	3.36	4.32e-04	6.88e-09	13.6	35	22	0	0.05714	2	0	0	0	0	0	0	0	0	2
chr3L	FBgn0001320-1_mrna	DR	20688646	20688908	3	2.02	9.54e-03	4.01e-13	17.9	261	249	0	0.01149	0	0	3	0	0	0	0	0	0	3
chr3L	FBgn0001320-1_mrna	DR	20688587	20688908	4	2.70	2.01e-03	3.29e-17	25.1	320	305	1	0.01250	0	0	3	0	0	0	0	1	0	4
chr3L	FBgn0001320-1_mrna	DR	20688587	20688761	3	2.60	2.54e-03	4.11e-13	19.3	173	158	1	0.01734	0	0	2	0	0	0	0	1	0	3
chr3L	FBgn0001320-1_mrna	DR	20688587	20688660	2	2.39	4.04e-03	4.67e-09	13.7	72	57	1	0.02778	0	0	1	0	0	0	0	1	0	2
chr3L	FBgn0001320-1_mrna	DR	20688587	20688656	2	2.46	3.45e-03	1.07e-11	20.2	68	53	0	0.02941	0	0	1	0	0	0	0	1	0	2
chr3L	FBgn0001323-1_mrna	DR	20618501	20618603	2	2.05	8.87e-03	1.69e-09	15.8	101	83	0	0.01980	0	0	0	0	0	0	0	1	1	2
chr3L	FBgn0001323-1_mrna	DR	20617025	20617448	4	2.22	5.99e-03	3.47e-18	27.4	422	410	0	0.00948	0	0	1	1	1	0	0	0	1	4
chr3L	FBgn0001323-1_mrna	DR	20617025	20617067	3	5.26	5.52e-06	5.60e-10	15.5	41	29	0	0.07317	0	0	1	0	1	0	0	0	1	3
chr3L	FBgn0001323-1_mrna	DR	20616648	20617067	4	2.24	5.73e-03	3.58e-14	23.1	418	405	0	0.00957	1	0	1	0	1	0	0	0	1	4
chr3L	FBgn0001323-1_mrna	DR	20616617	20617067	5	2.99	1.01e-03	1.76e-18	30.9	449	434	0	0.01114	1	0	1	0	1	0	0	1	1	5
chr3L	FBgn0001323-1_mrna	DR	20617025	20617058	2	3.48	3.34e-04	4.96e-09	13.2	32	20	0	0.06250	0	0	1	0	0	0	0	0	1	2
chr3L	FBgn0001323-1_mrna	DR	20616617	20617058	4	2.17	6.82e-03	1.56e-17	28.6	440	425	0	0.00909	1	0	1	0	0	0	0	1	1	4
chr3L	FBgn0001323-1_mrna	DR	20616617	20616663	2	3.02	9.44e-04	3.14e-09	15.4	45	30	0	0.04444	1	0	0	0	0	0	0	1	0	2
chr3L	FBgn0001323-1_mrna	DR	20615268	20615306	2	3.22	6.01e-04	2.90e-09	13.3	37	25	0	0.05405	0	0	2	0	0	0	0	0	0	2
chr3L	FBgn0001323-1_mrna	DR	20615195	20615306	3	3.33	4.63e-04	2.18e-13	20.5	110	92	0	0.02727	0	0	2	0	0	0	0	0	1	3
chr3L	FBgn0001323-1_mrna	DR	20614948	20615306	4	2.52	3.05e-03	2.11e-18	29.9	357	341	1	0.01120	0	1	2	0	0	0	0	0	1	4
chr3L	FBgn0001323-1_mrna	DR	20614605	20615306	5	2.12	7.67e-03	2.05e-22	37.4	700	687	1	0.00714	0	1	2	0	0	1	0	0	1	5
chr3L	FBgn0001323-1_mrna	DR	20615195	20615282	2	2.23	5.87e-03	3.30e-09	14.3	86	68	0	0.02326	0	0	1	0	0	0	0	0	1	2
chr2R	FBgn0001325-1_mrna	DR	21110647	21110716	2	2.43	3.74e-03	1.48e-11	21.1	68	55	0	0.02941	2	0	0	0	0	0	0	0	0	2
chr2R	FBgn0001325-1_mrna	DR	21112937	21113000	2	2.48	3.31e-03	5.11e-09	12	62	52	0	0.03226	1	0	0	1	0	0	0	0	0	2
chr2R	FBgn0001325-1_mrna	DR	21112937	21113130	3	2.43	3.68e-03	9.20e-14	21.6	192	179	0	0.01562	2	0	0	1	0	0	0	0	0	3
chr2R	FBgn0001325-1_mrna	DR	21113945	21114041	2	2.05	8.87e-03	1.11e-11	21.9	95	83	0	0.02105	1	0	1	0	0	0	0	0	0	2
chr2L	FBgn0001981-1_mrna	DR	15331708	15331768	2	2.54	2.91e-03	2.41e-10	17.6	59	49	0	0.03390	1	0	0	1	0	0	0	0	0	2
chr2L	FBgn0001981-1_mrna	DR	15333291	15333363	2	2.38	4.19e-03	3.10e-11	18.3	71	58	0	0.02817	2	0	0	0	0	0	0	0	0	2
chr2L	FBgn0001981-1_mrna	DR	15333291	15333550	3	2.04	9.22e-03	6.20e-16	27.3	258	246	0	0.01163	2	0	1	0	0	0	0	0	0	3
chr2L	FBgn0001981-1_mrna	DR	15333291	15333584	4	2.84	1.43e-03	1.49e-20	36.6	292	279	1	0.01370	3	0	1	0	0	0	0	0	0	4
chr2L	FBgn0001981-1_mrna	DR	15333291	15333784	5	2.79	1.61e-03	4.02e-25	44.9	492	480	1	0.01016	3	0	2	0	0	0	0	0	0	5
chr2L	FBgn0001981-1_mrna	DR	15333348	15333584	3	2.16	6.89e-03	4.51e-14	24.7	235	222	1	0.01277	2	0	1	0	0	0	0	0	0	3
chr2L	FBgn0001981-1_mrna	DR	15333348	15333784	4	2.17	6.70e-03	1.22e-18	33	435	423	1	0.00920	2	0	2	0	0	0	0	0	0	4
chr2L	FBgn0001981-1_mrna	DR	15333536	15333584	2	2.90	1.27e-03	4.80e-10	18.3	47	34	1	0.04255	1	0	1	0	0	0	0	0	0	2
chr2L	FBgn0001981-1_mrna	DR	15333536	15333784	3	2.09	8.10e-03	1.30e-14	26.6	247	235	1	0.01215	1	0	2	0	0	0	0	0	0	3
chr2L	FBgn0001981-1_mrna	DR	15333538	15333584	2	2.96	1.10e-03	2.88e-10	19.1	45	32	0	0.04444	1	0	1	0	0	0	0	0	0	2
chr2L	FBgn0001981-1_mrna	DR	15333538	15333784	3	2.10	7.91e-03	7.78e-15	27.4	245	233	0	0.01224	1	0	2	0	0	0	0	0	0	3
chr2L	FBgn0001987-1_mrna	DR	15762476	15763176	5	2.12	7.62e-03	2.61e-25	45.3	699	686	0	0.00715	3	0	1	0	0	1	0	0	0	5
chr2L	FBgn0001987-1_mrna	DR	15762457	15763176	6	2.81	1.57e-03	2.33e-29	52.3	718	700	0	0.00836	3	0	1	0	0	1	0	0	1	6
chr2L	FBgn0001987-1_mrna	DR	15762476	15762850	4	2.43	3.73e-03	2.70e-21	39	373	360	0	0.01072	2	0	1	0	0	1	0	0	0	4
chr2L	FBgn0001987-1_mrna	DR	15762457	15762850	5	3.30	5.04e-04	2.40e-25	46	392	374	0	0.01276	2	0	1	0	0	1	0	0	1	5
chr2L	FBgn0001987-1_mrna	DR	15762476	15762615	3	2.91	1.24e-03	1.12e-16	30.4	138	125	0	0.02174	2	0	0	0	0	1	0	0	0	3
chr2L	FBgn0001987-1_mrna	DR	15762457	15762615	4	4.08	8.26e-05	1.00e-20	37.4	157	139	0	0.02548	2	0	0	0	0	1	0	0	1	4
chr2L	FBgn0001987-1_mrna	DR	15762457	15762500	3	5.68	2.09e-06	2.31e-09	16.2	42	24	0	0.07143	2	0	0	0	0	0	0	0	1	3
chr2L	FBgn0001987-1_mrna	DR	15762457	15762491	2	3.84	1.44e-04	1.60e-09	16.6	33	15	0	0.06061	1	0	0	0	0	0	0	0	1	2
chr3L	FBgn0002528-1_mrna	DR	9607827	9607900	2	2.35	4.51e-03	2.97e-10	18.5	72	60	0	0.02778	0	0	1	0	0	0	1	0	0	2
chr3L	FBgn0002528-1_mrna	DR	9607827	9607914	3	3.67	2.13e-04	1.04e-15	29	86	73	0	0.03488	0	0	1	0	0	1	1	0	0	3
chr3L	FBgn0002528-1_mrna	DR	9607827	9607920	4	5.21	6.10e-06	9.56e-21	38.9	92	79	0	0.04348	0	0	1	0	0	2	1	0	0	4
chr3L	FBgn0002528-1_mrna	DR	9607827	9607946	5	6.26	5.48e-07	2.87e-28	51	118	105	0	0.04237	0	0	1	0	0	3	1	0	0	5
chr3L	FBgn0002528-1_mrna	DR	9607827	9607952	6	7.85	1.41e-08	2.64e-33	60.9	124	111	0	0.04839	0	0	1	0	0	4	1	0	0	6
chr3L	FBgn0002528-1_mrna	DR	9607886	9607920	3	6.16	6.91e-07	2.48e-10	18.2	33	20	0	0.09091	0	0	1	0	0	2	0	0	0	3
chr3L	FBgn0002528-1_mrna	DR	9607886	9607946	4	6.50	3.17e-07	7.45e-18	30.3	59	46	0	0.06780	0	0	1	0	0	3	0	0	0	4
chr3L	FBgn0002528-1_mrna	DR	9607886	9607952	5	8.44	3.64e-09	6.86e-23	40.2	65	52	0	0.07692	0	0	1	0	0	4	0	0	0	5
chr3L	FBgn0002528-1_mrna	DR	9607899	9607946	3	5.00	1.00e-05	1.05e-13	22.6	46	33	0	0.06522	0	0	0	0	0	3	0	0	0	3
chr3L	FBgn0002528-1_mrna	DR	9607899	9607952	4	6.97	1.08e-07	9.66e-19	32.5	52	39	0	0.07692	0	0	0	0	0	4	0	0	0	4
chr3L	FBgn0002528-1_mrna	DR	9607905	9607946	2	3.14	7.29e-04	2.76e-13	22	40	27	0	0.05000	0	0	0	0	0	2	0	0	0	2
chr3L	FBgn0002528-1_mrna	DR	9607905	9607952	3	5.00	1.00e-05	2.54e-18	31.9	46	33	0	0.06522	0	0	0	0	0	3	0	0	0	3
chr2L	FBgn0002543-1_mrna	DR	1424852	1425179	4	2.68	2.08e-03	9.48e-20	36.2	326	308	2	0.01227	0	0	0	0	2	0	1	0	1	4
chr2L	FBgn0002543-1_mrna	DR	1424803	1425179	5	3.38	4.14e-04	6.73e-25	45.9	375	359	3	0.01333	0	1	0	0	2	0	1	0	1	5
chr2L	FBgn0002543-1_mrna	DR	1424852	1425178	4	2.69	2.06e-03	1.03e-21	40.3	325	307	1	0.01231	0	0	0	0	2	0	1	0	1	4
chr2L	FBgn0002543-1_mrna	DR	1424803	1425178	5	3.39	4.09e-04	7.31e-27	50	374	358	2	0.01337	0	1	0	0	2	0	1	0	1	5
chr2L	FBgn0002543-1_mrna	DR	1424907	1424951	2	2.96	1.10e-03	1.55e-10	19.4	43	32	1	0.04651	0	0	0	0	1	0	1	0	0	2
chr2L	FBgn0002543-1_mrna	DR	1424852	1424951	3	3.54	2.91e-04	2.02e-15	28.4	98	80	1	0.03061	0	0	0	0	1	0	1	0	1	3
chr2L	FBgn0002543-1_mrna	DR	1424803	1424951	4	4.20	6.38e-05	1.43e-20	38.1	147	131	2	0.02721	0	1	0	0	1	0	1	0	1	4
chr2L	FBgn0002543-1_mrna	DR	1424907	1424951	2	2.96	1.10e-03	5.28e-10	18.1	43	32	0	0.04651	0	0	0	0	0	0	1	0	1	2
chr2L	FBgn0002543-1_mrna	DR	1424852	1424951	3	3.54	2.91e-04	6.86e-15	27.1	98	80	0	0.03061	0	0	0	0	0	0	1	0	2	3
chr2L	FBgn0002543-1_mrna	DR	1424803	1424951	4	4.20	6.38e-05	4.87e-20	36.8	147	131	1	0.02721	0	1	0	0	0	0	1	0	2	4
chr2L	FBgn0002543-1_mrna	DR	1424852	1424920	2	2.54	2.91e-03	2.08e-10	19	67	49	0	0.02985	0	0	0	0	0	0	1	0	1	2
chr2L	FBgn0002543-1_mrna	DR	1424803	1424920	3	3.22	6.08e-04	1.48e-15	28.7	116	100	1	0.02586	0	1	0	0	0	0	1	0	1	3
chr2L	FBgn0002543-1_mrna	DR	1424803	1424872	2	2.48	3.31e-03	9.23e-11	18.7	68	52	1	0.02941	0	1	0	0	0	0	0	0	1	2
chr2L	FBgn0002543-1_mrna	DR	1424803	1424871	2	2.50	3.18e-03	6.39e-10	16.8	67	51	0	0.02985	0	1	0	0	1	0	0	0	0	2
chr2L	FBgn0002543-1_mrna	DR	1422821	1422868	2	2.84	1.45e-03	4.70e-09	12.3	46	36	1	0.04348	0	0	0	1	1	0	0	0	0	2
chr2L	FBgn0002543-1_mrna	DR	1422741	1422868	3	3.05	8.99e-04	7.99e-16	24	126	113	1	0.02381	0	0	0	1	1	1	0	0	0	3
chr2L	FBgn0002543-1_mrna	DR	1422735	1422868	4	4.38	4.17e-05	1.68e-20	33.3	132	119	1	0.03030	0	0	0	1	1	2	0	0	0	4
chr2L	FBgn0002543-1_mrna	DR	1422715	1422868	5	5.54	2.90e-06	1.01e-24	41.5	152	139	1	0.03289	0	0	0	1	1	3	0	0	0	5
chr2L	FBgn0002543-1_mrna	DR	1422689	1422868	6	6.57	2.69e-07	9.36e-29	47	178	166	1	0.03371	0	0	1	1	1	3	0	0	0	6
chr2L	FBgn0002543-1_mrna	DR	1422644	1422868	7	7.27	5.40e-08	4.12e-33	56	223	212	1	0.03139	0	0	1	1	1	3	1	0	0	7
chr2L	FBgn0002543-1_mrna	DR	1422451	1422868	8	6.37	4.30e-07	6.18e-38	64.9	416	398	1	0.01923	0	0	1	1	1	3	1	0	1	8
chr2L	FBgn0002543-1_mrna	DR	1422297	1422868	9	6.22	5.98e-07	6.18e-42	70.2	570	558	1	0.01579	0	0	2	1	1	3	1	0	1	9
chr2L	FBgn0002543-1_mrna	DR	1422270	1422868	10	7.10	7.97e-08	1.98e-46	78.1	597	585	2	0.01675	0	0	3	1	1	3	1	0	1	10
chr2L	FBgn0002543-1_mrna	DR	1422821	1422867	2	2.87	1.36e-03	6.30e-10	14.3	45	35	0	0.04444	0	0	0	1	1	0	0	0	0	2
chr2L	FBgn0002543-1_mrna	DR	1422741	1422867	3	3.06	8.74e-04	1.07e-16	26	125	112	0	0.02400	0	0	0	1	1	1	0	0	0	3
chr2L	FBgn0002543-1_mrna	DR	1422735	1422867	4	4.40	4.01e-05	2.25e-21	35.3	131	118	0	0.03053	0	0	0	1	1	2	0	0	0	4
chr2L	FBgn0002543-1_mrna	DR	1422715	1422867	5	5.56	2.78e-06	1.35e-25	43.5	151	138	0	0.03311	0	0	0	1	1	3	0	0	0	5
chr2L	FBgn0002543-1_mrna	DR	1422689	1422867	6	6.59	2.58e-07	1.25e-29	49	177	165	0	0.03390	0	0	1	1	1	3	0	0	0	6
chr2L	FBgn0002543-1_mrna	DR	1422644	1422867	7	7.28	5.20e-08	5.52e-34	58	222	211	0	0.03153	0	0	1	1	1	3	1	0	0	7
chr2L	FBgn0002543-1_mrna	DR	1422451	1422867	8	6.38	4.21e-07	8.28e-39	66.9	415	397	0	0.01928	0	0	1	1	1	3	1	0	1	8
chr2L	FBgn0002543-1_mrna	DR	1422297	1422867	9	6.23	5.88e-07	8.28e-43	72.2	569	557	0	0.01582	0	0	2	1	1	3	1	0	1	9
chr2L	FBgn0002543-1_mrna	DR	1422270	1422867	10	7.11	7.84e-08	2.65e-47	80.1	596	584	1	0.01678	0	0	3	1	1	3	1	0	1	10
chr2L	FBgn0002543-1_mrna	DR	1422741	1422833	2	2.11	7.81e-03	1.70e-11	16.2	91	78	0	0.02198	0	0	0	1	0	1	0	0	0	2
chr2L	FBgn0002543-1_mrna	DR	1422735	1422833	3	3.46	3.43e-04	3.57e-16	25.5	97	84	0	0.03093	0	0	0	1	0	2	0	0	0	3
chr2L	FBgn0002543-1_mrna	DR	1422715	1422833	4	4.65	2.26e-05	2.14e-20	33.7	117	104	0	0.03419	0	0	0	1	0	3	0	0	0	4
chr2L	FBgn0002543-1_mrna	DR	1422689	1422833	5	5.69	2.06e-06	1.99e-24	39.2	143	131	0	0.03497	0	0	1	1	0	3	0	0	0	5
chr2L	FBgn0002543-1_mrna	DR	1422644	1422833	6	6.38	4.19e-07	8.77e-29	48.2	188	177	0	0.03191	0	0	1	1	0	3	1	0	0	6
chr2L	FBgn0002543-1_mrna	DR	1422451	1422833	7	5.51	3.09e-06	1.31e-33	57.1	381	363	0	0.01837	0	0	1	1	0	3	1	0	1	7
chr2L	FBgn0002543-1_mrna	DR	1422297	1422833	8	5.42	3.84e-06	1.31e-37	62.4	535	523	0	0.01495	0	0	2	1	0	3	1	0	1	8
chr2L	FBgn0002543-1_mrna	DR	1422270	1422833	9	6.28	5.26e-07	4.21e-42	70.3	562	550	1	0.01601	0	0	3	1	0	3	1	0	1	9
chr2L	FBgn0002543-1_mrna	DR	1422715	1422756	3	5.41	3.88e-06	1.02e-11	19.9	40	27	0	0.07500	0	0	0	0	0	3	0	0	0	3
chr2L	FBgn0002543-1_mrna	DR	1422689	1422756	4	6.09	8.18e-07	9.49e-16	25.4	66	54	0	0.06061	0	0	1	0	0	3	0	0	0	4
chr2L	FBgn0002543-1_mrna	DR	1422644	1422756	5	6.39	4.04e-07	4.17e-20	34.4	111	100	0	0.04505	0	0	1	0	0	3	1	0	0	5
chr2L	FBgn0002543-1_mrna	DR	1422451	1422756	6	5.02	9.48e-06	6.26e-25	43.3	304	286	0	0.01974	0	0	1	0	0	3	1	0	1	6
chr2L	FBgn0002543-1_mrna	DR	1422297	1422756	7	4.88	1.30e-05	6.26e-29	48.6	458	446	0	0.01528	0	0	2	0	0	3	1	0	1	7
chr2L	FBgn0002543-1_mrna	DR	1422270	1422756	8	5.76	1.74e-06	2.00e-33	56.5	485	473	1	0.01649	0	0	3	0	0	3	1	0	1	8
chr2L	FBgn0002543-1_mrna	DR	1422715	1422750	2	3.42	3.82e-04	1.26e-09	17.5	34	21	0	0.05882	0	0	0	0	0	2	0	0	0	2
chr2L	FBgn0002543-1_mrna	DR	1422689	1422750	3	4.33	4.68e-05	1.17e-13	23	60	48	0	0.05000	0	0	1	0	0	2	0	0	0	3
chr2L	FBgn0002543-1_mrna	DR	1422644	1422750	4	4.85	1.41e-05	5.16e-18	32	105	94	0	0.03810	0	0	1	0	0	2	1	0	0	4
chr2L	FBgn0002543-1_mrna	DR	1422451	1422750	5	3.91	1.23e-04	7.73e-23	40.9	298	280	0	0.01678	0	0	1	0	0	2	1	0	1	5
chr2L	FBgn0002543-1_mrna	DR	1422297	1422750	6	3.91	1.24e-04	7.73e-27	46.2	452	440	0	0.01327	0	0	2	0	0	2	1	0	1	6
chr2L	FBgn0002543-1_mrna	DR	1422270	1422750	7	4.75	1.79e-05	2.47e-31	54.1	479	467	1	0.01461	0	0	3	0	0	2	1	0	1	7
chr2L	FBgn0002543-1_mrna	DR	1422689	1422730	2	3.10	7.98e-04	5.58e-09	13.7	40	28	0	0.05000	0	0	1	0	0	1	0	0	0	2
chr2L	FBgn0002543-1_mrna	DR	1422644	1422730	3	3.65	2.23e-04	2.46e-13	22.7	85	74	0	0.03529	0	0	1	0	0	1	1	0	0	3
chr2L	FBgn0002543-1_mrna	DR	1422451	1422730	4	2.96	1.09e-03	3.68e-18	31.6	278	260	0	0.01439	0	0	1	0	0	1	1	0	1	4
chr2L	FBgn0002543-1_mrna	DR	1422297	1422730	5	3.06	8.70e-04	3.68e-22	36.9	432	420	0	0.01157	0	0	2	0	0	1	1	0	1	5
chr2L	FBgn0002543-1_mrna	DR	1422270	1422730	6	3.87	1.35e-04	1.18e-26	44.8	459	447	1	0.01307	0	0	3	0	0	1	1	0	1	6
chr2L	FBgn0002543-1_mrna	DR	1422644	1422703	2	2.58	2.65e-03	4.09e-09	14.5	58	47	0	0.03448	0	0	1	0	0	0	1	0	0	2
chr2L	FBgn0002543-1_mrna	DR	1422451	1422703	3	2.10	7.91e-03	6.14e-14	23.4	251	233	0	0.01195	0	0	1	0	0	0	1	0	1	3
chr2L	FBgn0002543-1_mrna	DR	1422297	1422703	4	2.29	5.14e-03	6.14e-18	28.7	405	393	0	0.00988	0	0	2	0	0	0	1	0	1	4
chr2L	FBgn0002543-1_mrna	DR	1422270	1422703	5	3.06	8.70e-04	1.96e-22	36.6	432	420	1	0.01157	0	0	3	0	0	0	1	0	1	5
chr2L	FBgn0002543-1_mrna	DR	1422270	1422657	4	2.37	4.30e-03	2.11e-18	31.1	386	374	1	0.01036	0	0	2	0	0	0	1	0	1	4
chr2L	FBgn0002543-1_mrna	DR	1422270	1422471	3	2.37	4.25e-03	4.80e-14	22.1	200	188	1	0.01500	0	0	2	0	0	0	0	0	1	3
chr2L	FBgn0002543-1_mrna	DR	1421834	1422471	5	2.29	5.08e-03	6.24e-24	41.9	636	623	2	0.00786	2	0	2	0	0	0	0	0	1	5
chr2L	FBgn0002543-1_mrna	DR	1422270	1422311	2	3.10	7.98e-04	3.20e-09	13.2	40	28	1	0.05000	0	0	2	0	0	0	0	0	0	2
chr2L	FBgn0002543-1_mrna	DR	1421834	1422311	4	2.04	9.22e-03	4.16e-19	33	476	463	2	0.00840	2	0	2	0	0	0	0	0	0	4
chr2L	FBgn0002543-1_mrna	DR	1421659	1422311	5	2.27	5.43e-03	1.37e-23	41.2	651	633	2	0.00768	2	0	2	0	1	0	0	0	0	5
chr2L	FBgn0002543-1_mrna	DR	1421647	1422311	6	2.99	1.02e-03	4.67e-29	51.5	663	645	3	0.00905	2	0	2	0	1	0	0	0	1	6
chr2L	FBgn0002543-1_mrna	DR	1421640	1422311	7	3.79	1.61e-04	1.82e-34	61.7	670	652	3	0.01045	2	0	2	0	2	0	0	0	1	7
chr2L	FBgn0002543-1_mrna	DR	1421586	1422311	8	4.41	3.93e-05	5.83e-39	70.6	724	711	3	0.01105	2	0	2	0	2	1	0	0	1	8
chr2L	FBgn0002543-1_mrna	DR	1421546	1422311	9	5.11	7.73e-06	1.40e-44	81.3	764	751	3	0.01178	2	0	2	0	2	2	0	0	1	9
chr2L	FBgn0002543-1_mrna	DR	1421540	1422311	10	6.01	9.78e-07	4.19e-52	93.4	770	757	3	0.01299	2	0	2	0	2	3	0	0	1	10
chr2L	FBgn0002543-1_mrna	DR	1422270	1422307	2	3.27	5.42e-04	1.02e-09	15.8	36	24	0	0.05556	0	0	2	0	0	0	0	0	0	2
chr2L	FBgn0002543-1_mrna	DR	1421834	1422307	4	2.05	8.95e-03	1.33e-19	35.6	472	459	1	0.00847	2	0	2	0	0	0	0	0	0	4
chr2L	FBgn0002543-1_mrna	DR	1421659	1422307	5	2.28	5.29e-03	4.39e-24	43.8	647	629	1	0.00773	2	0	2	0	1	0	0	0	0	5
chr2L	FBgn0002543-1_mrna	DR	1421647	1422307	6	3.00	9.87e-04	1.49e-29	54.1	659	641	2	0.00910	2	0	2	0	1	0	0	0	1	6
chr2L	FBgn0002543-1_mrna	DR	1421640	1422307	7	3.81	1.55e-04	5.83e-35	64.3	666	648	2	0.01051	2	0	2	0	2	0	0	0	1	7
chr2L	FBgn0002543-1_mrna	DR	1421586	1422307	8	4.42	3.77e-05	1.86e-39	73.2	720	707	2	0.01111	2	0	2	0	2	1	0	0	1	8
chr2L	FBgn0002543-1_mrna	DR	1421546	1422307	9	5.13	7.39e-06	4.47e-45	83.9	760	747	2	0.01184	2	0	2	0	2	2	0	0	1	9
chr2L	FBgn0002543-1_mrna	DR	1421540	1422307	10	6.03	9.30e-07	1.34e-52	96	766	753	2	0.01305	2	0	2	0	2	3	0	0	1	10
chr2L	FBgn0002543-1_mrna	DR	1421647	1422284	5	2.31	4.90e-03	4.67e-25	46.2	636	618	2	0.00786	2	0	1	0	1	0	0	0	1	5
chr2L	FBgn0002543-1_mrna	DR	1421640	1422284	6	3.06	8.63e-04	1.82e-30	56.4	643	625	2	0.00933	2	0	1	0	2	0	0	0	1	6
chr2L	FBgn0002543-1_mrna	DR	1421586	1422284	7	3.66	2.18e-04	5.83e-35	65.3	697	684	2	0.01004	2	0	1	0	2	1	0	0	1	7
chr2L	FBgn0002543-1_mrna	DR	1421546	1422284	8	4.35	4.49e-05	1.40e-40	76	737	724	2	0.01085	2	0	1	0	2	2	0	0	1	8
chr2L	FBgn0002543-1_mrna	DR	1421540	1422284	9	5.21	6.10e-06	4.19e-48	88.1	743	730	2	0.01211	2	0	1	0	2	3	0	0	1	9
chr2L	FBgn0002543-1_mrna	DR	1421494	1422284	10	5.94	1.16e-06	2.85e-52	95.4	789	771	2	0.01267	2	0	1	0	2	3	0	0	2	10
chr2L	FBgn0002543-1_mrna	DR	1421647	1422280	5	2.32	4.77e-03	7.58e-25	45	632	614	1	0.00791	2	0	1	0	1	0	0	0	1	5
chr2L	FBgn0002543-1_mrna	DR	1421640	1422280	6	3.08	8.34e-04	2.96e-30	55.2	639	621	1	0.00939	2	0	1	0	2	0	0	0	1	6
chr2L	FBgn0002543-1_mrna	DR	1421586	1422280	7	3.68	2.10e-04	9.47e-35	64.1	693	680	1	0.01010	2	0	1	0	2	1	0	0	1	7
chr2L	FBgn0002543-1_mrna	DR	1421546	1422280	8	4.37	4.31e-05	2.27e-40	74.8	733	720	1	0.01091	2	0	1	0	2	2	0	0	1	8
chr2L	FBgn0002543-1_mrna	DR	1421540	1422280	9	5.24	5.82e-06	6.82e-48	86.9	739	726	1	0.01218	2	0	1	0	2	3	0	0	1	9
chr2L	FBgn0002543-1_mrna	DR	1421494	1422280	10	5.96	1.11e-06	4.63e-52	94.2	785	767	1	0.01274	2	0	1	0	2	3	0	0	2	10
chr2L	FBgn0002543-1_mrna	DR	1421479	1422280	11	6.81	1.56e-07	1.11e-56	103.5	800	787	1	0.01375	3	0	1	0	2	3	0	0	2	11
chr2L	FBgn0002543-1_mrna	DR	1421834	1421876	2	3.10	7.98e-04	1.30e-10	19.8	41	28	0	0.04878	2	0	0	0	0	0	0	0	0	2
chr2L	FBgn0002543-1_mrna	DR	1421659	1421876	3	2.31	4.95e-03	4.29e-15	28	216	198	0	0.01389	2	0	0	0	1	0	0	0	0	3
chr2L	FBgn0002543-1_mrna	DR	1421647	1421876	4	3.33	4.65e-04	1.46e-20	38.3	228	210	1	0.01754	2	0	0	0	1	0	0	0	1	4
chr2L	FBgn0002543-1_mrna	DR	1421640	1421876	5	4.48	3.32e-05	5.69e-26	48.5	235	217	1	0.02128	2	0	0	0	2	0	0	0	1	5
chr2L	FBgn0002543-1_mrna	DR	1421586	1421876	6	5.12	7.59e-06	1.82e-30	57.4	289	276	1	0.02076	2	0	0	0	2	1	0	0	1	6
chr2L	FBgn0002543-1_mrna	DR	1421546	1421876	7	5.95	1.13e-06	4.37e-36	68.1	329	316	1	0.02128	2	0	0	0	2	2	0	0	1	7
chr2L	FBgn0002543-1_mrna	DR	1421540	1421876	8	7.14	7.26e-08	1.31e-43	80.2	335	322	1	0.02388	2	0	0	0	2	3	0	0	1	8
chr2L	FBgn0002543-1_mrna	DR	1421494	1421876	9	7.95	1.12e-08	8.91e-48	87.5	381	363	1	0.02362	2	0	0	0	2	3	0	0	2	9
chr2L	FBgn0002543-1_mrna	DR	1421479	1421876	10	9.01	9.72e-10	2.14e-52	96.8	396	383	1	0.02525	3	0	0	0	2	3	0	0	2	10
chr2L	FBgn0002543-1_mrna	DR	1421254	1421876	11	8.04	9.08e-09	7.70e-58	107.1	621	605	1	0.01771	3	1	0	0	2	3	0	0	2	11
chr2L	FBgn0002543-1_mrna	DR	1421198	1421876	12	8.67	2.15e-09	3.08e-63	117.7	677	666	1	0.01773	3	1	0	0	2	3	1	0	2	12
chr2L	FBgn0002543-1_mrna	DR	1421090	1421876	13	8.99	1.03e-09	2.31e-67	124.9	785	767	1	0.01656	3	1	0	0	2	3	1	0	3	13
chr2L	FBgn0002543-1_mrna	DR	1421089	1421876	14	10.02	9.63e-11	2.06e-71	129.6	786	775	2	0.01781	3	1	0	0	2	3	2	0	3	14
chr2L	FBgn0002543-1_mrna	DR	1421647	1421849	3	2.41	3.93e-03	2.92e-15	27.7	201	183	1	0.01493	1	0	0	0	1	0	0	0	1	3
chr2L	FBgn0002543-1_mrna	DR	1421640	1421849	4	3.51	3.09e-04	1.14e-20	37.9	208	190	1	0.01923	1	0	0	0	2	0	0	0	1	4
chr2L	FBgn0002543-1_mrna	DR	1421586	1421849	5	4.17	6.76e-05	3.64e-25	46.8	262	249	1	0.01908	1	0	0	0	2	1	0	0	1	5
chr2L	FBgn0002543-1_mrna	DR	1421546	1421849	6	5.00	1.01e-05	8.74e-31	57.5	302	289	1	0.01987	1	0	0	0	2	2	0	0	1	6
chr2L	FBgn0002543-1_mrna	DR	1421540	1421849	7	6.17	6.82e-07	2.62e-38	69.6	308	295	1	0.02273	1	0	0	0	2	3	0	0	1	7
chr2L	FBgn0002543-1_mrna	DR	1421494	1421849	8	6.98	1.04e-07	1.78e-42	76.9	354	336	1	0.02260	1	0	0	0	2	3	0	0	2	8
chr2L	FBgn0002543-1_mrna	DR	1421479	1421849	9	8.03	9.25e-09	4.28e-47	86.2	369	356	1	0.02439	2	0	0	0	2	3	0	0	2	9
chr2L	FBgn0002543-1_mrna	DR	1421254	1421849	10	7.15	7.07e-08	1.54e-52	96.5	594	578	1	0.01684	2	1	0	0	2	3	0	0	2	10
chr2L	FBgn0002543-1_mrna	DR	1421198	1421849	11	7.78	1.66e-08	6.16e-58	107.1	650	639	1	0.01692	2	1	0	0	2	3	1	0	2	11
chr2L	FBgn0002543-1_mrna	DR	1421090	1421849	12	8.12	7.60e-09	4.62e-62	114.3	758	740	1	0.01583	2	1	0	0	2	3	1	0	3	12
chr2L	FBgn0002543-1_mrna	DR	1421089	1421849	13	9.13	7.41e-10	4.11e-66	119	759	748	2	0.01713	2	1	0	0	2	3	2	0	3	13
chr2L	FBgn0002543-1_mrna	DR	1421647	1421679	2	4.05	8.99e-05	1.12e-10	18.5	31	13	1	0.06452	0	0	0	0	1	0	0	0	1	2
chr2L	FBgn0002543-1_mrna	DR	1421640	1421679	3	6.16	6.91e-07	4.38e-16	28.7	38	20	1	0.07895	0	0	0	0	2	0	0	0	1	3
chr2L	FBgn0002543-1_mrna	DR	1421586	1421679	4	5.21	6.10e-06	1.40e-20	37.6	92	79	1	0.04348	0	0	0	0	2	1	0	0	1	4
chr2L	FBgn0002543-1_mrna	DR	1421546	1421679	5	5.93	1.17e-06	3.36e-26	48.3	132	119	1	0.03788	0	0	0	0	2	2	0	0	1	5
chr2L	FBgn0002543-1_mrna	DR	1421540	1421679	6	7.46	3.49e-08	1.01e-33	60.4	138	125	1	0.04348	0	0	0	0	2	3	0	0	1	6
chr2L	FBgn0002543-1_mrna	DR	1421494	1421679	7	8.14	7.25e-09	6.86e-38	67.7	184	166	1	0.03804	0	0	0	0	2	3	0	0	2	7
chr2L	FBgn0002543-1_mrna	DR	1421479	1421679	8	9.32	4.84e-10	1.65e-42	77	199	186	1	0.04020	1	0	0	0	2	3	0	0	2	8
chr2L	FBgn0002543-1_mrna	DR	1421254	1421679	9	7.47	3.41e-08	5.92e-48	87.3	424	408	1	0.02123	1	1	0	0	2	3	0	0	2	9
chr2L	FBgn0002543-1_mrna	DR	1421198	1421679	10	8.08	8.38e-09	2.37e-53	97.9	480	469	1	0.02083	1	1	0	0	2	3	1	0	2	10
chr2L	FBgn0002543-1_mrna	DR	1421090	1421679	11	8.33	4.67e-09	1.78e-57	105.1	588	570	1	0.01871	1	1	0	0	2	3	1	0	3	11
chr2L	FBgn0002543-1_mrna	DR	1421089	1421679	12	9.42	3.78e-10	1.58e-61	109.8	589	578	2	0.02037	1	1	0	0	2	3	2	0	3	12
chr2L	FBgn0002543-1_mrna	DR	1420930	1421679	13	9.21	6.11e-10	4.27e-67	120.5	748	737	2	0.01738	1	1	0	0	2	3	3	0	3	13
chr2L	FBgn0002543-1_mrna	DR	1421647	1421678	2	4.17	6.75e-05	3.06e-10	17.4	30	12	0	0.06667	0	0	0	0	1	0	0	0	1	2
chr2L	FBgn0002543-1_mrna	DR	1421640	1421678	3	6.32	4.85e-07	1.19e-15	27.6	37	19	0	0.08108	0	0	0	0	2	0	0	0	1	3
chr2L	FBgn0002543-1_mrna	DR	1421586	1421678	4	5.24	5.73e-06	3.82e-20	36.5	91	78	0	0.04396	0	0	0	0	2	1	0	0	1	4
chr2L	FBgn0002543-1_mrna	DR	1421546	1421678	5	5.95	1.11e-06	9.17e-26	47.2	131	118	0	0.03817	0	0	0	0	2	2	0	0	1	5
chr2L	FBgn0002543-1_mrna	DR	1421540	1421678	6	7.48	3.29e-08	2.75e-33	59.3	137	124	0	0.04380	0	0	0	0	2	3	0	0	1	6
chr2L	FBgn0002543-1_mrna	DR	1421494	1421678	7	8.16	6.89e-09	1.87e-37	66.6	183	165	0	0.03825	0	0	0	0	2	3	0	0	2	7
chr2L	FBgn0002543-1_mrna	DR	1421479	1421678	8	9.34	4.59e-10	4.49e-42	75.9	198	185	0	0.04040	1	0	0	0	2	3	0	0	2	8
chr2L	FBgn0002543-1_mrna	DR	1421254	1421678	9	7.48	3.33e-08	1.62e-47	86.2	423	407	0	0.02128	1	1	0	0	2	3	0	0	2	9
chr2L	FBgn0002543-1_mrna	DR	1421198	1421678	10	8.09	8.19e-09	6.46e-53	96.8	479	468	0	0.02088	1	1	0	0	2	3	1	0	2	10
chr2L	FBgn0002543-1_mrna	DR	1421090	1421678	11	8.34	4.57e-09	4.85e-57	104	587	569	0	0.01874	1	1	0	0	2	3	1	0	3	11
chr2L	FBgn0002543-1_mrna	DR	1421089	1421678	12	9.43	3.70e-10	4.31e-61	108.7	588	577	1	0.02041	1	1	0	0	2	3	2	0	3	12
chr2L	FBgn0002543-1_mrna	DR	1420930	1421678	13	9.22	6.01e-10	1.16e-66	119.4	747	736	1	0.01740	1	1	0	0	2	3	3	0	3	13
chr2L	FBgn0002543-1_mrna	DR	1421586	1421667	3	3.80	1.58e-04	1.09e-10	19.2	80	67	0	0.03750	0	0	0	0	1	1	0	0	1	3
chr2L	FBgn0002543-1_mrna	DR	1421546	1421667	4	4.59	2.58e-05	2.61e-16	29.9	120	107	0	0.03333	0	0	0	0	1	2	0	0	1	4
chr2L	FBgn0002543-1_mrna	DR	1421540	1421667	5	6.07	8.57e-07	7.83e-24	42	126	113	0	0.03968	0	0	0	0	1	3	0	0	1	5
chr2L	FBgn0002543-1_mrna	DR	1421494	1421667	6	6.80	1.59e-07	5.33e-28	49.3	172	154	0	0.03488	0	0	0	0	1	3	0	0	2	6
chr2L	FBgn0002543-1_mrna	DR	1421479	1421667	7	7.97	1.08e-08	1.28e-32	58.6	187	174	0	0.03743	1	0	0	0	1	3	0	0	2	7
chr2L	FBgn0002543-1_mrna	DR	1421254	1421667	8	6.38	4.13e-07	4.60e-38	68.9	412	396	0	0.01942	1	1	0	0	1	3	0	0	2	8
chr2L	FBgn0002543-1_mrna	DR	1421198	1421667	9	7.01	9.81e-08	1.84e-43	79.5	468	457	0	0.01923	1	1	0	0	1	3	1	0	2	9
chr2L	FBgn0002543-1_mrna	DR	1421090	1421667	10	7.30	4.97e-08	1.38e-47	86.7	576	558	0	0.01736	1	1	0	0	1	3	1	0	3	10
chr2L	FBgn0002543-1_mrna	DR	1421089	1421667	11	8.37	4.31e-09	1.23e-51	91.4	577	566	1	0.01906	1	1	0	0	1	3	2	0	3	11
chr2L	FBgn0002543-1_mrna	DR	1420930	1421667	12	8.22	5.96e-09	3.32e-57	102.1	736	725	1	0.01630	1	1	0	0	1	3	3	0	3	12
chr2L	FBgn0002543-1_mrna	DR	1421586	1421660	2	2.35	4.51e-03	1.25e-10	19.1	73	60	0	0.02740	0	0	0	0	1	1	0	0	0	2
chr2L	FBgn0002543-1_mrna	DR	1421546	1421660	3	3.22	6.08e-04	3.00e-16	29.8	113	100	0	0.02655	0	0	0	0	1	2	0	0	0	3
chr2L	FBgn0002543-1_mrna	DR	1421540	1421660	4	4.61	2.47e-05	8.99e-24	41.9	119	106	0	0.03361	0	0	0	0	1	3	0	0	0	4
chr2L	FBgn0002543-1_mrna	DR	1421494	1421660	5	5.40	3.99e-06	6.11e-28	49.2	165	147	0	0.03030	0	0	0	0	1	3	0	0	1	5
chr2L	FBgn0002543-1_mrna	DR	1421479	1421660	6	6.55	2.81e-07	1.47e-32	58.5	180	167	0	0.03333	1	0	0	0	1	3	0	0	1	6
chr2L	FBgn0002543-1_mrna	DR	1421254	1421660	7	5.30	5.04e-06	5.28e-38	68.8	405	389	0	0.01728	1	1	0	0	1	3	0	0	1	7
chr2L	FBgn0002543-1_mrna	DR	1421198	1421660	8	5.93	1.17e-06	2.11e-43	79.4	461	450	0	0.01735	1	1	0	0	1	3	1	0	1	8
chr2L	FBgn0002543-1_mrna	DR	1421090	1421660	9	6.27	5.34e-07	1.58e-47	86.6	569	551	0	0.01582	1	1	0	0	1	3	1	0	2	9
chr2L	FBgn0002543-1_mrna	DR	1421089	1421660	10	7.30	5.06e-08	1.41e-51	91.3	570	559	1	0.01754	1	1	0	0	1	3	2	0	2	10
chr2L	FBgn0002543-1_mrna	DR	1420930	1421660	11	7.23	5.89e-08	3.81e-57	102	729	718	1	0.01509	1	1	0	0	1	3	3	0	2	11
chr2L	FBgn0002543-1_mrna	DR	1421546	1421601	2	2.71	1.96e-03	7.68e-11	19.6	54	41	0	0.03704	0	0	0	0	0	2	0	0	0	2
chr2L	FBgn0002543-1_mrna	DR	1421540	1421601	3	4.37	4.32e-05	2.30e-18	31.7	60	47	0	0.05000	0	0	0	0	0	3	0	0	0	3
chr2L	FBgn0002543-1_mrna	DR	1421494	1421601	4	4.99	1.03e-05	1.57e-22	39	106	88	0	0.03774	0	0	0	0	0	3	0	0	1	4
chr2L	FBgn0002543-1_mrna	DR	1421479	1421601	5	6.19	6.51e-07	3.76e-27	48.3	121	108	0	0.04132	1	0	0	0	0	3	0	0	1	5
chr2L	FBgn0002543-1_mrna	DR	1421254	1421601	6	4.64	2.28e-05	1.35e-32	58.6	346	330	0	0.01734	1	1	0	0	0	3	0	0	1	6
chr2L	FBgn0002543-1_mrna	DR	1421198	1421601	7	5.28	5.22e-06	5.41e-38	69.2	402	391	0	0.01741	1	1	0	0	0	3	1	0	1	7
chr2L	FBgn0002543-1_mrna	DR	1421090	1421601	8	5.62	2.38e-06	4.06e-42	76.4	510	492	0	0.01569	1	1	0	0	0	3	1	0	2	8
chr2L	FBgn0002543-1_mrna	DR	1421089	1421601	9	6.65	2.23e-07	3.61e-46	81.1	511	500	1	0.01761	1	1	0	0	0	3	2	0	2	9
chr2L	FBgn0002543-1_mrna	DR	1420930	1421601	10	6.59	2.58e-07	9.76e-52	91.8	670	659	1	0.01493	1	1	0	0	0	3	3	0	2	10
chr2L	FBgn0002543-1_mrna	DR	1421494	1421561	3	4.33	4.68e-05	1.63e-10	18	66	48	0	0.04545	0	0	0	0	0	2	0	0	1	3
chr2L	FBgn0002543-1_mrna	DR	1421479	1421561	4	5.54	2.86e-06	3.92e-15	27.3	81	68	0	0.04938	1	0	0	0	0	2	0	0	1	4
chr2L	FBgn0002543-1_mrna	DR	1421254	1421561	5	3.84	1.46e-04	1.41e-20	37.6	306	290	0	0.01634	1	1	0	0	0	2	0	0	1	5
chr2L	FBgn0002543-1_mrna	DR	1421198	1421561	6	4.48	3.30e-05	5.64e-26	48.2	362	351	0	0.01657	1	1	0	0	0	2	1	0	1	6
chr2L	FBgn0002543-1_mrna	DR	1421090	1421561	7	4.84	1.43e-05	4.23e-30	55.4	470	452	0	0.01489	1	1	0	0	0	2	1	0	2	7
chr2L	FBgn0002543-1_mrna	DR	1421089	1421561	8	5.86	1.39e-06	3.76e-34	60.1	471	460	1	0.01699	1	1	0	0	0	2	2	0	2	8
chr2L	FBgn0002543-1_mrna	DR	1420930	1421561	9	5.83	1.49e-06	1.02e-39	70.8	630	619	1	0.01429	1	1	0	0	0	2	3	0	2	9
chr2L	FBgn0002543-1_mrna	DR	1420774	1421561	10	5.91	1.24e-06	6.20e-44	75.7	786	776	1	0.01272	1	1	0	1	0	2	3	0	2	10
chr2L	FBgn0002543-1_mrna	DR	1420760	1421561	11	6.81	1.56e-07	1.80e-49	86.3	800	787	1	0.01375	1	1	0	1	0	3	3	0	2	11
chr2L	FBgn0002543-1_mrna	DR	1421494	1421555	2	2.69	2.07e-03	2.04e-12	19.4	60	42	0	0.03333	0	0	0	0	0	1	0	0	1	2
chr2L	FBgn0002543-1_mrna	DR	1421479	1421555	3	3.92	1.20e-04	4.90e-17	28.7	75	62	0	0.04000	1	0	0	0	0	1	0	0	1	3
chr2L	FBgn0002543-1_mrna	DR	1421254	1421555	4	2.82	1.53e-03	1.76e-22	39	300	284	0	0.01333	1	1	0	0	0	1	0	0	1	4
chr2L	FBgn0002543-1_mrna	DR	1421198	1421555	5	3.47	3.42e-04	7.05e-28	49.6	356	345	0	0.01404	1	1	0	0	0	1	1	0	1	5
chr2L	FBgn0002543-1_mrna	DR	1421090	1421555	6	3.87	1.34e-04	5.29e-32	56.8	464	446	0	0.01293	1	1	0	0	0	1	1	0	2	6
chr2L	FBgn0002543-1_mrna	DR	1421089	1421555	7	4.83	1.47e-05	4.71e-36	61.5	465	454	1	0.01505	1	1	0	0	0	1	2	0	2	7
chr2L	FBgn0002543-1_mrna	DR	1420930	1421555	8	4.89	1.30e-05	1.27e-41	72.2	624	613	1	0.01282	1	1	0	0	0	1	3	0	2	8
chr2L	FBgn0002543-1_mrna	DR	1420774	1421555	9	5.02	9.52e-06	7.75e-46	77.1	780	770	1	0.01154	1	1	0	1	0	1	3	0	2	9
chr2L	FBgn0002543-1_mrna	DR	1420760	1421555	10	5.88	1.31e-06	2.25e-51	87.7	794	781	1	0.01259	1	1	0	1	0	2	3	0	2	10
chr2L	FBgn0002543-1_mrna	DR	1421479	1421514	2	3.42	3.82e-04	1.63e-09	16.6	34	21	0	0.05882	1	0	0	0	0	0	0	0	1	2
chr2L	FBgn0002543-1_mrna	DR	1421254	1421514	3	2.05	8.90e-03	5.88e-15	26.9	259	243	0	0.01158	1	1	0	0	0	0	0	0	1	3
chr2L	FBgn0002543-1_mrna	DR	1421198	1421514	4	2.70	1.98e-03	2.35e-20	37.5	315	304	0	0.01270	1	1	0	0	0	0	1	0	1	4
chr2L	FBgn0002543-1_mrna	DR	1421090	1421514	5	3.13	7.34e-04	1.76e-24	44.7	423	405	0	0.01182	1	1	0	0	0	0	1	0	2	5
chr2L	FBgn0002543-1_mrna	DR	1421089	1421514	6	4.07	8.59e-05	1.57e-28	49.4	424	413	1	0.01415	1	1	0	0	0	0	2	0	2	6
chr2L	FBgn0002543-1_mrna	DR	1420930	1421514	7	4.16	6.91e-05	4.24e-34	60.1	583	572	1	0.01201	1	1	0	0	0	0	3	0	2	7
chr2L	FBgn0002543-1_mrna	DR	1420774	1421514	8	4.33	4.72e-05	2.58e-38	65	739	729	1	0.01083	1	1	0	1	0	0	3	0	2	8
chr2L	FBgn0002543-1_mrna	DR	1420760	1421514	9	5.17	6.83e-06	7.49e-44	75.6	753	740	1	0.01195	1	1	0	1	0	1	3	0	2	9
chr2L	FBgn0002543-1_mrna	DR	1421090	1421494	4	2.32	4.77e-03	2.59e-20	37.4	403	385	0	0.00993	1	1	0	0	0	0	1	0	1	4
chr2L	FBgn0002543-1_mrna	DR	1421089	1421494	5	3.20	6.37e-04	2.31e-24	42.1	404	393	1	0.01238	1	1	0	0	0	0	2	0	1	5
chr2L	FBgn0002543-1_mrna	DR	1420930	1421494	6	3.35	4.41e-04	6.23e-30	52.8	563	552	1	0.01066	1	1	0	0	0	0	3	0	1	6
chr2L	FBgn0002543-1_mrna	DR	1420774	1421494	7	3.56	2.73e-04	3.80e-34	57.7	719	709	1	0.00974	1	1	0	1	0	0	3	0	1	7
chr2L	FBgn0002543-1_mrna	DR	1420760	1421494	8	4.37	4.31e-05	1.10e-39	68.3	733	720	1	0.01091	1	1	0	1	0	1	3	0	1	8
chr2L	FBgn0002543-1_mrna	DR	1421198	1421272	2	2.32	4.83e-03	1.44e-11	20.9	73	62	0	0.02740	0	1	0	0	0	0	1	0	0	2
chr2L	FBgn0002543-1_mrna	DR	1421090	1421272	3	2.56	2.78e-03	1.08e-15	28.1	181	163	0	0.01657	0	1	0	0	0	0	1	0	1	3
chr2L	FBgn0002543-1_mrna	DR	1421089	1421272	4	3.70	2.00e-04	9.61e-20	32.8	182	171	1	0.02198	0	1	0	0	0	0	2	0	1	4
chr2L	FBgn0002543-1_mrna	DR	1420930	1421272	5	3.56	2.76e-04	2.60e-25	43.5	341	330	1	0.01466	0	1	0	0	0	0	3	0	1	5
chr2L	FBgn0002543-1_mrna	DR	1420774	1421272	6	3.66	2.20e-04	1.58e-29	48.4	497	487	1	0.01207	0	1	0	1	0	0	3	0	1	6
chr2L	FBgn0002543-1_mrna	DR	1420760	1421272	7	4.56	2.76e-05	4.59e-35	59	511	498	1	0.01370	0	1	0	1	0	1	3	0	1	7
chr2L	FBgn0002543-1_mrna	DR	1420534	1421272	8	4.35	4.49e-05	7.35e-40	68.5	737	724	1	0.01085	0	1	0	1	0	2	3	0	1	8
chr2L	FBgn0002543-1_mrna	DR	1421089	1421211	3	3.08	8.26e-04	2.67e-14	22.5	121	110	1	0.02479	0	0	0	0	0	0	2	0	1	3
chr2L	FBgn0002543-1_mrna	DR	1420930	1421211	4	2.91	1.24e-03	7.21e-20	33.2	280	269	1	0.01429	0	0	0	0	0	0	3	0	1	4
chr2L	FBgn0002543-1_mrna	DR	1420774	1421211	5	3.03	9.30e-04	4.40e-24	38.1	436	426	1	0.01147	0	0	0	1	0	0	3	0	1	5
chr2L	FBgn0002543-1_mrna	DR	1420760	1421211	6	3.92	1.19e-04	1.28e-29	48.7	450	437	1	0.01333	0	0	0	1	0	1	3	0	1	6
chr2L	FBgn0002543-1_mrna	DR	1420534	1421211	7	3.75	1.79e-04	2.04e-34	58.2	676	663	1	0.01036	0	0	0	1	0	2	3	0	1	7
chr2L	FBgn0002543-1_mrna	DR	1420930	1421110	3	2.52	3.05e-03	2.02e-10	17.9	179	168	1	0.01676	0	0	0	0	0	0	2	0	1	3
chr2L	FBgn0002543-1_mrna	DR	1420774	1421110	4	2.59	2.55e-03	1.24e-14	22.8	335	325	1	0.01194	0	0	0	1	0	0	2	0	1	4
chr2L	FBgn0002543-1_mrna	DR	1420760	1421110	5	3.52	3.01e-04	3.58e-20	33.4	349	336	1	0.01433	0	0	0	1	0	1	2	0	1	5
chr2L	FBgn0002543-1_mrna	DR	1420534	1421110	6	3.31	4.87e-04	5.73e-25	42.9	575	562	1	0.01043	0	0	0	1	0	2	2	0	1	6
chr2L	FBgn0002543-1_mrna	DR	1420760	1421107	4	2.55	2.80e-03	1.48e-20	34.5	346	333	1	0.01156	0	0	0	1	0	1	1	1	0	4
chr2L	FBgn0002543-1_mrna	DR	1420534	1421107	5	2.50	3.17e-03	2.37e-25	44	572	559	1	0.00874	0	0	0	1	0	2	1	1	0	5
chr2L	FBgn0002543-1_mrna	DR	1420760	1421102	4	2.58	2.64e-03	4.25e-20	30.9	341	328	0	0.01173	0	0	0	1	0	1	2	0	0	4
chr2L	FBgn0002543-1_mrna	DR	1420534	1421102	5	2.52	3.05e-03	6.80e-25	40.4	567	554	0	0.00882	0	0	0	1	0	2	2	0	0	5
chr2L	FBgn0002543-1_mrna	DR	1420760	1420943	3	2.51	3.10e-03	4.78e-16	26.2	182	169	0	0.01648	0	0	0	1	0	1	1	0	0	3
chr2L	FBgn0002543-1_mrna	DR	1420534	1420943	4	2.28	5.24e-03	7.64e-21	35.7	408	395	0	0.00980	0	0	0	1	0	2	1	0	0	4
chr2L	FBgn0002543-1_mrna	DR	1420534	1420786	3	2.08	8.40e-03	9.76e-10	14.4	251	238	0	0.01195	0	0	0	1	0	2	0	0	0	3
chr3R	FBgn0002629-1_mrna	DR	21852934	21852978	2	2.93	1.19e-03	6.94e-09	11.7	43	33	0	0.04651	0	0	0	1	0	0	0	0	1	2
chr3R	FBgn0002629-1_mrna	DR	21852894	21852978	3	3.85	1.42e-04	2.36e-14	22	83	65	0	0.03614	0	0	0	1	0	0	0	0	2	3
chr3R	FBgn0002629-1_mrna	DR	21852864	21852978	4	4.83	1.48e-05	2.34e-18	29	113	95	1	0.03540	0	0	0	1	1	0	0	0	2	4
chr3R	FBgn0002629-1_mrna	DR	21852894	21852946	2	2.93	1.19e-03	2.65e-10	15	51	33	0	0.03922	0	0	0	1	0	0	0	0	1	2
chr3R	FBgn0002629-1_mrna	DR	21852864	21852946	3	3.90	1.27e-04	2.63e-14	22	81	63	1	0.03704	0	0	0	1	1	0	0	0	1	3
chr3R	FBgn0002629-1_mrna	DR	21852864	21852914	2	2.99	1.02e-03	3.37e-10	17.3	49	31	1	0.04082	0	0	0	0	1	0	0	0	1	2
chr3R	FBgn0002629-1_mrna	DR	21852864	21852911	2	3.10	7.98e-04	2.18e-09	15.5	46	28	0	0.04348	0	0	0	0	1	0	0	0	1	2
chr3R	FBgn0002629-1_mrna	DR	21851039	21851743	5	2.10	7.90e-03	8.93e-24	39.7	703	692	1	0.00711	0	1	0	0	0	0	1	1	2	5
chr3R	FBgn0002629-1_mrna	DR	21851019	21851743	6	2.77	1.70e-03	5.54e-28	46	723	711	1	0.00830	0	1	1	0	0	0	1	1	2	6
chr3R	FBgn0002629-1_mrna	DR	21851039	21851406	4	2.45	3.55e-03	1.00e-19	32.7	366	355	1	0.01093	0	1	0	0	0	0	1	1	1	4
chr3R	FBgn0002629-1_mrna	DR	21851019	21851406	5	3.30	5.04e-04	6.22e-24	39	386	374	1	0.01295	0	1	1	0	0	0	1	1	1	5
chr3R	FBgn0002629-1_mrna	DR	21850902	21851406	6	3.67	2.15e-04	9.33e-29	47.9	503	485	1	0.01193	0	1	1	0	0	0	1	1	2	6
chr3R	FBgn0002629-1_mrna	DR	21850788	21851406	7	4.00	1.01e-04	8.30e-33	52.6	617	606	2	0.01135	0	1	1	0	0	0	2	1	2	7
chr3R	FBgn0002629-1_mrna	DR	21850742	21851406	8	4.72	1.91e-05	9.13e-38	61.8	663	645	2	0.01207	0	1	1	0	0	0	2	1	3	8
chr3R	FBgn0002629-1_mrna	DR	21850735	21851406	9	5.62	2.42e-06	5.75e-42	69.3	670	655	2	0.01343	0	1	1	0	0	0	2	2	3	9
chr3R	FBgn0002629-1_mrna	DR	21850716	21851406	10	6.47	3.35e-07	2.47e-47	80.2	689	677	2	0.01451	0	1	2	0	0	0	2	2	3	10
chr3R	FBgn0002629-1_mrna	DR	21851039	21851172	3	2.95	1.12e-03	4.18e-15	24.1	132	121	1	0.02273	0	1	0	0	0	0	1	0	1	3
chr3R	FBgn0002629-1_mrna	DR	21851019	21851172	4	4.07	8.52e-05	2.59e-19	30.4	152	140	1	0.02632	0	1	1	0	0	0	1	0	1	4
chr3R	FBgn0002629-1_mrna	DR	21850902	21851172	5	4.15	7.05e-05	3.89e-24	39.3	269	251	1	0.01859	0	1	1	0	0	0	1	0	2	5
chr3R	FBgn0002629-1_mrna	DR	21850788	21851172	6	4.33	4.66e-05	3.46e-28	44	383	372	2	0.01567	0	1	1	0	0	0	2	0	2	6
chr3R	FBgn0002629-1_mrna	DR	21850742	21851172	7	5.13	7.41e-06	3.81e-33	53.2	429	411	2	0.01632	0	1	1	0	0	0	2	0	3	7
chr3R	FBgn0002629-1_mrna	DR	21850735	21851172	8	6.17	6.81e-07	2.40e-37	60.7	436	421	2	0.01835	0	1	1	0	0	0	2	1	3	8
chr3R	FBgn0002629-1_mrna	DR	21850716	21851172	9	7.13	7.36e-08	1.03e-42	71.6	455	443	2	0.01978	0	1	2	0	0	0	2	1	3	9
chr3R	FBgn0002629-1_mrna	DR	21851039	21851169	3	2.99	1.03e-03	4.57e-15	24	129	118	0	0.02326	0	1	0	0	0	0	1	0	1	3
chr3R	FBgn0002629-1_mrna	DR	21851019	21851169	4	4.11	7.76e-05	2.83e-19	30.3	149	137	0	0.02685	0	1	1	0	0	0	1	0	1	4
chr3R	FBgn0002629-1_mrna	DR	21850902	21851169	5	4.18	6.63e-05	4.25e-24	39.2	266	248	0	0.01880	0	1	1	0	0	0	1	0	2	5
chr3R	FBgn0002629-1_mrna	DR	21850788	21851169	6	4.35	4.44e-05	3.78e-28	43.9	380	369	1	0.01579	0	1	1	0	0	0	2	0	2	6
chr3R	FBgn0002629-1_mrna	DR	21850742	21851169	7	5.15	7.04e-06	4.16e-33	53.1	426	408	1	0.01643	0	1	1	0	0	0	2	0	3	7
chr3R	FBgn0002629-1_mrna	DR	21850735	21851169	8	6.19	6.42e-07	2.62e-37	60.6	433	418	1	0.01848	0	1	1	0	0	0	2	1	3	8
chr3R	FBgn0002629-1_mrna	DR	21850716	21851169	9	7.16	6.91e-08	1.13e-42	71.5	452	440	1	0.01991	0	1	2	0	0	0	2	1	3	9
chr3R	FBgn0002629-1_mrna	DR	21851019	21851064	3	5.06	8.73e-06	1.12e-10	17.2	44	32	0	0.06818	0	1	1	0	0	0	1	0	0	3
chr3R	FBgn0002629-1_mrna	DR	21850902	21851064	4	4.03	9.34e-05	1.67e-15	26.1	161	143	0	0.02484	0	1	1	0	0	0	1	0	1	4
chr3R	FBgn0002629-1_mrna	DR	21850788	21851064	5	4.04	9.11e-05	1.49e-19	30.8	275	264	1	0.01818	0	1	1	0	0	0	2	0	1	5
chr3R	FBgn0002629-1_mrna	DR	21850742	21851064	6	4.87	1.35e-05	1.64e-24	40	321	303	1	0.01869	0	1	1	0	0	0	2	0	2	6
chr3R	FBgn0002629-1_mrna	DR	21850735	21851064	7	5.98	1.06e-06	1.03e-28	47.5	328	313	1	0.02134	0	1	1	0	0	0	2	1	2	7
chr3R	FBgn0002629-1_mrna	DR	21850716	21851064	8	6.99	1.02e-07	4.44e-34	58.4	347	335	1	0.02305	0	1	2	0	0	0	2	1	2	8
chr3R	FBgn0002629-1_mrna	DR	21850329	21851064	9	5.25	5.69e-06	2.26e-38	63.6	734	724	1	0.01226	0	1	2	1	0	0	2	1	2	9
chr3R	FBgn0002629-1_mrna	DR	21850292	21851064	10	6.03	9.30e-07	6.79e-43	71.8	771	753	1	0.01297	0	1	2	1	0	0	2	1	3	10
chr3R	FBgn0002629-1_mrna	DR	21851019	21851052	2	3.48	3.34e-04	3.35e-09	11.7	32	20	0	0.06250	0	0	1	0	0	0	1	0	0	2
chr3R	FBgn0002629-1_mrna	DR	21850902	21851052	3	2.84	1.43e-03	5.02e-14	20.6	149	131	0	0.02013	0	0	1	0	0	0	1	0	1	3
chr3R	FBgn0002629-1_mrna	DR	21850788	21851052	4	3.02	9.61e-04	4.47e-18	25.3	263	252	1	0.01521	0	0	1	0	0	0	2	0	1	4
chr3R	FBgn0002629-1_mrna	DR	21850742	21851052	5	3.83	1.49e-04	4.92e-23	34.5	309	291	1	0.01618	0	0	1	0	0	0	2	0	2	5
chr3R	FBgn0002629-1_mrna	DR	21850735	21851052	6	4.89	1.30e-05	3.10e-27	42	316	301	1	0.01899	0	0	1	0	0	0	2	1	2	6
chr3R	FBgn0002629-1_mrna	DR	21850716	21851052	7	5.88	1.33e-06	1.33e-32	52.9	335	323	1	0.02090	0	0	2	0	0	0	2	1	2	7
chr3R	FBgn0002629-1_mrna	DR	21850329	21851052	8	4.40	3.97e-05	6.79e-37	58.1	722	712	1	0.01108	0	0	2	1	0	0	2	1	2	8
chr3R	FBgn0002629-1_mrna	DR	21850292	21851052	9	5.16	6.91e-06	2.04e-41	66.3	759	741	1	0.01186	0	0	2	1	0	0	2	1	3	9
chr3R	FBgn0002629-1_mrna	DR	21850788	21851033	3	2.10	7.91e-03	8.28e-14	19.9	244	233	1	0.01230	0	0	1	0	0	0	1	0	1	3
chr3R	FBgn0002629-1_mrna	DR	21850742	21851033	4	2.89	1.29e-03	9.10e-19	29.1	290	272	1	0.01379	0	0	1	0	0	0	1	0	2	4
chr3R	FBgn0002629-1_mrna	DR	21850735	21851033	5	3.90	1.27e-04	5.74e-23	36.6	297	282	1	0.01684	0	0	1	0	0	0	1	1	2	5
chr3R	FBgn0002629-1_mrna	DR	21850716	21851033	6	4.86	1.38e-05	2.47e-28	47.5	316	304	1	0.01899	0	0	2	0	0	0	1	1	2	6
chr3R	FBgn0002629-1_mrna	DR	21850329	21851033	7	3.63	2.37e-04	1.26e-32	52.7	703	693	1	0.00996	0	0	2	1	0	0	1	1	2	7
chr3R	FBgn0002629-1_mrna	DR	21850292	21851033	8	4.36	4.40e-05	3.77e-37	60.9	740	722	1	0.01081	0	0	2	1	0	0	1	1	3	8
chr3R	FBgn0002629-1_mrna	DR	21850742	21850922	3	2.57	2.68e-03	1.47e-14	22.8	179	161	1	0.01676	0	0	0	0	0	0	1	0	2	3
chr3R	FBgn0002629-1_mrna	DR	21850735	21850922	4	3.70	2.00e-04	9.25e-19	30.3	186	171	1	0.02151	0	0	0	0	0	0	1	1	2	4
chr3R	FBgn0002629-1_mrna	DR	21850716	21850922	5	4.75	1.78e-05	3.98e-24	41.2	205	193	1	0.02439	0	0	1	0	0	0	1	1	2	5
chr3R	FBgn0002629-1_mrna	DR	21850329	21850922	6	3.23	5.89e-04	2.03e-28	46.4	592	582	1	0.01014	0	0	1	1	0	0	1	1	2	6
chr3R	FBgn0002629-1_mrna	DR	21850292	21850922	7	3.97	1.06e-04	6.09e-33	54.6	629	611	1	0.01113	0	0	1	1	0	0	1	1	3	7
chr3R	FBgn0002629-1_mrna	DR	21850742	21850919	3	2.60	2.54e-03	1.86e-14	22.7	176	158	0	0.01705	0	0	0	0	0	0	1	1	1	3
chr3R	FBgn0002629-1_mrna	DR	21850735	21850919	4	3.73	1.85e-04	1.17e-18	30.2	183	168	0	0.02186	0	0	0	0	0	0	1	2	1	4
chr3R	FBgn0002629-1_mrna	DR	21850716	21850919	5	4.79	1.64e-05	5.04e-24	41.1	202	190	0	0.02475	0	0	1	0	0	0	1	2	1	5
chr3R	FBgn0002629-1_mrna	DR	21850329	21850919	6	3.24	5.72e-04	2.57e-28	46.3	589	579	0	0.01019	0	0	1	1	0	0	1	2	1	6
chr3R	FBgn0002629-1_mrna	DR	21850292	21850919	7	3.99	1.03e-04	7.71e-33	54.5	626	608	0	0.01118	0	0	1	1	0	0	1	2	2	7
chr3R	FBgn0002629-1_mrna	DR	21850742	21850801	2	2.73	1.85e-03	9.79e-10	13.9	58	40	0	0.03448	0	0	0	0	0	0	1	0	1	2
chr3R	FBgn0002629-1_mrna	DR	21850735	21850801	3	4.26	5.47e-05	6.17e-14	21.4	65	50	0	0.04615	0	0	0	0	0	0	1	1	1	3
chr3R	FBgn0002629-1_mrna	DR	21850716	21850801	4	5.42	3.83e-06	2.65e-19	32.3	84	72	0	0.04762	0	0	1	0	0	0	1	1	1	4
chr3R	FBgn0002629-1_mrna	DR	21850329	21850801	5	2.87	1.34e-03	1.35e-23	37.5	471	461	0	0.01062	0	0	1	1	0	0	1	1	1	5
chr3R	FBgn0002629-1_mrna	DR	21850292	21850801	6	3.64	2.28e-04	4.06e-28	45.7	508	490	0	0.01181	0	0	1	1	0	0	1	1	2	6
chr3R	FBgn0002629-1_mrna	DR	21850716	21850762	3	5.00	1.00e-05	4.73e-11	20.1	45	33	0	0.06667	0	0	1	0	0	0	0	1	1	3
chr3R	FBgn0002629-1_mrna	DR	21850329	21850762	4	2.18	6.65e-03	2.41e-15	25.3	432	422	0	0.00926	0	0	1	1	0	0	0	1	1	4
chr3R	FBgn0002629-1_mrna	DR	21850292	21850762	5	2.92	1.21e-03	7.24e-20	33.5	469	451	0	0.01066	0	0	1	1	0	0	0	1	2	5
chr3R	FBgn0002629-1_mrna	DR	21850716	21850752	2	3.31	4.85e-04	2.71e-10	18.4	35	23	0	0.05714	0	0	1	0	0	0	0	1	0	2
chr3R	FBgn0002629-1_mrna	DR	21850292	21850752	4	2.11	7.77e-03	4.14e-19	31.8	459	441	0	0.00871	0	0	1	1	0	0	0	1	1	4
chr3R	FBgn0002629-1_mrna	DR	21850292	21850341	2	3.02	9.44e-04	1.53e-09	13.4	48	30	0	0.04167	0	0	0	1	0	0	0	0	1	2
chr3R	FBgn0002631-1_mrna	DR	21858246	21858415	3	2.66	2.17e-03	3.90e-14	24.2	168	150	1	0.01786	0	1	0	0	1	0	0	0	1	3
chr3R	FBgn0002631-1_mrna	DR	21858246	21858412	3	2.69	2.04e-03	4.40e-14	24.2	165	147	0	0.01818	0	1	0	0	1	0	0	1	0	3
chr3R	FBgn0002631-1_mrna	DR	21858246	21858293	2	3.10	7.98e-04	8.30e-09	14.2	46	28	0	0.04348	0	1	0	0	1	0	0	0	0	2
chr3R	FBgn0002631-1_mrna	DR	21856926	21857370	4	2.16	6.99e-03	7.18e-19	34.1	443	428	0	0.00903	1	1	0	0	0	0	0	2	0	4
chr3R	FBgn0002631-1_mrna	DR	21856926	21857148	3	2.25	5.55e-03	1.80e-14	26.1	221	206	0	0.01357	1	0	0	0	0	0	0	2	0	3
chr3R	FBgn0002631-1_mrna	DR	21856214	21856953	5	2.02	9.47e-03	5.33e-18	31.9	738	723	0	0.00678	0	0	0	0	0	1	0	4	0	5
chr3R	FBgn0002631-1_mrna	DR	21856214	21856446	3	2.20	6.37e-03	1.57e-13	23.7	231	216	0	0.01299	0	0	0	0	0	1	0	2	0	3
chr3R	FBgn0002631-1_mrna	DR	21856102	21856446	4	2.55	2.80e-03	1.41e-17	28.3	343	333	0	0.01166	0	0	0	1	0	1	0	2	0	4
chr3R	FBgn0002631-1_mrna	DR	21856102	21856238	3	2.91	1.24e-03	3.69e-09	12.6	135	125	0	0.02222	0	0	0	1	0	0	0	2	0	3
chr3R	FBgn0002633-1_mrna	DR	21861730	21861807	2	2.33	4.67e-03	1.38e-09	16.7	76	61	0	0.02632	0	0	0	0	0	1	0	1	0	2
chr2R	FBgn0002774-1_mrna	DR	1868636	1868722	2	2.25	5.69e-03	8.30e-09	14.6	85	67	0	0.02353	0	0	0	0	1	1	0	0	0	2
chr2L	FBgn0002931-1_mrna	DR	89896	90007	3	3.33	4.63e-04	1.13e-09	13.9	110	92	0	0.02727	0	0	0	2	1	0	0	0	0	3
chr2L	FBgn0002931-1_mrna	DR	89279	90007	5	2.05	9.00e-03	1.44e-19	33.8	727	714	0	0.00688	2	0	0	2	1	0	0	0	0	5
chr2L	FBgn0002931-1_mrna	DR	89258	90007	6	2.70	2.02e-03	1.31e-23	41.4	748	735	0	0.00802	2	0	0	2	1	1	0	0	0	6
chr2L	FBgn0002931-1_mrna	DR	89896	89993	2	2.11	7.81e-03	1.87e-09	13.2	96	78	0	0.02083	0	0	0	1	1	0	0	0	0	2
chr2L	FBgn0002931-1_mrna	DR	89258	89993	5	2.03	9.37e-03	2.17e-23	40.7	734	721	0	0.00681	2	0	0	1	1	1	0	0	0	5
chr2L	FBgn0002931-1_mrna	DR	89258	89448	3	2.46	3.50e-03	1.16e-14	27.5	189	176	0	0.01587	2	0	0	0	0	1	0	0	0	3
chr2L	FBgn0002931-1_mrna	DR	88760	89448	5	2.15	7.17e-03	2.78e-23	43.7	687	676	0	0.00728	2	0	0	0	0	1	1	0	1	5
chr2L	FBgn0002931-1_mrna	DR	89258	89294	2	3.36	4.32e-04	5.28e-10	18.1	35	22	0	0.05714	1	0	0	0	0	1	0	0	0	2
chr2L	FBgn0002931-1_mrna	DR	88760	88803	2	2.99	1.02e-03	2.40e-09	16.2	42	31	0	0.04762	0	0	0	0	0	0	1	0	1	2
chr3R	FBgn0002932-1_mrna	DR	4863817	4863870	2	2.76	1.75e-03	6.88e-10	17.5	52	39	0	0.03846	1	0	0	0	0	0	0	0	1	2
chr3R	FBgn0002932-1_mrna	DR	4863720	4863870	3	2.77	1.72e-03	2.27e-14	26.8	149	139	0	0.02013	1	0	0	1	0	0	0	0	1	3
chr3R	FBgn0002932-1_mrna	DR	4863449	4863870	4	2.25	5.58e-03	1.98e-19	36.3	420	402	0	0.00952	1	0	0	1	1	0	0	0	1	4
chr3R	FBgn0002932-1_mrna	DR	4863369	4863870	5	2.77	1.69e-03	9.68e-24	44.1	500	485	0	0.01000	1	0	0	1	1	0	0	1	1	5
chr3R	FBgn0002932-1_mrna	DR	4863156	4863870	6	2.81	1.57e-03	6.78e-28	52.1	713	700	0	0.00842	1	0	0	1	1	1	0	1	1	6
chr3R	FBgn0002932-1_mrna	DR	4863369	4863832	4	2.09	8.15e-03	2.25e-19	36.3	462	447	0	0.00866	1	0	0	1	1	0	0	1	0	4
chr3R	FBgn0002932-1_mrna	DR	4863156	4863832	5	2.18	6.57e-03	1.58e-23	44.3	675	662	0	0.00741	1	0	0	1	1	1	0	1	0	5
chr3R	FBgn0002932-1_mrna	DR	4863369	4863469	2	2.04	9.09e-03	4.26e-10	17.3	99	84	0	0.02020	0	0	0	0	1	0	0	1	0	2
chr3R	FBgn0002932-1_mrna	DR	4862815	4863469	5	2.26	5.51e-03	1.05e-22	40.4	653	635	0	0.00766	0	0	0	0	3	1	0	1	0	5
chr3R	FBgn0002932-1_mrna	DR	4862658	4863386	5	2.05	9.00e-03	1.04e-21	38.6	727	714	0	0.00688	0	0	0	0	2	2	0	1	0	5
chr3R	FBgn0002932-1_mrna	DR	4862815	4862862	2	3.10	7.98e-04	3.53e-09	15.1	46	28	0	0.04348	0	0	0	0	2	0	0	0	0	2
chr3R	FBgn0002932-1_mrna	DR	4862658	4862862	3	2.36	4.39e-03	3.03e-13	22.8	203	190	0	0.01478	0	0	0	0	2	1	0	0	0	3
chr3R	FBgn0002932-1_mrna	DR	4861438	4861488	2	2.84	1.45e-03	3.29e-11	19	49	36	1	0.04082	0	0	0	0	1	1	0	0	0	2
chr3R	FBgn0002932-1_mrna	DR	4861430	4861488	3	4.48	3.34e-05	9.54e-16	28	57	44	1	0.05263	0	0	0	0	1	2	0	0	0	3
chr3R	FBgn0002932-1_mrna	DR	4861333	4861488	4	4.10	8.01e-05	6.11e-20	35.5	154	138	1	0.02597	0	1	0	0	1	2	0	0	0	4
chr3R	FBgn0002932-1_mrna	DR	4860989	4861488	5	2.79	1.61e-03	3.79e-24	42.9	498	480	1	0.01004	0	1	0	0	1	2	0	0	1	5
chr3R	FBgn0002932-1_mrna	DR	4860947	4861488	6	3.49	3.24e-04	8.33e-29	51.4	540	522	2	0.01111	0	1	0	0	1	2	0	0	2	6
chr3R	FBgn0002932-1_mrna	DR	4860939	4861488	7	4.38	4.18e-05	2.25e-33	59.8	548	530	2	0.01277	0	1	0	0	2	2	0	0	2	7
chr3R	FBgn0002932-1_mrna	DR	4860769	4861488	8	4.42	3.81e-05	7.65e-38	69	718	708	2	0.01114	0	1	0	1	2	2	0	0	2	8
chr3R	FBgn0002932-1_mrna	DR	4860749	4861488	9	5.26	5.43e-06	5.73e-42	76.2	738	720	2	0.01220	0	1	0	1	2	2	0	0	3	9
chr3R	FBgn0002932-1_mrna	DR	4860739	4861488	10	6.15	7.10e-07	3.96e-46	83.6	748	732	2	0.01337	0	2	0	1	2	2	0	0	3	10
chr3R	FBgn0002932-1_mrna	DR	4861438	4861488	2	2.84	1.45e-03	3.29e-12	21.2	49	36	0	0.04082	0	0	0	0	0	1	0	0	1	2
chr3R	FBgn0002932-1_mrna	DR	4861430	4861488	3	4.48	3.34e-05	9.54e-17	30.2	57	44	0	0.05263	0	0	0	0	0	2	0	0	1	3
chr3R	FBgn0002932-1_mrna	DR	4861333	4861488	4	4.10	8.01e-05	6.11e-21	37.7	154	138	0	0.02597	0	1	0	0	0	2	0	0	1	4
chr3R	FBgn0002932-1_mrna	DR	4860989	4861488	5	2.79	1.61e-03	3.79e-25	45.1	498	480	0	0.01004	0	1	0	0	0	2	0	0	2	5
chr3R	FBgn0002932-1_mrna	DR	4860947	4861488	6	3.49	3.24e-04	8.33e-30	53.6	540	522	1	0.01111	0	1	0	0	0	2	0	0	3	6
chr3R	FBgn0002932-1_mrna	DR	4860939	4861488	7	4.38	4.18e-05	2.25e-34	62	548	530	1	0.01277	0	1	0	0	1	2	0	0	3	7
chr3R	FBgn0002932-1_mrna	DR	4860769	4861488	8	4.42	3.81e-05	7.65e-39	71.2	718	708	1	0.01114	0	1	0	1	1	2	0	0	3	8
chr3R	FBgn0002932-1_mrna	DR	4860749	4861488	9	5.26	5.43e-06	5.73e-43	78.4	738	720	1	0.01220	0	1	0	1	1	2	0	0	4	9
chr3R	FBgn0002932-1_mrna	DR	4860739	4861488	10	6.15	7.10e-07	3.96e-47	85.8	748	732	1	0.01337	0	2	0	1	1	2	0	0	4	10
chr3R	FBgn0002932-1_mrna	DR	4861333	4861453	3	3.17	6.69e-04	4.48e-11	18.7	119	103	0	0.02521	0	1	0	0	0	2	0	0	0	3
chr3R	FBgn0002932-1_mrna	DR	4860989	4861453	4	2.10	8.02e-03	2.78e-15	26.1	463	445	0	0.00864	0	1	0	0	0	2	0	0	1	4
chr3R	FBgn0002932-1_mrna	DR	4860947	4861453	5	2.77	1.72e-03	6.11e-20	34.6	505	487	1	0.00990	0	1	0	0	0	2	0	0	2	5
chr3R	FBgn0002932-1_mrna	DR	4860939	4861453	6	3.62	2.41e-04	1.65e-24	43	513	495	1	0.01170	0	1	0	0	1	2	0	0	2	6
chr3R	FBgn0002932-1_mrna	DR	4860769	4861453	7	3.71	1.97e-04	5.61e-29	52.2	683	673	1	0.01025	0	1	0	1	1	2	0	0	2	7
chr3R	FBgn0002932-1_mrna	DR	4860749	4861453	8	4.53	2.99e-05	4.21e-33	59.4	703	685	1	0.01138	0	1	0	1	1	2	0	0	3	8
chr3R	FBgn0002932-1_mrna	DR	4860739	4861453	9	5.38	4.12e-06	2.90e-37	66.8	713	697	1	0.01262	0	2	0	1	1	2	0	0	3	9
chr3R	FBgn0002932-1_mrna	DR	4860939	4861445	5	2.77	1.72e-03	6.84e-23	40.8	505	487	1	0.00990	0	1	0	0	1	1	0	0	2	5
chr3R	FBgn0002932-1_mrna	DR	4860769	4861445	6	2.92	1.20e-03	2.32e-27	50	675	665	1	0.00889	0	1	0	1	1	1	0	0	2	6
chr3R	FBgn0002932-1_mrna	DR	4860749	4861445	7	3.69	2.04e-04	1.74e-31	57.2	695	677	1	0.01007	0	1	0	1	1	1	0	0	3	7
chr3R	FBgn0002932-1_mrna	DR	4860739	4861445	8	4.51	3.12e-05	1.20e-35	64.6	705	689	1	0.01135	0	2	0	1	1	1	0	0	3	8
chr3R	FBgn0002932-1_mrna	DR	4860939	4861351	4	2.29	5.14e-03	2.36e-18	31.8	411	393	1	0.00973	0	1	0	0	1	0	0	0	2	4
chr3R	FBgn0002932-1_mrna	DR	4860769	4861351	5	2.46	3.48e-03	8.01e-23	41	581	571	1	0.00861	0	1	0	1	1	0	0	0	2	5
chr3R	FBgn0002932-1_mrna	DR	4860749	4861351	6	3.23	5.94e-04	6.01e-27	48.2	601	583	1	0.00998	0	1	0	1	1	0	0	0	3	6
chr3R	FBgn0002932-1_mrna	DR	4860739	4861351	7	4.05	8.94e-05	4.15e-31	55.6	611	595	1	0.01146	0	2	0	1	1	0	0	0	3	7
chr3R	FBgn0002932-1_mrna	DR	4860947	4861009	2	2.66	2.18e-03	1.36e-09	15.9	61	43	1	0.03279	0	0	0	0	0	0	0	0	2	2
chr3R	FBgn0002932-1_mrna	DR	4860939	4861009	3	4.23	5.89e-05	3.68e-14	24.3	69	51	1	0.04348	0	0	0	0	1	0	0	0	2	3
chr3R	FBgn0002932-1_mrna	DR	4860769	4861009	4	3.18	6.58e-04	1.25e-18	33.5	239	229	1	0.01674	0	0	0	1	1	0	0	0	2	4
chr3R	FBgn0002932-1_mrna	DR	4860749	4861009	5	4.24	5.72e-05	9.39e-23	40.7	259	241	1	0.01931	0	0	0	1	1	0	0	0	3	5
chr3R	FBgn0002932-1_mrna	DR	4860739	4861009	6	5.36	4.39e-06	6.48e-27	48.1	269	253	1	0.02230	0	1	0	1	1	0	0	0	3	6
chr3R	FBgn0002932-1_mrna	DR	4860390	4861009	7	4.03	9.43e-05	3.37e-31	55.8	618	600	1	0.01133	0	1	0	1	2	0	0	0	3	7
chr3R	FBgn0002932-1_mrna	DR	4860947	4861006	2	2.73	1.85e-03	1.08e-09	16.3	58	40	0	0.03448	0	0	0	0	0	0	0	1	1	2
chr3R	FBgn0002932-1_mrna	DR	4860939	4861006	3	4.33	4.68e-05	2.91e-14	24.7	66	48	0	0.04545	0	0	0	0	1	0	0	1	1	3
chr3R	FBgn0002932-1_mrna	DR	4860769	4861006	4	3.21	6.24e-04	9.90e-19	33.9	236	226	0	0.01695	0	0	0	1	1	0	0	1	1	4
chr3R	FBgn0002932-1_mrna	DR	4860749	4861006	5	4.27	5.36e-05	7.42e-23	41.1	256	238	0	0.01953	0	0	0	1	1	0	0	1	2	5
chr3R	FBgn0002932-1_mrna	DR	4860739	4861006	6	5.39	4.07e-06	5.12e-27	48.5	266	250	0	0.02256	0	1	0	1	1	0	0	1	2	6
chr3R	FBgn0002932-1_mrna	DR	4860390	4861006	7	4.04	9.13e-05	2.66e-31	56.2	615	597	0	0.01138	0	1	0	1	2	0	0	1	2	7
chr3R	FBgn0002932-1_mrna	DR	4860769	4860967	3	2.38	4.19e-03	7.48e-10	17.7	197	187	0	0.01523	0	0	0	1	1	0	0	0	1	3
chr3R	FBgn0002932-1_mrna	DR	4860749	4860967	4	3.43	3.74e-04	5.61e-14	24.9	217	199	0	0.01843	0	0	0	1	1	0	0	0	2	4
chr3R	FBgn0002932-1_mrna	DR	4860739	4860967	5	4.54	2.86e-05	3.87e-18	32.3	227	211	0	0.02203	0	1	0	1	1	0	0	0	2	5
chr3R	FBgn0002932-1_mrna	DR	4860390	4860967	6	3.33	4.68e-04	2.01e-22	40	576	558	0	0.01042	0	1	0	1	2	0	0	0	2	6
chr3R	FBgn0002932-1_mrna	DR	4860749	4860959	3	2.35	4.46e-03	6.88e-14	24.8	209	191	0	0.01435	0	0	0	1	1	0	0	0	1	3
chr3R	FBgn0002932-1_mrna	DR	4860739	4860959	4	3.39	4.05e-04	4.75e-18	32.2	219	203	0	0.01826	0	1	0	1	1	0	0	0	1	4
chr3R	FBgn0002932-1_mrna	DR	4860390	4860959	5	2.53	2.96e-03	2.47e-22	39.9	568	550	0	0.00880	0	1	0	1	2	0	0	0	1	5
chr3R	FBgn0002932-1_mrna	DR	4860749	4860781	2	4.05	8.99e-05	2.55e-09	16.4	31	13	0	0.06452	0	0	0	1	0	0	0	0	1	2
chr3R	FBgn0002932-1_mrna	DR	4860739	4860781	3	5.58	2.60e-06	1.76e-13	23.8	41	25	0	0.07317	0	1	0	1	0	0	0	0	1	3
chr3R	FBgn0002932-1_mrna	DR	4860390	4860781	4	2.38	4.21e-03	9.15e-18	31.5	390	372	0	0.01026	0	1	0	1	1	0	0	0	1	4
chr3R	FBgn0002932-1_mrna	DR	4860037	4860781	5	2.00	9.97e-03	5.31e-22	36.7	743	732	0	0.00673	0	1	0	1	1	0	1	0	1	5
chr3R	FBgn0002932-1_mrna	DR	4859900	4860050	3	2.79	1.64e-03	1.66e-13	18.5	149	137	1	0.02013	0	0	2	0	0	0	1	0	0	3
chr3L	FBgn0002945-1_mrna	DR	19042018	19042068	2	2.84	1.45e-03	1.95e-09	17	49	36	0	0.04082	0	0	0	0	0	2	0	0	0	2
chr3L	FBgn0002945-1_mrna	DR	19041757	19042068	4	2.75	1.77e-03	1.01e-17	31.7	310	295	1	0.01290	0	0	0	0	0	2	0	2	0	4
chr3L	FBgn0002945-1_mrna	DR	19041687	19042068	5	3.37	4.31e-04	4.76e-22	39.4	380	362	1	0.01316	0	0	0	0	0	2	0	2	1	5
chr3L	FBgn0002945-1_mrna	DR	19041570	19042068	6	3.68	2.08e-04	3.57e-26	46.7	497	482	2	0.01207	0	0	0	0	0	2	0	3	1	6
chr3L	FBgn0002945-1_mrna	DR	19041526	19042068	7	4.39	4.08e-05	1.82e-30	54.9	541	528	2	0.01294	1	0	0	0	0	2	0	3	1	7
chr3L	FBgn0002945-1_mrna	DR	19041480	19042068	8	5.09	8.10e-06	1.27e-34	59.8	587	576	2	0.01363	1	0	0	0	0	2	1	3	1	8
chr3L	FBgn0002945-1_mrna	DR	19041687	19042033	4	2.58	2.61e-03	6.35e-18	31.5	345	327	1	0.01159	0	0	0	0	0	1	0	2	1	4
chr3L	FBgn0002945-1_mrna	DR	19041570	19042033	5	2.94	1.16e-03	4.76e-22	38.8	462	447	2	0.01082	0	0	0	0	0	1	0	3	1	5
chr3L	FBgn0002945-1_mrna	DR	19041526	19042033	6	3.63	2.36e-04	2.43e-26	47	506	493	2	0.01186	1	0	0	0	0	1	0	3	1	6
chr3L	FBgn0002945-1_mrna	DR	19041480	19042033	7	4.32	4.79e-05	1.70e-30	51.9	552	541	2	0.01268	1	0	0	0	0	1	1	3	1	7
chr3L	FBgn0002945-1_mrna	DR	19041687	19041785	3	3.56	2.79e-04	2.49e-09	15.4	97	79	1	0.03093	0	0	0	0	0	0	0	2	1	3
chr3L	FBgn0002945-1_mrna	DR	19041570	19041785	4	3.43	3.74e-04	1.87e-13	22.7	214	199	2	0.01869	0	0	0	0	0	0	0	3	1	4
chr3L	FBgn0002945-1_mrna	DR	19041526	19041785	5	4.21	6.23e-05	9.53e-18	30.9	258	245	2	0.01938	1	0	0	0	0	0	0	3	1	5
chr3L	FBgn0002945-1_mrna	DR	19041480	19041785	6	4.96	1.10e-05	6.67e-22	35.8	304	293	2	0.01974	1	0	0	0	0	0	1	3	1	6
chr3L	FBgn0002945-1_mrna	DR	19041687	19041784	3	3.57	2.67e-04	4.65e-09	14.7	96	78	0	0.03125	0	0	0	0	1	0	0	1	1	3
chr3L	FBgn0002945-1_mrna	DR	19041570	19041784	4	3.44	3.66e-04	3.49e-13	22	213	198	1	0.01878	0	0	0	0	1	0	0	2	1	4
chr3L	FBgn0002945-1_mrna	DR	19041526	19041784	5	4.21	6.10e-05	1.78e-17	30.2	257	244	1	0.01946	1	0	0	0	1	0	0	2	1	5
chr3L	FBgn0002945-1_mrna	DR	19041480	19041784	6	4.97	1.08e-05	1.25e-21	35.1	303	292	1	0.01980	1	0	0	0	1	0	1	2	1	6
chr3L	FBgn0002945-1_mrna	DR	19041687	19041774	2	2.23	5.87e-03	4.61e-09	14.7	86	68	0	0.02326	0	0	0	0	0	0	0	1	1	2
chr3L	FBgn0002945-1_mrna	DR	19041570	19041774	3	2.37	4.25e-03	3.45e-13	22	203	188	1	0.01478	0	0	0	0	0	0	0	2	1	3
chr3L	FBgn0002945-1_mrna	DR	19041526	19041774	4	3.14	7.17e-04	1.76e-17	30.2	247	234	1	0.01619	1	0	0	0	0	0	0	2	1	4
chr3L	FBgn0002945-1_mrna	DR	19041480	19041774	5	3.90	1.27e-04	1.23e-21	35.1	293	282	1	0.01706	1	0	0	0	0	0	1	2	1	5
chr3L	FBgn0002945-1_mrna	DR	19041526	19041707	3	2.52	2.99e-03	1.80e-13	23.2	180	167	1	0.01667	1	0	0	0	0	0	0	1	1	3
chr3L	FBgn0002945-1_mrna	DR	19041480	19041707	4	3.29	5.11e-04	1.26e-17	28.1	226	215	1	0.01770	1	0	0	0	0	0	1	1	1	4
chr3L	FBgn0002945-1_mrna	DR	19041526	19041704	3	2.55	2.84e-03	9.18e-14	24.1	177	164	0	0.01695	1	0	0	0	0	0	0	2	0	3
chr3L	FBgn0002945-1_mrna	DR	19041480	19041704	4	3.32	4.83e-04	6.43e-18	29	223	212	0	0.01794	1	0	0	0	0	0	1	2	0	4
chr3L	FBgn0002945-1_mrna	DR	19041526	19041587	2	2.58	2.65e-03	3.82e-09	15.5	60	47	0	0.03333	1	0	0	0	0	0	0	1	0	2
chr3L	FBgn0002945-1_mrna	DR	19041480	19041587	3	3.29	5.15e-04	2.68e-13	20.4	106	95	0	0.02830	1	0	0	0	0	0	1	1	0	3
chr3L	FBgn0002945-1_mrna	DR	19041480	19041541	2	2.54	2.91e-03	3.57e-09	13.1	60	49	0	0.03333	1	0	0	0	0	0	1	0	0	2
chr3L	FBgn0002945-1_mrna	DR	19040088	19040560	4	2.04	9.02e-03	4.67e-18	28.8	471	460	1	0.00849	0	1	0	0	0	0	1	1	1	4
chr3L	FBgn0002945-1_mrna	DR	19040003	19040560	5	2.55	2.82e-03	3.08e-22	35	556	544	2	0.00899	0	1	1	0	0	0	1	1	1	5
chr3L	FBgn0002945-1_mrna	DR	19040197	19040287	2	2.15	7.00e-03	1.73e-09	15.9	89	74	1	0.02247	0	1	0	0	0	0	0	1	0	2
chr3L	FBgn0002945-1_mrna	DR	19040088	19040287	3	2.38	4.19e-03	1.73e-13	20.5	198	187	1	0.01515	0	1	0	0	0	0	1	1	0	3
chr3L	FBgn0002945-1_mrna	DR	19040003	19040287	4	2.89	1.28e-03	1.14e-17	26.7	283	271	2	0.01413	0	1	1	0	0	0	1	1	0	4
chr3L	FBgn0002945-1_mrna	DR	19040197	19040284	2	2.19	6.43e-03	3.42e-10	18.8	86	71	0	0.02326	0	0	0	1	0	0	0	1	0	2
chr3L	FBgn0002945-1_mrna	DR	19040088	19040284	3	2.40	3.99e-03	3.42e-14	23.4	195	184	0	0.01538	0	0	0	1	0	0	1	1	0	3
chr3L	FBgn0002945-1_mrna	DR	19040003	19040284	4	2.91	1.22e-03	2.26e-18	29.6	280	268	1	0.01429	0	0	1	1	0	0	1	1	0	4
chr3L	FBgn0002945-1_mrna	DR	19040003	19040214	3	2.31	4.95e-03	1.25e-13	19.6	210	198	1	0.01429	0	0	1	0	0	0	1	1	0	3
chr3L	FBgn0002945-1_mrna	DR	19040003	19040101	2	2.03	9.31e-03	6.60e-09	10.8	97	85	1	0.02062	0	0	1	0	0	0	1	0	0	2
chr3L	FBgn0002945-1_mrna	DR	19040003	19040100	2	2.04	9.09e-03	5.94e-09	10.8	96	84	0	0.02083	0	0	1	1	0	0	0	0	0	2
chr3L	FBgn0002945-1_mrna	DR	19038465	19038503	3	5.68	2.09e-06	4.20e-09	16.2	37	24	0	0.08108	0	1	0	0	0	2	0	0	0	3
chr2L	FBgn0002985-1_mrna	DR	3610757	3611029	3	2.00	9.97e-03	3.15e-17	32.5	271	253	0	0.01107	1	0	1	0	1	0	0	0	0	3
chr2L	FBgn0002985-1_mrna	DR	3610289	3611029	5	2.03	9.37e-03	1.66e-25	46.5	739	721	1	0.00677	2	0	1	0	2	0	0	0	0	5
chr2L	FBgn0002985-1_mrna	DR	3610239	3611029	6	2.59	2.57e-03	1.34e-29	53.6	789	771	1	0.00760	2	0	1	0	2	0	0	0	1	6
chr2L	FBgn0002985-1_mrna	DR	3610757	3610843	2	2.25	5.69e-03	2.86e-11	20.6	85	67	0	0.02353	1	0	0	0	1	0	0	0	0	2
chr2L	FBgn0002985-1_mrna	DR	3610239	3610843	5	2.41	3.87e-03	1.22e-23	41.7	603	585	1	0.00829	2	0	0	0	2	0	0	0	1	5
chr2L	FBgn0002985-1_mrna	DR	3610239	3610309	2	2.50	3.18e-03	4.54e-09	14.7	69	51	0	0.02899	0	0	0	0	1	0	0	0	1	2
chr2L	FBgn0002985-1_mrna	DR	3609178	3609479	4	2.82	1.53e-03	2.02e-17	26	300	284	0	0.01333	0	1	1	1	1	0	0	0	0	4
chr2L	FBgn0002985-1_mrna	DR	3608926	3609479	5	2.58	2.64e-03	1.53e-21	33.3	552	536	0	0.00906	0	2	1	1	1	0	0	0	0	5
chr2L	FBgn0002985-1_mrna	DR	3608916	3609479	6	3.38	4.20e-04	1.04e-25	40.7	562	547	0	0.01068	0	2	1	1	1	0	0	1	0	6
chr2L	FBgn0002985-1_mrna	DR	3609190	3609247	2	2.64	2.29e-03	5.13e-09	13.6	56	44	0	0.03571	0	0	1	0	1	0	0	0	0	2
chr2L	FBgn0002985-1_mrna	DR	3609178	3609247	3	4.20	6.34e-05	3.54e-13	21	68	52	0	0.04412	0	1	1	0	1	0	0	0	0	3
chr2L	FBgn0002985-1_mrna	DR	3608926	3609247	4	2.70	1.98e-03	2.69e-17	28.3	320	304	0	0.01250	0	2	1	0	1	0	0	0	0	4
chr2L	FBgn0002985-1_mrna	DR	3608916	3609247	5	3.66	2.20e-04	1.83e-21	35.7	330	315	0	0.01515	0	2	1	0	1	0	0	1	0	5
chr2L	FBgn0002985-1_mrna	DR	3608916	3609204	4	2.89	1.29e-03	2.95e-13	21.2	287	272	0	0.01394	0	2	1	0	0	0	0	1	0	4
chr2L	FBgn0002985-1_mrna	DR	3607294	3607330	2	3.22	6.01e-04	7.29e-09	11.7	35	25	0	0.05714	0	0	0	1	0	0	0	0	1	2
chr2L	FBgn0002985-1_mrna	DR	3606765	3607330	5	2.54	2.91e-03	2.80e-25	42.4	564	548	0	0.00887	1	1	0	1	0	0	0	0	2	5
chr2L	FBgn0002985-1_mrna	DR	3606765	3606904	3	2.94	1.15e-03	3.84e-17	30.7	138	122	0	0.02174	1	1	0	0	0	0	0	0	1	3
chr2L	FBgn0002985-1_mrna	DR	3606765	3606815	2	2.93	1.19e-03	5.19e-11	19.1	49	33	0	0.04082	0	1	0	0	0	0	0	0	1	2
chr3R	FBgn0003002-1_mrna	DR	673791	674243	4	2.14	7.28e-03	1.21e-18	30.9	451	433	0	0.00887	0	1	1	0	0	0	0	0	2	4
chr3R	FBgn0003002-1_mrna	DR	673791	674530	5	2.01	9.75e-03	6.39e-24	41.6	738	728	0	0.00678	0	1	1	1	0	0	0	0	2	5
chr3R	FBgn0003002-1_mrna	DR	673893	674593	5	2.13	7.48e-03	3.98e-26	47.9	699	683	0	0.00715	0	2	0	1	0	0	0	0	2	5
chr3R	FBgn0003002-1_mrna	DR	673893	674618	6	2.76	1.74e-03	2.11e-31	58.6	724	714	0	0.00829	0	2	0	2	0	0	0	0	2	6
chr3R	FBgn0003002-1_mrna	DR	674184	674243	2	2.73	1.85e-03	8.64e-10	16.5	58	40	0	0.03448	0	1	0	0	0	0	0	0	1	2
chr3R	FBgn0003002-1_mrna	DR	674184	674593	4	2.29	5.10e-03	2.66e-21	39	408	392	0	0.00980	0	2	0	1	0	0	0	0	1	4
chr3R	FBgn0003002-1_mrna	DR	674184	674618	5	3.05	9.00e-04	1.41e-26	49.7	433	423	0	0.01155	0	2	0	2	0	0	0	0	1	5
chr3R	FBgn0003002-1_mrna	DR	674184	674713	6	3.52	3.01e-04	9.99e-31	57	528	515	0	0.01136	1	2	0	2	0	0	0	0	1	6
chr3R	FBgn0003002-1_mrna	DR	674184	674745	7	4.29	5.15e-05	9.09e-35	64.6	560	547	0	0.01250	1	2	0	2	0	1	0	0	1	7
chr3R	FBgn0003002-1_mrna	DR	674184	674790	8	5.00	9.98e-06	6.09e-40	75	605	592	0	0.01322	2	2	0	2	0	1	0	0	1	8
chr3R	FBgn0003002-1_mrna	DR	674223	674618	4	2.33	4.73e-03	2.93e-22	41.9	394	384	0	0.01015	0	1	0	2	0	0	0	0	1	4
chr3R	FBgn0003002-1_mrna	DR	674223	674713	5	2.81	1.55e-03	2.08e-26	49.2	489	476	0	0.01022	1	1	0	2	0	0	0	0	1	5
chr3R	FBgn0003002-1_mrna	DR	674223	674745	6	3.56	2.79e-04	1.89e-30	56.8	521	508	0	0.01152	1	1	0	2	0	1	0	0	1	6
chr3R	FBgn0003002-1_mrna	DR	674223	674790	7	4.26	5.54e-05	1.27e-35	67.2	566	553	0	0.01237	2	1	0	2	0	1	0	0	1	7
chr3R	FBgn0003002-1_mrna	DR	674223	675013	8	4.13	7.42e-05	3.94e-40	76.2	789	776	0	0.01014	3	1	0	2	0	1	0	0	1	8
chr3R	FBgn0003002-1_mrna	DR	674518	674593	2	2.38	4.19e-03	3.07e-12	22.5	74	58	0	0.02703	0	1	0	1	0	0	0	0	0	2
chr3R	FBgn0003002-1_mrna	DR	674518	674618	3	3.38	4.15e-04	1.63e-17	33.2	99	89	0	0.03030	0	1	0	2	0	0	0	0	0	3
chr3R	FBgn0003002-1_mrna	DR	674518	674713	4	3.60	2.53e-04	1.16e-21	40.5	194	181	0	0.02062	1	1	0	2	0	0	0	0	0	4
chr3R	FBgn0003002-1_mrna	DR	674518	674745	5	4.52	3.01e-05	1.05e-25	48.1	226	213	0	0.02212	1	1	0	2	0	1	0	0	0	5
chr3R	FBgn0003002-1_mrna	DR	674518	674790	6	5.30	4.97e-06	7.05e-31	58.5	271	258	0	0.02214	2	1	0	2	0	1	0	0	0	6
chr3R	FBgn0003002-1_mrna	DR	674518	675013	7	4.66	2.18e-05	2.19e-35	67.5	494	481	0	0.01417	3	1	0	2	0	1	0	0	0	7
chr3R	FBgn0003002-1_mrna	DR	674518	675221	8	4.49	3.22e-05	9.84e-40	73.2	702	692	0	0.01140	3	1	0	3	0	1	0	0	0	8
chr3R	FBgn0003002-1_mrna	DR	674575	674618	2	2.96	1.10e-03	3.07e-12	22.5	42	32	0	0.04762	0	1	0	1	0	0	0	0	0	2
chr3R	FBgn0003002-1_mrna	DR	674575	674713	3	2.92	1.21e-03	2.18e-16	29.8	137	124	0	0.02190	1	1	0	1	0	0	0	0	0	3
chr3R	FBgn0003002-1_mrna	DR	674575	674745	4	3.87	1.36e-04	1.99e-20	37.4	169	156	0	0.02367	1	1	0	1	0	1	0	0	0	4
chr3R	FBgn0003002-1_mrna	DR	674575	674790	5	4.66	2.21e-05	1.33e-25	47.8	214	201	0	0.02336	2	1	0	1	0	1	0	0	0	5
chr3R	FBgn0003002-1_mrna	DR	674575	675013	6	4.00	1.00e-04	4.13e-30	56.8	437	424	0	0.01373	3	1	0	1	0	1	0	0	0	6
chr3R	FBgn0003002-1_mrna	DR	674575	675221	7	3.87	1.36e-04	1.86e-34	62.5	645	635	0	0.01085	3	1	0	2	0	1	0	0	0	7
chr3R	FBgn0003002-1_mrna	DR	674575	675350	8	4.18	6.57e-05	4.64e-39	72.2	774	763	0	0.01034	3	1	0	2	0	1	1	0	0	8
chr3R	FBgn0003002-1_mrna	DR	674606	674745	3	2.91	1.24e-03	3.42e-14	25.6	138	125	0	0.02174	1	0	0	1	0	1	0	0	0	3
chr3R	FBgn0003002-1_mrna	DR	674606	674790	4	3.71	1.95e-04	2.29e-19	36	183	170	0	0.02186	2	0	0	1	0	1	0	0	0	4
chr3R	FBgn0003002-1_mrna	DR	674606	675013	5	3.20	6.37e-04	7.11e-24	45	406	393	0	0.01232	3	0	0	1	0	1	0	0	0	5
chr3R	FBgn0003002-1_mrna	DR	674606	675221	6	3.14	7.19e-04	3.20e-28	50.7	614	604	0	0.00977	3	0	0	2	0	1	0	0	0	6
chr3R	FBgn0003002-1_mrna	DR	674606	675350	7	3.48	3.33e-04	8.00e-33	60.4	743	732	0	0.00942	3	0	0	2	0	1	1	0	0	7
chr3R	FBgn0003002-1_mrna	DR	674698	674745	2	2.93	1.19e-03	6.46e-09	14.9	46	33	0	0.04348	1	0	0	0	0	1	0	0	0	2
chr3R	FBgn0003002-1_mrna	DR	674698	674790	3	3.57	2.67e-04	4.33e-14	25.3	91	78	0	0.03297	2	0	0	0	0	1	0	0	0	3
chr3R	FBgn0003002-1_mrna	DR	674698	675013	4	2.72	1.91e-03	1.34e-18	34.3	314	301	0	0.01274	3	0	0	0	0	1	0	0	0	4
chr3R	FBgn0003002-1_mrna	DR	674698	675221	5	2.67	2.15e-03	6.04e-23	40	522	512	0	0.00958	3	0	0	1	0	1	0	0	0	5
chr3R	FBgn0003002-1_mrna	DR	674698	675350	6	3.01	9.79e-04	1.51e-27	49.7	651	640	0	0.00922	3	0	0	1	0	1	1	0	0	6
chr3R	FBgn0003002-1_mrna	DR	674730	674790	2	2.60	2.53e-03	6.10e-10	18	59	46	0	0.03390	1	0	0	0	0	1	0	0	0	2
chr3R	FBgn0003002-1_mrna	DR	674730	675350	5	2.34	4.57e-03	2.13e-23	42.4	619	608	0	0.00808	2	0	0	1	0	1	1	0	0	5
chr3R	FBgn0003002-1_mrna	DR	674730	675523	6	2.56	2.76e-03	1.66e-27	47.1	792	782	0	0.00758	2	0	0	2	0	1	1	0	0	6
chr3R	FBgn0003002-1_mrna	DR	674998	675582	5	2.46	3.46e-03	5.44e-23	38.6	583	570	0	0.00858	2	0	0	2	0	0	1	0	0	5
chr3R	FBgn0003002-1_mrna	DR	674998	675637	6	3.06	8.71e-04	5.44e-27	43.9	638	626	0	0.00940	2	0	1	2	0	0	1	0	0	6
chr3R	FBgn0003002-1_mrna	DR	675209	675582	4	2.43	3.70e-03	1.76e-18	29.6	372	359	0	0.01075	1	0	0	2	0	0	1	0	0	4
chr3R	FBgn0003002-1_mrna	DR	675209	675637	5	3.08	8.23e-04	1.76e-22	34.9	427	415	0	0.01171	1	0	1	2	0	0	1	0	0	5
chr3R	FBgn0003002-1_mrna	DR	675337	675582	3	2.11	7.71e-03	3.90e-14	23.9	244	231	0	0.01230	1	0	0	1	0	0	1	0	0	3
chr3R	FBgn0003002-1_mrna	DR	675337	675637	4	2.80	1.59e-03	3.90e-18	29.2	299	287	0	0.01338	1	0	1	1	0	0	1	0	0	4
chr3R	FBgn0003002-1_mrna	DR	675511	675582	2	2.39	4.04e-03	1.56e-09	14.2	70	57	0	0.02857	1	0	0	1	0	0	0	0	0	2
chr3R	FBgn0003002-1_mrna	DR	675511	675637	3	3.05	8.99e-04	1.56e-13	19.5	125	113	0	0.02400	1	0	1	1	0	0	0	0	0	3
chr3R	FBgn0003002-1_mrna	DR	675567	675637	2	2.39	4.04e-03	2.00e-09	14.8	69	57	0	0.02899	1	0	1	0	0	0	0	0	0	2
chr3R	FBgn0003002-1_mrna	DR	678378	678465	2	2.21	6.24e-03	3.02e-09	12.7	86	70	0	0.02326	0	1	0	1	0	0	0	0	0	2
chrX	FBgn0003053-1_mrna	DR	4507685	4507773	2	2.15	7.00e-03	1.12e-12	22.5	87	74	0	0.02299	1	0	0	0	0	1	0	0	0	2
chrX	FBgn0003053-1_mrna	DR	4507685	4507779	3	3.54	2.91e-04	3.24e-18	33.1	93	80	0	0.03226	1	0	0	0	0	2	0	0	0	3
chrX	FBgn0003053-1_mrna	DR	4507685	4508060	4	2.41	3.89e-03	1.84e-22	38.1	374	364	0	0.01070	1	0	0	1	0	2	0	0	0	4
chrX	FBgn0003053-1_mrna	DR	4507685	4508078	5	3.27	5.37e-04	1.35e-26	45.3	392	379	0	0.01276	2	0	0	1	0	2	0	0	0	5
chrX	FBgn0003053-1_mrna	DR	4507758	4508078	4	2.69	2.03e-03	4.99e-15	23.2	319	306	0	0.01254	1	0	0	1	0	2	0	0	0	4
chr3R	FBgn0003117-1_mrna	DR	11851647	11851694	2	2.90	1.27e-03	4.15e-10	16.8	46	34	1	0.04348	0	0	2	0	0	0	0	0	0	2
chr3R	FBgn0003117-1_mrna	DR	11851647	11851700	3	4.64	2.28e-05	3.32e-14	22.6	52	40	3	0.05769	0	0	3	0	0	0	0	0	0	3
chr3R	FBgn0003117-1_mrna	DR	11851651	11851694	2	3.02	9.44e-04	5.77e-09	11.8	42	30	0	0.04762	0	0	2	0	0	0	0	0	0	2
chr3R	FBgn0003117-1_mrna	DR	11851651	11851700	3	4.83	1.47e-05	4.61e-13	17.6	48	36	2	0.06250	0	0	3	0	0	0	0	0	0	3
chr3R	FBgn0003117-2_mrna	DR	11855277	11855495	3	2.27	5.40e-03	3.91e-14	25.5	217	204	0	0.01382	2	0	1	0	0	0	0	0	0	3
chr3R	FBgn0003117-2_mrna	DR	11855277	11855573	4	2.81	1.55e-03	2.07e-18	30.6	295	285	0	0.01356	2	0	1	1	0	0	0	0	0	4
chr3R	FBgn0003117-2_mrna	DR	11855277	11855652	5	3.35	4.43e-04	1.45e-22	35.4	374	364	0	0.01337	2	0	1	2	0	0	0	0	0	5
chr3R	FBgn0003117-2_mrna	DR	11855277	11855914	6	3.08	8.27e-04	7.69e-27	43.1	636	620	0	0.00943	2	1	1	2	0	0	0	0	0	6
chr3R	FBgn0003117-2_mrna	DR	11855374	11855573	3	2.37	4.25e-03	1.09e-13	21.5	198	188	0	0.01515	2	0	0	1	0	0	0	0	0	3
chr3R	FBgn0003117-2_mrna	DR	11855374	11855652	4	2.92	1.20e-03	7.64e-18	26.3	277	267	0	0.01444	2	0	0	2	0	0	0	0	0	4
chr3R	FBgn0003117-2_mrna	DR	11855374	11855914	5	2.63	2.36e-03	4.05e-22	34	539	523	0	0.00928	2	1	0	2	0	0	0	0	0	5
chr3R	FBgn0003117-2_mrna	DR	11855374	11856174	6	2.54	2.87e-03	8.91e-27	43.8	799	788	0	0.00751	2	1	0	2	0	0	1	0	0	6
chr3R	FBgn0003117-2_mrna	DR	11855480	11855573	2	2.06	8.65e-03	3.76e-09	12.4	92	82	0	0.02174	1	0	0	1	0	0	0	0	0	2
chr3R	FBgn0003117-2_mrna	DR	11855480	11855652	3	2.57	2.68e-03	2.63e-13	17.2	171	161	0	0.01754	1	0	0	2	0	0	0	0	0	3
chr3R	FBgn0003117-2_mrna	DR	11855480	11855914	4	2.20	6.37e-03	1.40e-17	24.9	433	417	0	0.00924	1	1	0	2	0	0	0	0	0	4
chr3R	FBgn0003117-2_mrna	DR	11855480	11856174	5	2.13	7.44e-03	3.07e-22	34.7	693	682	0	0.00722	1	1	0	2	0	0	1	0	0	5
chr3R	FBgn0003117-2_mrna	DR	11855561	11855652	2	2.08	8.23e-03	3.71e-09	9.9	90	80	0	0.02222	0	0	0	2	0	0	0	0	0	2
chr3R	FBgn0003117-2_mrna	DR	11856161	11856779	5	2.37	4.29e-03	1.37e-23	42.8	617	599	1	0.00810	1	0	1	0	1	0	1	0	1	5
chr3R	FBgn0003117-2_mrna	DR	11856480	11856576	2	2.12	7.60e-03	4.15e-10	17.9	95	77	0	0.02105	0	0	1	0	0	0	0	0	1	2
chr3R	FBgn0003117-2_mrna	DR	11856480	11856711	3	2.19	6.45e-03	4.15e-14	24	230	217	1	0.01304	1	0	1	0	0	0	0	0	1	3
chr3R	FBgn0003117-2_mrna	DR	11856480	11856779	4	2.84	1.45e-03	6.22e-19	33	298	280	1	0.01342	1	0	1	0	1	0	0	0	1	4
chr3R	FBgn0003117-2_mrna	DR	11856480	11857051	5	2.52	3.00e-03	9.96e-24	41.9	570	552	1	0.00877	1	0	1	0	2	0	0	0	1	5
chr3R	FBgn0003117-2_mrna	DR	11856480	11857173	6	2.88	1.32e-03	7.47e-28	49.2	692	677	2	0.00867	1	0	1	0	2	0	0	1	1	6
chr3R	FBgn0003117-2_mrna	DR	11856556	11856779	3	2.27	5.40e-03	1.02e-13	22.4	222	204	1	0.01351	1	0	0	0	1	0	0	0	1	3
chr3R	FBgn0003117-2_mrna	DR	11856556	11857173	5	2.36	4.35e-03	1.22e-22	38.6	616	601	2	0.00812	1	0	0	0	2	0	0	1	1	5
chr3R	FBgn0003117-2_mrna	DR	11856556	11857334	6	2.62	2.38e-03	1.84e-27	47.5	777	759	2	0.00772	1	0	0	0	2	0	0	1	2	6
chr3R	FBgn0003117-2_mrna	DR	11856559	11856779	3	2.29	5.17e-03	6.30e-15	25.3	219	201	0	0.01370	1	0	0	0	1	0	0	1	0	3
chr3R	FBgn0003117-2_mrna	DR	11856559	11857051	4	2.00	9.94e-03	1.01e-19	34.2	491	473	0	0.00815	1	0	0	0	2	0	0	1	0	4
chr3R	FBgn0003117-2_mrna	DR	11856559	11857173	5	2.37	4.26e-03	7.56e-24	41.5	613	598	1	0.00816	1	0	0	0	2	0	0	2	0	5
chr3R	FBgn0003117-2_mrna	DR	11856559	11857334	6	2.63	2.33e-03	1.13e-28	50.4	774	756	1	0.00775	1	0	0	0	2	0	0	2	1	6
chr3R	FBgn0003117-2_mrna	DR	11856696	11856779	2	2.29	5.17e-03	1.50e-09	15.1	82	64	0	0.02439	1	0	0	0	1	0	0	0	0	2
chr3R	FBgn0003117-2_mrna	DR	11856696	11857173	4	2.04	9.09e-03	1.80e-18	31.3	476	461	1	0.00840	1	0	0	0	2	0	0	1	0	4
chr3R	FBgn0003117-2_mrna	DR	11856696	11857334	5	2.31	4.94e-03	2.70e-23	40.2	637	619	1	0.00785	1	0	0	0	2	0	0	1	1	5
chr3R	FBgn0003117-2_mrna	DR	11856696	11857367	6	2.96	1.11e-03	2.21e-27	47.4	670	655	1	0.00896	1	0	0	0	2	0	0	2	1	6
chr3R	FBgn0003117-2_mrna	DR	11856759	11857367	5	2.39	4.07e-03	2.21e-23	41.3	607	592	1	0.00824	0	0	0	0	2	0	0	2	1	5
chr3R	FBgn0003117-2_mrna	DR	11857031	11857367	4	2.62	2.41e-03	1.48e-18	32.3	335	320	1	0.01194	0	0	0	0	1	0	0	2	1	4
chr3R	FBgn0003117-2_mrna	DR	11857033	11857367	4	2.63	2.35e-03	4.52e-18	31.2	333	318	0	0.01201	0	0	0	0	0	0	0	3	1	4
chr3R	FBgn0003117-2_mrna	DR	11857156	11857367	3	2.33	4.73e-03	9.23e-14	23.4	210	195	0	0.01429	0	0	0	0	0	0	0	2	1	3
chr3R	FBgn0003117-2_mrna	DR	11857314	11857367	2	2.81	1.55e-03	1.23e-09	16.1	52	37	0	0.03846	0	0	0	0	0	0	0	1	1	2
chr3R	FBgn0003117-2_mrna	DR	11858132	11858170	2	3.22	6.01e-04	1.39e-09	15.1	37	25	0	0.05405	0	0	2	0	0	0	0	0	0	2
chr3R	FBgn0003117-2_mrna	DR	11858132	11858274	3	2.90	1.27e-03	1.14e-13	22.3	141	126	0	0.02128	0	0	2	0	0	0	0	1	0	3
chr3R	FBgn0003117-2_mrna	DR	11858132	11858299	4	3.96	1.08e-04	1.25e-18	31.6	166	148	2	0.02410	0	0	2	0	1	0	0	1	0	4
chr3R	FBgn0003117-2_mrna	DR	11858132	11858361	5	4.55	2.79e-05	4.13e-23	39.7	228	210	4	0.02193	0	0	2	0	1	0	0	1	1	5
chr3R	FBgn0003117-2_mrna	DR	11858132	11858399	6	5.34	4.62e-06	4.54e-28	49.9	266	255	5	0.02256	0	0	2	0	1	0	1	1	1	6
chr3R	FBgn0003117-2_mrna	DR	11858132	11858420	7	6.43	3.72e-07	3.40e-32	57.2	287	272	5	0.02439	0	0	2	0	1	0	1	2	1	7
chr3R	FBgn0003117-2_mrna	DR	11858132	11858495	8	6.82	1.51e-07	1.23e-36	66.5	362	351	6	0.02210	0	0	2	0	1	0	2	2	1	8
chr3R	FBgn0003117-2_mrna	DR	11858132	11858590	9	7.14	7.21e-08	3.80e-41	74.8	457	442	6	0.01969	0	0	2	0	1	0	2	3	1	9
chr3R	FBgn0003117-2_mrna	DR	11858132	11858739	10	7.08	8.39e-08	2.05e-47	86.7	606	588	6	0.01650	0	0	2	0	1	0	2	3	2	10
chr3R	FBgn0003117-2_mrna	DR	11858132	11858749	11	8.08	8.28e-09	9.85e-52	94.5	616	600	6	0.01786	0	1	2	0	1	0	2	3	2	11
chr3R	FBgn0003117-2_mrna	DR	11858132	11858895	12	8.06	8.77e-09	4.23e-56	103.1	762	749	6	0.01575	0	1	2	0	1	1	2	3	2	12
chr3R	FBgn0003117-2_mrna	DR	11858132	11858907	13	9.03	9.43e-10	3.73e-60	108.7	774	762	6	0.01680	0	1	3	0	1	1	2	3	2	13
chr3R	FBgn0003117-2_mrna	DR	11858156	11858299	3	2.92	1.21e-03	1.89e-14	25.4	142	124	2	0.02113	0	0	1	0	1	0	0	1	0	3
chr3R	FBgn0003117-2_mrna	DR	11858156	11858361	4	3.55	2.83e-04	6.25e-19	33.5	204	186	4	0.01961	0	0	1	0	1	0	0	1	1	4
chr3R	FBgn0003117-2_mrna	DR	11858156	11858399	5	4.34	4.60e-05	6.88e-24	43.7	242	231	5	0.02066	0	0	1	0	1	0	1	1	1	5
chr3R	FBgn0003117-2_mrna	DR	11858156	11858420	6	5.41	3.87e-06	5.16e-28	51	263	248	5	0.02281	0	0	1	0	1	0	1	2	1	6
chr3R	FBgn0003117-2_mrna	DR	11858156	11858495	7	5.84	1.45e-06	1.86e-32	60.3	338	327	6	0.02071	0	0	1	0	1	0	2	2	1	7
chr3R	FBgn0003117-2_mrna	DR	11858156	11858590	8	6.19	6.42e-07	5.76e-37	68.6	433	418	6	0.01848	0	0	1	0	1	0	2	3	1	8
chr3R	FBgn0003117-2_mrna	DR	11858156	11858739	9	6.18	6.57e-07	3.11e-43	80.5	582	564	6	0.01546	0	0	1	0	1	0	2	3	2	9
chr3R	FBgn0003117-2_mrna	DR	11858156	11858749	10	7.17	6.83e-08	1.49e-47	88.3	592	576	6	0.01689	0	1	1	0	1	0	2	3	2	10
chr3R	FBgn0003117-2_mrna	DR	11858156	11858895	11	7.18	6.54e-08	6.41e-52	96.9	738	725	6	0.01491	0	1	1	0	1	1	2	3	2	11
chr3R	FBgn0003117-2_mrna	DR	11858156	11858907	12	8.13	7.36e-09	5.64e-56	102.5	750	738	6	0.01600	0	1	2	0	1	1	2	3	2	12
chr3R	FBgn0003117-2_mrna	DR	11858257	11858299	2	3.31	4.85e-04	9.02e-10	16.5	41	23	2	0.04878	0	0	0	0	1	0	0	1	0	2
chr3R	FBgn0003117-2_mrna	DR	11858257	11858361	3	3.45	3.57e-04	2.98e-14	24.6	103	85	4	0.02913	0	0	0	0	1	0	0	1	1	3
chr3R	FBgn0003117-2_mrna	DR	11858257	11858399	4	4.21	6.17e-05	3.27e-19	34.8	141	130	5	0.02837	0	0	0	0	1	0	1	1	1	4
chr3R	FBgn0003117-2_mrna	DR	11858257	11858420	5	5.40	3.99e-06	2.46e-23	42.1	162	147	5	0.03086	0	0	0	0	1	0	1	2	1	5
chr3R	FBgn0003117-2_mrna	DR	11858257	11858495	6	5.67	2.13e-06	8.84e-28	51.4	237	226	6	0.02532	0	0	0	0	1	0	2	2	1	6
chr3R	FBgn0003117-2_mrna	DR	11858257	11858590	7	5.94	1.16e-06	2.74e-32	59.7	332	317	6	0.02108	0	0	0	0	1	0	2	3	1	7
chr3R	FBgn0003117-2_mrna	DR	11858257	11858739	8	5.83	1.47e-06	1.48e-38	71.6	481	463	6	0.01663	0	0	0	0	1	0	2	3	2	8
chr3R	FBgn0003117-2_mrna	DR	11858257	11858749	9	6.85	1.40e-07	7.10e-43	79.4	491	475	6	0.01833	0	1	0	0	1	0	2	3	2	9
chr3R	FBgn0003117-2_mrna	DR	11858257	11858895	10	6.82	1.51e-07	3.05e-47	88	637	624	6	0.01570	0	1	0	0	1	1	2	3	2	10
chr3R	FBgn0003117-2_mrna	DR	11858257	11858907	11	7.79	1.61e-08	2.69e-51	93.6	649	637	6	0.01695	0	1	1	0	1	1	2	3	2	11
chr3R	FBgn0003117-2_mrna	DR	11858258	11858299	2	3.36	4.32e-04	8.80e-10	15.1	40	22	1	0.05000	0	0	1	0	1	0	0	0	0	2
chr3R	FBgn0003117-2_mrna	DR	11858258	11858361	3	3.46	3.43e-04	2.90e-14	23.2	102	84	3	0.02941	0	0	1	0	1	0	0	0	1	3
chr3R	FBgn0003117-2_mrna	DR	11858258	11858399	4	4.22	5.96e-05	3.19e-19	33.4	140	129	4	0.02857	0	0	1	0	1	0	1	0	1	4
chr3R	FBgn0003117-2_mrna	DR	11858258	11858420	5	5.42	3.83e-06	2.40e-23	40.7	161	146	4	0.03106	0	0	1	0	1	0	1	1	1	5
chr3R	FBgn0003117-2_mrna	DR	11858258	11858495	6	5.68	2.07e-06	8.62e-28	50	236	225	5	0.02542	0	0	1	0	1	0	2	1	1	6
chr3R	FBgn0003117-2_mrna	DR	11858258	11858590	7	5.95	1.13e-06	2.67e-32	58.3	331	316	5	0.02115	0	0	1	0	1	0	2	2	1	7
chr3R	FBgn0003117-2_mrna	DR	11858258	11858739	8	5.84	1.44e-06	1.44e-38	70.2	480	462	5	0.01667	0	0	1	0	1	0	2	2	2	8
chr3R	FBgn0003117-2_mrna	DR	11858258	11858749	9	6.86	1.37e-07	6.93e-43	78	490	474	5	0.01837	0	1	1	0	1	0	2	2	2	9
chr3R	FBgn0003117-2_mrna	DR	11858258	11858895	10	6.83	1.49e-07	2.98e-47	86.6	636	623	5	0.01572	0	1	1	0	1	1	2	2	2	10
chr3R	FBgn0003117-2_mrna	DR	11858258	11858907	11	7.80	1.58e-08	2.62e-51	92.2	648	636	5	0.01698	0	1	2	0	1	1	2	2	2	11
chr3R	FBgn0003117-2_mrna	DR	11858262	11858299	2	3.60	2.49e-04	5.72e-10	16.9	36	18	0	0.05556	0	0	0	0	1	0	0	0	1	2
chr3R	FBgn0003117-2_mrna	DR	11858262	11858361	3	3.54	2.91e-04	1.89e-14	25	98	80	2	0.03061	0	0	0	0	1	0	0	0	2	3
chr3R	FBgn0003117-2_mrna	DR	11858262	11858399	4	4.29	5.19e-05	2.08e-19	35.2	136	125	3	0.02941	0	0	0	0	1	0	1	0	2	4
chr3R	FBgn0003117-2_mrna	DR	11858262	11858420	5	5.49	3.27e-06	1.56e-23	42.5	157	142	3	0.03185	0	0	0	0	1	0	1	1	2	5
chr3R	FBgn0003117-2_mrna	DR	11858262	11858495	6	5.74	1.84e-06	5.61e-28	51.8	232	221	4	0.02586	0	0	0	0	1	0	2	1	2	6
chr3R	FBgn0003117-2_mrna	DR	11858262	11858590	7	5.99	1.03e-06	1.74e-32	60.1	327	312	4	0.02141	0	0	0	0	1	0	2	2	2	7
chr3R	FBgn0003117-2_mrna	DR	11858262	11858739	8	5.87	1.34e-06	9.38e-39	72	476	458	4	0.01681	0	0	0	0	1	0	2	2	3	8
chr3R	FBgn0003117-2_mrna	DR	11858262	11858749	9	6.90	1.27e-07	4.50e-43	79.8	486	470	4	0.01852	0	1	0	0	1	0	2	2	3	9
chr3R	FBgn0003117-2_mrna	DR	11858262	11858895	10	6.86	1.40e-07	1.94e-47	88.4	632	619	4	0.01582	0	1	0	0	1	1	2	2	3	10
chr3R	FBgn0003117-2_mrna	DR	11858262	11858907	11	7.83	1.47e-08	1.70e-51	94	644	632	4	0.01708	0	1	1	0	1	1	2	2	3	11
chr3R	FBgn0003117-2_mrna	DR	11858279	11858361	2	2.30	5.00e-03	3.63e-10	17.4	81	63	2	0.02469	0	0	0	0	1	0	0	0	1	2
chr3R	FBgn0003117-2_mrna	DR	11858279	11858399	3	3.11	7.79e-04	3.99e-15	27.6	119	108	3	0.02521	0	0	0	0	1	0	1	0	1	3
chr3R	FBgn0003117-2_mrna	DR	11858279	11858420	4	4.29	5.19e-05	2.99e-19	34.9	140	125	3	0.02857	0	0	0	0	1	0	1	1	1	4
chr3R	FBgn0003117-2_mrna	DR	11858279	11858495	5	4.62	2.40e-05	1.08e-23	44.2	215	204	4	0.02326	0	0	0	0	1	0	2	1	1	5
chr3R	FBgn0003117-2_mrna	DR	11858279	11858590	6	4.94	1.15e-05	3.34e-28	52.5	310	295	4	0.01935	0	0	0	0	1	0	2	2	1	6
chr3R	FBgn0003117-2_mrna	DR	11858279	11858739	7	4.92	1.21e-05	1.80e-34	64.4	459	441	4	0.01525	0	0	0	0	1	0	2	2	2	7
chr3R	FBgn0003117-2_mrna	DR	11858279	11858749	8	5.91	1.23e-06	8.66e-39	72.2	469	453	4	0.01706	0	1	0	0	1	0	2	2	2	8
chr3R	FBgn0003117-2_mrna	DR	11858279	11858895	9	5.93	1.17e-06	3.73e-43	80.8	615	602	4	0.01463	0	1	0	0	1	1	2	2	2	9
chr3R	FBgn0003117-2_mrna	DR	11858279	11858907	10	6.88	1.31e-07	3.28e-47	86.4	627	615	4	0.01595	0	1	1	0	1	1	2	2	2	10
chr3R	FBgn0003117-2_mrna	DR	11858279	11858361	2	2.30	5.00e-03	5.94e-10	16.8	81	63	1	0.02469	0	0	0	0	0	0	0	0	2	2
chr3R	FBgn0003117-2_mrna	DR	11858279	11858399	3	3.11	7.79e-04	6.53e-15	27	119	108	2	0.02521	0	0	0	0	0	0	1	0	2	3
chr3R	FBgn0003117-2_mrna	DR	11858279	11858420	4	4.29	5.19e-05	4.90e-19	34.3	140	125	2	0.02857	0	0	0	0	0	0	1	1	2	4
chr3R	FBgn0003117-2_mrna	DR	11858279	11858495	5	4.62	2.40e-05	1.76e-23	43.6	215	204	3	0.02326	0	0	0	0	0	0	2	1	2	5
chr3R	FBgn0003117-2_mrna	DR	11858279	11858590	6	4.94	1.15e-05	5.47e-28	51.9	310	295	3	0.01935	0	0	0	0	0	0	2	2	2	6
chr3R	FBgn0003117-2_mrna	DR	11858279	11858739	7	4.92	1.21e-05	2.95e-34	63.8	459	441	3	0.01525	0	0	0	0	0	0	2	2	3	7
chr3R	FBgn0003117-2_mrna	DR	11858279	11858749	8	5.91	1.23e-06	1.42e-38	71.6	469	453	3	0.01706	0	1	0	0	0	0	2	2	3	8
chr3R	FBgn0003117-2_mrna	DR	11858279	11858895	9	5.93	1.17e-06	6.10e-43	80.2	615	602	3	0.01463	0	1	0	0	0	1	2	2	3	9
chr3R	FBgn0003117-2_mrna	DR	11858279	11858907	10	6.88	1.31e-07	5.36e-47	85.8	627	615	3	0.01595	0	1	1	0	0	1	2	2	3	10
chr3R	FBgn0003117-2_mrna	DR	11858284	11858361	2	2.38	4.19e-03	4.62e-11	19.2	76	58	0	0.02632	0	1	0	0	0	0	0	0	1	2
chr3R	FBgn0003117-2_mrna	DR	11858284	11858399	3	3.17	6.69e-04	5.08e-16	29.4	114	103	1	0.02632	0	1	0	0	0	0	1	0	1	3
chr3R	FBgn0003117-2_mrna	DR	11858284	11858420	4	4.36	4.33e-05	3.81e-20	36.7	135	120	1	0.02963	0	1	0	0	0	0	1	1	1	4
chr3R	FBgn0003117-2_mrna	DR	11858284	11858495	5	4.68	2.10e-05	1.37e-24	46	210	199	2	0.02381	0	1	0	0	0	0	2	1	1	5
chr3R	FBgn0003117-2_mrna	DR	11858284	11858590	6	4.99	1.03e-05	4.25e-29	54.3	305	290	2	0.01967	0	1	0	0	0	0	2	2	1	6
chr3R	FBgn0003117-2_mrna	DR	11858284	11858739	7	4.95	1.12e-05	2.30e-35	66.2	454	436	2	0.01542	0	1	0	0	0	0	2	2	2	7
chr3R	FBgn0003117-2_mrna	DR	11858284	11858749	8	5.95	1.13e-06	1.10e-39	74	464	448	2	0.01724	0	2	0	0	0	0	2	2	2	8
chr3R	FBgn0003117-2_mrna	DR	11858284	11858895	9	5.96	1.08e-06	4.74e-44	82.6	610	597	2	0.01475	0	2	0	0	0	1	2	2	2	9
chr3R	FBgn0003117-2_mrna	DR	11858284	11858907	10	6.92	1.21e-07	4.17e-48	88.2	622	610	2	0.01608	0	2	1	0	0	1	2	2	2	10
chr3R	FBgn0003117-2_mrna	DR	11858341	11858399	2	2.60	2.53e-03	3.63e-10	18.3	57	46	1	0.03509	0	0	0	0	0	0	1	0	1	2
chr3R	FBgn0003117-2_mrna	DR	11858341	11858420	3	3.90	1.27e-04	2.72e-14	25.6	78	63	1	0.03846	0	0	0	0	0	0	1	1	1	3
chr3R	FBgn0003117-2_mrna	DR	11858341	11858495	4	4.04	9.06e-05	9.80e-19	34.9	153	142	2	0.02614	0	0	0	0	0	0	2	1	1	4
chr3R	FBgn0003117-2_mrna	DR	11858341	11858590	5	4.32	4.81e-05	3.04e-23	43.2	248	233	2	0.02016	0	0	0	0	0	0	2	2	1	5
chr3R	FBgn0003117-2_mrna	DR	11858341	11858739	6	4.28	5.20e-05	1.64e-29	55.1	397	379	2	0.01511	0	0	0	0	0	0	2	2	2	6
chr3R	FBgn0003117-2_mrna	DR	11858341	11858749	7	5.28	5.22e-06	7.88e-34	62.9	407	391	2	0.01720	0	1	0	0	0	0	2	2	2	7
chr3R	FBgn0003117-2_mrna	DR	11858341	11858895	8	5.31	4.92e-06	3.39e-38	71.5	553	540	2	0.01447	0	1	0	0	0	1	2	2	2	8
chr3R	FBgn0003117-2_mrna	DR	11858341	11858907	9	6.26	5.52e-07	2.98e-42	77.1	565	553	2	0.01593	0	1	1	0	0	1	2	2	2	9
chr3R	FBgn0003117-2_mrna	DR	11858344	11858399	2	2.66	2.18e-03	2.86e-10	18.7	54	43	0	0.03704	0	0	0	0	0	0	1	1	0	2
chr3R	FBgn0003117-2_mrna	DR	11858344	11858420	3	3.97	1.07e-04	2.15e-14	26	75	60	0	0.04000	0	0	0	0	0	0	1	2	0	3
chr3R	FBgn0003117-2_mrna	DR	11858344	11858495	4	4.08	8.26e-05	7.72e-19	35.3	150	139	1	0.02667	0	0	0	0	0	0	2	2	0	4
chr3R	FBgn0003117-2_mrna	DR	11858344	11858590	5	4.35	4.49e-05	2.39e-23	43.6	245	230	1	0.02041	0	0	0	0	0	0	2	3	0	5
chr3R	FBgn0003117-2_mrna	DR	11858344	11858739	6	4.30	4.96e-05	1.29e-29	55.5	394	376	1	0.01523	0	0	0	0	0	0	2	3	1	6
chr3R	FBgn0003117-2_mrna	DR	11858344	11858749	7	5.31	4.95e-06	6.20e-34	63.3	404	388	1	0.01733	0	1	0	0	0	0	2	3	1	7
chr3R	FBgn0003117-2_mrna	DR	11858344	11858895	8	5.33	4.72e-06	2.67e-38	71.9	550	537	1	0.01455	0	1	0	0	0	1	2	3	1	8
chr3R	FBgn0003117-2_mrna	DR	11858344	11858907	9	6.28	5.26e-07	2.35e-42	77.5	562	550	1	0.01601	0	1	1	0	0	1	2	3	1	9
chr3R	FBgn0003117-2_mrna	DR	11858386	11858420	2	3.60	2.49e-04	8.25e-10	17.5	33	18	0	0.06061	0	0	0	0	0	0	1	1	0	2
chr3R	FBgn0003117-2_mrna	DR	11858386	11858495	3	3.26	5.51e-04	2.97e-14	26.8	108	97	1	0.02778	0	0	0	0	0	0	2	1	0	3
chr3R	FBgn0003117-2_mrna	DR	11858386	11858590	4	3.53	2.96e-04	9.21e-19	35.1	203	188	1	0.01970	0	0	0	0	0	0	2	2	0	4
chr3R	FBgn0003117-2_mrna	DR	11858386	11858739	5	3.53	2.93e-04	4.97e-25	47	352	334	1	0.01420	0	0	0	0	0	0	2	2	1	5
chr3R	FBgn0003117-2_mrna	DR	11858386	11858749	6	4.52	3.03e-05	2.39e-29	54.8	362	346	1	0.01657	0	1	0	0	0	0	2	2	1	6
chr3R	FBgn0003117-2_mrna	DR	11858386	11858895	7	4.58	2.65e-05	1.03e-33	63.4	508	495	1	0.01378	0	1	0	0	0	1	2	2	1	7
chr3R	FBgn0003117-2_mrna	DR	11858386	11858907	8	5.51	3.06e-06	9.03e-38	69	520	508	1	0.01538	0	1	1	0	0	1	2	2	1	8
chr3R	FBgn0003117-2_mrna	DR	11858403	11858495	2	2.08	8.23e-03	2.70e-09	16.6	91	80	1	0.02198	0	0	0	0	0	0	1	1	0	2
chr3R	FBgn0003117-2_mrna	DR	11858403	11858590	3	2.49	3.21e-03	8.37e-14	24.9	186	171	1	0.01613	0	0	0	0	0	0	1	2	0	3
chr3R	FBgn0003117-2_mrna	DR	11858403	11858739	4	2.63	2.32e-03	4.52e-20	36.8	335	317	1	0.01194	0	0	0	0	0	0	1	2	1	4
chr3R	FBgn0003117-2_mrna	DR	11858403	11858749	5	3.57	2.72e-04	2.17e-24	44.6	345	329	1	0.01449	0	1	0	0	0	0	1	2	1	5
chr3R	FBgn0003117-2_mrna	DR	11858403	11858895	6	3.70	1.98e-04	9.33e-29	53.2	491	478	1	0.01222	0	1	0	0	0	1	1	2	1	6
chr3R	FBgn0003117-2_mrna	DR	11858403	11858907	7	4.60	2.51e-05	8.21e-33	58.8	503	491	1	0.01392	0	1	1	0	0	1	1	2	1	7
chr3R	FBgn0003117-2_mrna	DR	11858403	11858495	2	2.08	8.23e-03	3.20e-09	16.3	91	80	0	0.02198	0	0	0	0	0	0	1	0	1	2
chr3R	FBgn0003117-2_mrna	DR	11858403	11858590	3	2.49	3.21e-03	9.93e-14	24.6	186	171	0	0.01613	0	0	0	0	0	0	1	1	1	3
chr3R	FBgn0003117-2_mrna	DR	11858403	11858739	4	2.63	2.32e-03	5.36e-20	36.5	335	317	0	0.01194	0	0	0	0	0	0	1	1	2	4
chr3R	FBgn0003117-2_mrna	DR	11858403	11858749	5	3.57	2.72e-04	2.57e-24	44.3	345	329	0	0.01449	0	1	0	0	0	0	1	1	2	5
chr3R	FBgn0003117-2_mrna	DR	11858403	11858895	6	3.70	1.98e-04	1.11e-28	52.9	491	478	0	0.01222	0	1	0	0	0	1	1	1	2	6
chr3R	FBgn0003117-2_mrna	DR	11858403	11858907	7	4.60	2.51e-05	9.74e-33	58.5	503	491	0	0.01392	0	1	1	0	0	1	1	1	2	7
chr3R	FBgn0003117-2_mrna	DR	11858482	11858739	3	2.08	8.40e-03	6.03e-16	29.5	256	238	0	0.01172	0	0	0	0	0	0	1	1	1	3
chr3R	FBgn0003117-2_mrna	DR	11858482	11858749	4	3.03	9.31e-04	2.89e-20	37.3	266	250	0	0.01504	0	1	0	0	0	0	1	1	1	4
chr3R	FBgn0003117-2_mrna	DR	11858482	11858895	5	3.17	6.85e-04	1.24e-24	45.9	412	399	0	0.01214	0	1	0	0	0	1	1	1	1	5
chr3R	FBgn0003117-2_mrna	DR	11858482	11858907	6	4.07	8.47e-05	1.09e-28	51.5	424	412	0	0.01415	0	1	1	0	0	1	1	1	1	6
chr3R	FBgn0003117-2_mrna	DR	11858573	11858749	3	2.59	2.58e-03	8.04e-16	28	175	159	0	0.01714	0	1	0	0	0	0	0	1	1	3
chr3R	FBgn0003117-2_mrna	DR	11858573	11858895	4	2.68	2.08e-03	3.46e-20	36.6	321	308	0	0.01246	0	1	0	0	0	1	0	1	1	4
chr3R	FBgn0003117-2_mrna	DR	11858573	11858907	5	3.62	2.41e-04	3.04e-24	42.2	333	321	0	0.01502	0	1	1	0	0	1	0	1	1	5
chr3R	FBgn0003117-2_mrna	DR	11858573	11859354	6	2.62	2.42e-03	2.95e-28	49.1	780	762	0	0.00769	0	1	1	0	0	1	0	1	2	6
chr3R	FBgn0003117-2_mrna	DR	11858719	11858895	3	2.56	2.73e-03	2.32e-11	20.5	175	162	0	0.01714	0	1	0	0	0	1	0	0	1	3
chr3R	FBgn0003117-2_mrna	DR	11858719	11858907	4	3.66	2.20e-04	2.04e-15	26.1	187	175	0	0.02139	0	1	1	0	0	1	0	0	1	4
chr3R	FBgn0003117-2_mrna	DR	11858719	11859354	5	2.32	4.84e-03	1.98e-19	33	634	616	0	0.00789	0	1	1	0	0	1	0	0	2	5
chr3R	FBgn0003117-2_mrna	DR	11858719	11859465	6	2.71	1.93e-03	1.51e-23	40.3	745	729	1	0.00805	0	2	1	0	0	1	0	0	2	6
chr3R	FBgn0003117-2_mrna	DR	11858731	11858907	3	2.56	2.78e-03	1.82e-13	22	175	163	0	0.01714	0	1	1	0	0	1	0	0	0	3
chr3R	FBgn0003117-2_mrna	DR	11858731	11859465	5	2.04	9.16e-03	1.34e-21	36.2	733	717	1	0.00682	0	2	1	0	0	1	0	0	1	5
chr3R	FBgn0003117-2_mrna	DR	11859334	11860059	5	2.05	8.84e-03	1.36e-22	40.6	724	711	1	0.00691	1	1	0	0	1	1	0	0	1	5
chr3R	FBgn0003117-2_mrna	DR	11859334	11860080	6	2.70	1.99e-03	7.48e-28	51.3	745	733	1	0.00805	1	1	1	0	1	1	0	0	1	6
chr3R	FBgn0003117-2_mrna	DR	11859337	11860059	5	2.06	8.69e-03	7.43e-23	41.4	721	708	0	0.00693	1	1	0	0	1	1	0	1	0	5
chr3R	FBgn0003117-2_mrna	DR	11859337	11860080	6	2.71	1.95e-03	4.09e-28	52.1	742	730	0	0.00809	1	1	1	0	1	1	0	1	0	6
chr3R	FBgn0003117-2_mrna	DR	11859447	11860080	5	2.30	4.97e-03	7.71e-24	44.4	632	620	0	0.00791	1	1	1	0	1	1	0	0	0	5
chr3R	FBgn0003117-2_mrna	DR	11859656	11860080	4	2.22	6.05e-03	1.02e-19	37.1	423	411	0	0.00946	1	0	1	0	1	1	0	0	0	4
chr3R	FBgn0003117-2_mrna	DR	11859845	11860080	3	2.16	6.89e-03	1.12e-15	29.5	234	222	0	0.01282	1	0	1	0	1	0	0	0	0	3
chr3R	FBgn0003117-2_mrna	DR	11860044	11860080	2	3.31	4.85e-04	1.43e-10	19.9	35	23	0	0.05714	1	0	1	0	0	0	0	0	0	2
chr2L	FBgn0003145-1_mrna	DR	12090516	12090589	2	2.41	3.89e-03	8.90e-09	14	72	56	0	0.02778	0	1	0	0	0	0	0	0	1	2
chr2L	FBgn0003145-1_mrna	DR	12090453	12090589	3	2.96	1.09e-03	6.05e-13	21.4	135	120	0	0.02222	0	1	0	0	0	0	0	1	1	3
chr2L	FBgn0003145-1_mrna	DR	12090316	12090589	4	2.97	1.07e-03	6.05e-17	27.6	272	259	0	0.01471	1	1	0	0	0	0	0	1	1	4
chr2L	FBgn0003145-1_mrna	DR	12090077	12090589	5	2.74	1.81e-03	1.33e-21	36.2	511	493	0	0.00978	1	1	0	0	1	0	0	1	1	5
chr2L	FBgn0003145-1_mrna	DR	12090453	12090534	2	2.27	5.34e-03	6.80e-09	14.4	80	65	0	0.02500	0	1	0	0	0	0	0	1	0	2
chr2L	FBgn0003145-1_mrna	DR	12090316	12090534	3	2.27	5.40e-03	6.80e-13	20.6	217	204	0	0.01382	1	1	0	0	0	0	0	1	0	3
chr2L	FBgn0003145-1_mrna	DR	12090077	12090534	4	2.12	7.59e-03	1.50e-17	29.2	456	438	0	0.00877	1	1	0	0	1	0	0	1	0	4
chr2L	FBgn0003145-1_mrna	DR	12087987	12088085	2	2.02	9.54e-03	1.42e-09	13.6	97	86	0	0.02062	0	1	0	0	0	0	1	0	0	2
chr2L	FBgn0003145-1_mrna	DR	12087472	12088085	5	2.36	4.38e-03	9.65e-25	43.3	612	602	0	0.00817	1	1	0	1	1	0	1	0	0	5
chr2L	FBgn0003145-1_mrna	DR	12087472	12087550	2	2.25	5.69e-03	3.77e-10	18.5	77	67	0	0.02597	0	0	0	1	1	0	0	0	0	2
chr2L	FBgn0003145-1_mrna	DR	12086814	12087550	5	2.04	9.16e-03	6.87e-24	43.7	735	717	0	0.00680	0	1	0	1	1	0	0	1	1	5
chr2L	FBgn0003145-1_mrna	DR	12086814	12087046	3	2.21	6.12e-03	1.82e-14	25.2	231	213	0	0.01299	0	1	0	0	0	0	0	1	1	3
chr2L	FBgn0003145-1_mrna	DR	12086814	12086861	2	3.10	7.98e-04	8.68e-10	16.5	46	28	0	0.04348	0	1	0	0	0	0	0	0	1	2
chr2L	FBgn0003145-1_mrna	DR	12085958	12086260	4	2.79	1.63e-03	1.28e-18	31.3	301	289	0	0.01329	0	0	3	0	1	0	0	0	0	4
chr2L	FBgn0003145-1_mrna	DR	12085909	12086260	5	3.52	3.06e-04	2.83e-23	40.7	350	337	0	0.01429	1	0	3	0	1	0	0	0	0	5
chr2L	FBgn0003145-1_mrna	DR	12085715	12086260	6	3.45	3.56e-04	2.60e-28	50.6	544	531	0	0.01103	1	0	3	0	1	1	0	0	0	6
chr2L	FBgn0003145-1_mrna	DR	12085964	12086007	2	3.02	9.44e-04	7.01e-10	16.1	42	30	0	0.04762	0	0	2	0	0	0	0	0	0	2
chr2L	FBgn0003145-1_mrna	DR	12085958	12086007	3	4.83	1.47e-05	2.73e-14	23.5	48	36	0	0.06250	0	0	3	0	0	0	0	0	0	3
chr2L	FBgn0003145-1_mrna	DR	12085909	12086007	4	5.08	8.24e-06	6.01e-19	32.9	97	84	0	0.04124	1	0	3	0	0	0	0	0	0	4
chr2L	FBgn0003145-1_mrna	DR	12085715	12086007	5	3.93	1.18e-04	5.53e-24	42.8	291	278	0	0.01718	1	0	3	0	0	1	0	0	0	5
chr2L	FBgn0003145-1_mrna	DR	12085909	12085978	3	4.11	7.80e-05	1.61e-09	15.4	68	55	0	0.04412	1	0	2	0	0	0	0	0	0	3
chr2L	FBgn0003145-1_mrna	DR	12085715	12085978	4	3.04	9.17e-04	1.48e-14	25.3	262	249	0	0.01527	1	0	2	0	0	1	0	0	0	4
chr2L	FBgn0003145-1_mrna	DR	12085909	12085972	2	2.54	2.91e-03	8.58e-10	16.8	62	49	0	0.03226	1	0	1	0	0	0	0	0	0	2
chr2L	FBgn0003145-1_mrna	DR	12085715	12085972	3	2.05	8.90e-03	7.89e-15	26.7	256	243	0	0.01172	1	0	1	0	0	1	0	0	0	3
chr3R	FBgn0003177-4_mrna	DR	4759492	4759613	3	3.19	6.48e-04	1.42e-13	23.2	120	102	1	0.02500	0	0	1	0	1	0	0	0	1	3
chr3R	FBgn0003177-1_mrna	DR	4674157	4674232	2	2.33	4.67e-03	1.22e-09	16.9	74	61	1	0.02703	0	0	0	0	1	1	0	0	0	2
chr3R	FBgn0003177-1_mrna	DR	4674149	4674232	3	3.76	1.75e-04	1.19e-13	24.4	82	69	1	0.03659	0	0	0	0	1	2	0	0	0	3
chr3R	FBgn0003177-1_mrna	DR	4673987	4674232	4	3.17	6.81e-04	1.02e-17	31.1	244	231	1	0.01639	1	0	0	0	1	2	0	0	0	4
chr3R	FBgn0003177-1_mrna	DR	4673949	4674232	5	4.00	1.00e-04	7.56e-24	42.7	282	269	1	0.01773	2	0	0	0	1	2	0	0	0	5
chr3R	FBgn0003177-1_mrna	DR	4673923	4674232	6	4.94	1.15e-05	5.97e-29	52.7	308	295	1	0.01948	2	0	0	0	1	3	0	0	0	6
chr3R	FBgn0003177-1_mrna	DR	4673747	4674232	7	4.74	1.84e-05	2.92e-33	60.5	484	469	1	0.01446	2	0	0	0	1	3	0	1	0	7
chr3R	FBgn0003177-1_mrna	DR	4673431	4674232	8	4.11	7.84e-05	2.19e-37	67.7	800	782	1	0.01000	2	0	0	0	1	3	0	1	1	8
chr3R	FBgn0003177-1_mrna	DR	4674157	4674231	2	2.35	4.51e-03	2.65e-09	16	73	60	0	0.02740	0	0	0	0	0	1	0	0	1	2
chr3R	FBgn0003177-1_mrna	DR	4674149	4674231	3	3.78	1.67e-04	2.57e-13	23.5	81	68	0	0.03704	0	0	0	0	0	2	0	0	1	3
chr3R	FBgn0003177-1_mrna	DR	4673987	4674231	4	3.17	6.70e-04	2.21e-17	30.2	243	230	0	0.01646	1	0	0	0	0	2	0	0	1	4
chr3R	FBgn0003177-1_mrna	DR	4673949	4674231	5	4.01	9.83e-05	1.64e-23	41.8	281	268	0	0.01779	2	0	0	0	0	2	0	0	1	5
chr3R	FBgn0003177-1_mrna	DR	4673923	4674231	6	4.95	1.12e-05	1.29e-28	51.8	307	294	0	0.01954	2	0	0	0	0	3	0	0	1	6
chr3R	FBgn0003177-1_mrna	DR	4673747	4674231	7	4.74	1.81e-05	6.34e-33	59.6	483	468	0	0.01449	2	0	0	0	0	3	0	1	1	7
chr3R	FBgn0003177-1_mrna	DR	4673431	4674231	8	4.11	7.77e-05	4.75e-37	66.8	799	781	0	0.01001	2	0	0	0	0	3	0	1	2	8
chr3R	FBgn0003177-1_mrna	DR	4673987	4674172	3	2.49	3.21e-03	4.39e-09	15.1	184	171	0	0.01630	1	0	0	0	0	2	0	0	0	3
chr3R	FBgn0003177-1_mrna	DR	4673949	4674172	4	3.34	4.56e-04	3.25e-15	26.7	222	209	0	0.01802	2	0	0	0	0	2	0	0	0	4
chr3R	FBgn0003177-1_mrna	DR	4673923	4674172	5	4.30	5.02e-05	2.56e-20	36.7	248	235	0	0.02016	2	0	0	0	0	3	0	0	0	5
chr3R	FBgn0003177-1_mrna	DR	4673747	4674172	6	4.09	8.12e-05	1.26e-24	44.5	424	409	0	0.01415	2	0	0	0	0	3	0	1	0	6
chr3R	FBgn0003177-1_mrna	DR	4673431	4674172	7	3.52	3.06e-04	9.42e-29	51.7	740	722	0	0.00946	2	0	0	0	0	3	0	1	1	7
chr3R	FBgn0003177-1_mrna	DR	4673949	4674164	3	2.29	5.17e-03	6.17e-15	25.8	214	201	0	0.01402	2	0	0	0	0	1	0	0	0	3
chr3R	FBgn0003177-1_mrna	DR	4673923	4674164	4	3.20	6.36e-04	4.88e-20	35.8	240	227	0	0.01667	2	0	0	0	0	2	0	0	0	4
chr3R	FBgn0003177-1_mrna	DR	4673747	4674164	5	3.15	7.01e-04	2.39e-24	43.6	416	401	0	0.01202	2	0	0	0	0	2	0	1	0	5
chr3R	FBgn0003177-1_mrna	DR	4673431	4674164	6	2.76	1.74e-03	1.79e-28	50.8	732	714	0	0.00820	2	0	0	0	0	2	0	1	1	6
chr3R	FBgn0003177-1_mrna	DR	4673949	4674002	2	2.76	1.75e-03	6.36e-11	18.3	52	39	0	0.03846	2	0	0	0	0	0	0	0	0	2
chr3R	FBgn0003177-1_mrna	DR	4673923	4674002	3	3.85	1.42e-04	5.03e-16	28.3	78	65	0	0.03846	2	0	0	0	0	1	0	0	0	3
chr3R	FBgn0003177-1_mrna	DR	4673747	4674002	4	3.11	7.80e-04	2.46e-20	36.1	254	239	0	0.01575	2	0	0	0	0	1	0	1	0	4
chr3R	FBgn0003177-1_mrna	DR	4673431	4674002	5	2.52	3.00e-03	1.85e-24	43.3	570	552	0	0.00877	2	0	0	0	0	1	0	1	1	5
chr3R	FBgn0003177-1_mrna	DR	4673923	4673964	2	3.14	7.29e-04	5.85e-12	21.6	40	27	0	0.05000	1	0	0	0	0	1	0	0	0	2
chr3R	FBgn0003177-1_mrna	DR	4673747	4673964	3	2.29	5.17e-03	2.86e-16	29.4	216	201	0	0.01389	1	0	0	0	0	1	0	1	0	3
chr3R	FBgn0003177-1_mrna	DR	4672364	4672400	2	3.36	4.32e-04	6.30e-10	18.2	35	22	0	0.05714	0	0	0	0	0	2	0	0	0	2
chr3R	FBgn0003177-3_mrna	DR	4693305	4693911	5	2.41	3.93e-03	3.08e-23	40.7	605	587	4	0.00826	0	1	1	0	1	0	0	0	2	5
chr3R	FBgn0003177-3_mrna	DR	4693217	4693911	6	2.87	1.36e-03	2.34e-27	46.6	693	681	5	0.00866	0	1	2	0	1	0	0	0	2	6
chr3R	FBgn0003177-3_mrna	DR	4693305	4693909	5	2.41	3.87e-03	9.67e-24	42.7	603	585	3	0.00829	0	1	1	0	1	0	0	0	2	5
chr3R	FBgn0003177-3_mrna	DR	4693217	4693909	6	2.87	1.34e-03	7.35e-28	48.6	691	679	4	0.00868	0	1	2	0	1	0	0	0	2	6
chr3R	FBgn0003177-3_mrna	DR	4693312	4693447	3	3.01	9.77e-04	3.35e-10	17.4	134	116	1	0.02239	0	1	0	0	1	0	0	0	1	3
chr3R	FBgn0003177-3_mrna	DR	4693305	4693447	4	4.32	4.83e-05	1.21e-14	25.4	141	123	3	0.02837	0	1	0	0	1	0	0	0	2	4
chr3R	FBgn0003177-3_mrna	DR	4693217	4693447	5	4.48	3.32e-05	9.18e-19	31.3	229	217	4	0.02183	0	1	1	0	1	0	0	0	2	5
chr3R	FBgn0003177-3_mrna	DR	4692682	4693447	6	2.66	2.18e-03	2.29e-24	41.9	764	746	4	0.00785	0	1	1	0	2	0	0	0	2	6
chr3R	FBgn0003177-3_mrna	DR	4693312	4693447	3	3.01	9.77e-04	1.68e-09	15.7	134	116	0	0.02239	0	1	0	0	0	0	0	0	2	3
chr3R	FBgn0003177-3_mrna	DR	4693305	4693447	4	4.32	4.83e-05	6.04e-14	23.7	141	123	2	0.02837	0	1	0	0	0	0	0	0	3	4
chr3R	FBgn0003177-3_mrna	DR	4693217	4693447	5	4.48	3.32e-05	4.59e-18	29.6	229	217	3	0.02183	0	1	1	0	0	0	0	0	3	5
chr3R	FBgn0003177-3_mrna	DR	4692682	4693447	6	2.66	2.18e-03	1.15e-23	40.2	764	746	3	0.00785	0	1	1	0	1	0	0	0	3	6
chr3R	FBgn0003177-3_mrna	DR	4693305	4693437	3	3.05	8.99e-04	1.41e-13	22.9	131	113	2	0.02290	0	1	0	0	0	0	0	0	2	3
chr3R	FBgn0003177-3_mrna	DR	4693217	4693437	4	3.36	4.39e-04	1.07e-17	28.8	219	207	3	0.01826	0	1	1	0	0	0	0	0	2	4
chr3R	FBgn0003177-3_mrna	DR	4693217	4693332	3	3.19	6.48e-04	3.27e-09	13.7	114	102	3	0.02632	0	0	1	0	0	0	0	0	2	3
chr3R	FBgn0003177-3_mrna	DR	4693217	4693331	3	3.20	6.28e-04	1.82e-09	14.3	113	101	2	0.02655	0	0	1	0	0	0	0	0	2	3
chr3R	FBgn0003177-2_mrna	DR	4686965	4687444	4	2.04	9.02e-03	1.35e-17	25	478	460	0	0.00837	0	0	0	2	0	0	0	1	1	4
chr3R	FBgn0003177-2_mrna	DR	4685998	4686372	4	2.42	3.81e-03	1.56e-18	29.8	373	362	1	0.01072	0	0	0	0	1	0	1	0	2	4
chr3R	FBgn0003177-2_mrna	DR	4685998	4686056	3	4.40	3.97e-05	1.60e-09	13.5	57	46	1	0.05263	0	0	0	0	1	0	1	0	1	3
chr3R	FBgn0003177-2_mrna	DR	4685998	4686055	3	4.44	3.65e-05	1.80e-09	13.4	56	45	0	0.05357	0	0	0	0	1	0	1	0	1	3
chr3R	FBgn0003177-2_mrna	DR	4685998	4686048	2	2.78	1.65e-03	2.70e-09	12.9	49	38	0	0.04082	0	0	0	0	0	0	1	0	1	2
chr3R	FBgn0003177-2_mrna	DR	4685200	4685280	2	2.33	4.67e-03	2.20e-10	18.5	79	61	0	0.02532	0	0	1	0	0	0	0	0	1	2
chr3R	FBgn0003177-2_mrna	DR	4684578	4685280	5	2.10	7.86e-03	8.24e-25	42.9	701	691	1	0.00713	0	0	1	1	2	0	0	0	1	5
chr3R	FBgn0003177-2_mrna	DR	4684578	4684792	3	2.27	5.32e-03	3.74e-15	24.4	213	203	1	0.01408	0	0	0	1	2	0	0	0	0	3
chr3R	FBgn0003177-2_mrna	DR	4684578	4684791	3	2.28	5.25e-03	1.44e-16	27.5	212	202	0	0.01415	0	0	0	1	2	0	0	0	0	3
chr3R	FBgn0003177-2_mrna	DR	4683500	4683545	2	2.99	1.02e-03	1.48e-11	21.1	44	31	0	0.04545	2	0	0	0	0	0	0	0	0	2
chr2R	FBgn0003254-1_mrna	DR	15158238	15158678	4	2.16	6.87e-03	1.91e-17	31	439	426	0	0.00911	0	0	0	0	1	2	0	1	0	4
chr2R	FBgn0003254-1_mrna	DR	15158238	15158714	5	2.87	1.35e-03	8.99e-22	39.5	475	462	0	0.01053	0	0	0	0	1	3	0	1	0	5
chr2R	FBgn0003254-1_mrna	DR	15158329	15158714	4	2.38	4.17e-03	1.11e-17	31.7	384	371	0	0.01042	0	0	0	0	1	2	0	1	0	4
chr2R	FBgn0003254-1_mrna	DR	15158546	15158714	3	2.63	2.35e-03	1.25e-13	24.6	167	154	0	0.01796	0	0	0	0	1	2	0	0	0	3
chr2R	FBgn0003254-1_mrna	DR	15158546	15159229	5	2.16	6.86e-03	1.05e-24	45.5	682	669	0	0.00733	0	0	0	0	1	4	0	0	0	5
chr2R	FBgn0003254-1_mrna	DR	15158546	15159235	6	2.89	1.30e-03	2.20e-29	54.8	688	675	0	0.00872	0	0	0	0	1	5	0	0	0	6
chr2R	FBgn0003254-1_mrna	DR	15158546	15159250	7	3.66	2.20e-04	1.23e-33	62.4	703	685	0	0.00996	0	0	0	0	2	5	0	0	0	7
chr2R	FBgn0003254-1_mrna	DR	15158546	15159250	8	4.49	3.22e-05	6.90e-38	67.7	703	692	0	0.01138	0	0	0	0	2	5	1	0	0	8
chr2R	FBgn0003254-1_mrna	DR	15158546	15159267	9	5.36	4.38e-06	3.59e-42	75.3	720	702	1	0.01250	0	0	0	0	2	5	1	0	1	9
chr2R	FBgn0003254-1_mrna	DR	15158546	15159276	10	6.27	5.38e-07	1.54e-46	83.1	729	711	2	0.01372	0	0	0	0	2	5	1	0	2	10
chr2R	FBgn0003254-1_mrna	DR	15158546	15159295	11	7.15	7.04e-08	1.05e-50	90.5	748	730	2	0.01471	0	0	0	0	3	5	1	0	2	11
chr2R	FBgn0003254-1_mrna	DR	15158663	15158714	2	2.81	1.55e-03	2.40e-09	16.9	50	37	0	0.04000	0	0	0	0	0	2	0	0	0	2
chr2R	FBgn0003254-1_mrna	DR	15158663	15159235	5	2.50	3.15e-03	4.23e-25	47.1	571	558	0	0.00876	0	0	0	0	0	5	0	0	0	5
chr2R	FBgn0003254-1_mrna	DR	15158663	15159250	6	3.29	5.16e-04	2.37e-29	54.7	586	568	0	0.01024	0	0	0	0	1	5	0	0	0	6
chr2R	FBgn0003254-1_mrna	DR	15158663	15159250	7	4.15	7.15e-05	1.33e-33	60	586	575	0	0.01195	0	0	0	0	1	5	1	0	0	7
chr2R	FBgn0003254-1_mrna	DR	15158663	15159267	8	5.04	9.12e-06	6.90e-38	67.6	603	585	1	0.01327	0	0	0	0	1	5	1	0	1	8
chr2R	FBgn0003254-1_mrna	DR	15158663	15159276	9	5.98	1.04e-06	2.96e-42	75.4	612	594	2	0.01471	0	0	0	0	1	5	1	0	2	9
chr2R	FBgn0003254-1_mrna	DR	15158663	15159295	10	6.90	1.27e-07	2.02e-46	82.8	631	613	2	0.01585	0	0	0	0	2	5	1	0	2	10
chr2R	FBgn0003254-1_mrna	DR	15158663	15159406	11	7.16	6.94e-08	3.83e-52	93.6	742	729	2	0.01482	0	0	0	0	2	6	1	0	2	11
chr2R	FBgn0003254-1_mrna	DR	15158663	15159412	12	8.15	7.01e-09	3.14e-59	105.5	748	735	2	0.01604	0	0	0	0	2	7	1	0	2	12
chr2R	FBgn0003254-1_mrna	DR	15158663	15159440	13	9.02	9.60e-10	1.48e-63	114	776	763	2	0.01675	0	0	0	0	2	8	1	0	2	13
chr2R	FBgn0003254-1_mrna	DR	15158699	15159250	5	2.59	2.55e-03	4.64e-25	46.3	550	532	0	0.00909	0	0	0	0	1	4	0	0	0	5
chr2R	FBgn0003254-1_mrna	DR	15158699	15159250	6	3.41	3.87e-04	2.60e-29	51.6	550	539	0	0.01091	0	0	0	0	1	4	1	0	0	6
chr2R	FBgn0003254-1_mrna	DR	15158699	15159267	7	4.28	5.28e-05	1.35e-33	59.2	567	549	1	0.01235	0	0	0	0	1	4	1	0	1	7
chr2R	FBgn0003254-1_mrna	DR	15158699	15159276	8	5.20	6.35e-06	5.81e-38	67	576	558	2	0.01389	0	0	0	0	1	4	1	0	2	8
chr2R	FBgn0003254-1_mrna	DR	15158699	15159295	9	6.09	8.04e-07	3.95e-42	74.4	595	577	2	0.01513	0	0	0	0	2	4	1	0	2	9
chr2R	FBgn0003254-1_mrna	DR	15158699	15159406	10	6.38	4.20e-07	7.51e-48	85.2	706	693	2	0.01416	0	0	0	0	2	5	1	0	2	10
chr2R	FBgn0003254-1_mrna	DR	15158699	15159412	11	7.36	4.42e-08	6.16e-55	97.1	712	699	2	0.01545	0	0	0	0	2	6	1	0	2	11
chr2R	FBgn0003254-1_mrna	DR	15158699	15159440	12	8.21	6.16e-09	2.89e-59	105.6	740	727	2	0.01622	0	0	0	0	2	7	1	0	2	12
chr2R	FBgn0003254-1_mrna	DR	15159102	15159235	3	2.98	1.06e-03	1.76e-16	30.2	132	119	0	0.02273	0	0	0	0	0	3	0	0	0	3
chr2R	FBgn0003254-1_mrna	DR	15159102	15159250	4	4.22	5.96e-05	9.88e-21	37.8	147	129	0	0.02721	0	0	0	0	1	3	0	0	0	4
chr2R	FBgn0003254-1_mrna	DR	15159102	15159250	5	5.59	2.56e-06	5.53e-25	43.1	147	136	0	0.03401	0	0	0	0	1	3	1	0	0	5
chr2R	FBgn0003254-1_mrna	DR	15159102	15159267	6	6.96	1.09e-07	2.88e-29	50.7	164	146	1	0.03659	0	0	0	0	1	3	1	0	1	6
chr2R	FBgn0003254-1_mrna	DR	15159102	15159276	7	8.39	4.03e-09	1.24e-33	58.5	173	155	2	0.04046	0	0	0	0	1	3	1	0	2	7
chr2R	FBgn0003254-1_mrna	DR	15159102	15159295	8	9.60	2.50e-10	8.41e-38	65.9	192	174	2	0.04167	0	0	0	0	2	3	1	0	2	8
chr2R	FBgn0003254-1_mrna	DR	15159102	15159406	9	8.92	1.21e-09	1.60e-43	76.7	303	290	2	0.02970	0	0	0	0	2	4	1	0	2	9
chr2R	FBgn0003254-1_mrna	DR	15159102	15159412	10	10.26	5.45e-11	1.31e-50	88.6	309	296	2	0.03236	0	0	0	0	2	5	1	0	2	10
chr2R	FBgn0003254-1_mrna	DR	15159102	15159440	11	11.26	5.52e-12	6.16e-55	97.1	337	324	2	0.03264	0	0	0	0	2	6	1	0	2	11
chr2R	FBgn0003254-1_mrna	DR	15159102	15159657	12	9.83	1.47e-10	4.99e-59	104.2	554	536	2	0.02166	0	0	0	0	2	6	1	0	3	12
chr2R	FBgn0003254-1_mrna	DR	15159102	15159894	13	8.91	1.23e-09	5.49e-64	114	791	778	4	0.01643	0	0	0	0	2	7	1	0	3	13
chr2R	FBgn0003254-1_mrna	DR	15159214	15159250	3	6.69	2.03e-07	3.92e-11	18.8	35	17	0	0.08571	0	0	0	0	1	2	0	0	0	3
chr2R	FBgn0003254-1_mrna	DR	15159214	15159250	4	8.88	1.31e-09	2.20e-15	24.1	35	24	0	0.11429	0	0	0	0	1	2	1	0	0	4
chr2R	FBgn0003254-1_mrna	DR	15159214	15159267	5	10.43	3.72e-11	1.14e-19	31.7	52	34	1	0.09615	0	0	0	0	1	2	1	0	1	5
chr2R	FBgn0003254-1_mrna	DR	15159214	15159276	6	12.21	6.17e-13	4.91e-24	39.5	61	43	2	0.09836	0	0	0	0	1	2	1	0	2	6
chr2R	FBgn0003254-1_mrna	DR	15159214	15159295	7	12.71	1.97e-13	3.34e-28	46.9	80	62	2	0.08750	0	0	0	0	2	2	1	0	2	7
chr2R	FBgn0003254-1_mrna	DR	15159214	15159406	8	9.50	3.13e-10	6.34e-34	57.7	191	178	2	0.04188	0	0	0	0	2	3	1	0	2	8
chr2R	FBgn0003254-1_mrna	DR	15159214	15159412	9	11.05	8.99e-12	5.20e-41	69.6	197	184	2	0.04569	0	0	0	0	2	4	1	0	2	9
chr2R	FBgn0003254-1_mrna	DR	15159214	15159440	10	12.01	9.68e-13	2.44e-45	78.1	225	212	2	0.04444	0	0	0	0	2	5	1	0	2	10
chr2R	FBgn0003254-1_mrna	DR	15159214	15159657	11	9.82	1.51e-10	1.98e-49	85.2	442	424	2	0.02489	0	0	0	0	2	5	1	0	3	11
chr2R	FBgn0003254-1_mrna	DR	15159214	15159894	12	8.67	2.15e-09	2.18e-54	95	679	666	4	0.01767	0	0	0	0	2	6	1	0	3	12
chr2R	FBgn0003254-1_mrna	DR	15159214	15159927	13	9.56	2.78e-10	1.94e-59	104.4	712	694	4	0.01826	0	0	0	0	2	6	1	0	4	13
chr2R	FBgn0003254-1_mrna	DR	15159214	15159962	14	10.39	4.03e-11	2.33e-64	113.6	747	729	4	0.01874	0	0	0	0	3	6	1	0	4	14
chr2R	FBgn0003254-1_mrna	DR	15159220	15159267	4	8.13	7.38e-09	1.09e-09	16.9	46	28	1	0.08696	0	0	0	0	1	1	1	0	1	4
chr2R	FBgn0003254-1_mrna	DR	15159220	15159276	5	9.94	1.14e-10	4.70e-14	24.7	55	37	2	0.09091	0	0	0	0	1	1	1	0	2	5
chr2R	FBgn0003254-1_mrna	DR	15159220	15159295	6	10.62	2.40e-11	3.19e-18	32.1	74	56	2	0.08108	0	0	0	0	2	1	1	0	2	6
chr2R	FBgn0003254-1_mrna	DR	15159220	15159406	7	8.01	9.78e-09	6.07e-24	42.9	185	172	2	0.03784	0	0	0	0	2	2	1	0	2	7
chr2R	FBgn0003254-1_mrna	DR	15159220	15159412	8	9.50	3.13e-10	4.97e-31	54.8	191	178	2	0.04188	0	0	0	0	2	3	1	0	2	8
chr2R	FBgn0003254-1_mrna	DR	15159220	15159440	9	10.49	3.23e-11	2.34e-35	63.3	219	206	2	0.04110	0	0	0	0	2	4	1	0	2	9
chr2R	FBgn0003254-1_mrna	DR	15159220	15159657	10	8.60	2.49e-09	1.89e-39	70.4	436	418	2	0.02294	0	0	0	0	2	4	1	0	3	10
chr2R	FBgn0003254-1_mrna	DR	15159220	15159894	11	7.63	2.37e-08	2.08e-44	80.2	673	660	4	0.01634	0	0	0	0	2	5	1	0	3	11
chr2R	FBgn0003254-1_mrna	DR	15159220	15159927	12	8.50	3.19e-09	1.85e-49	89.6	706	688	4	0.01700	0	0	0	0	2	5	1	0	4	12
chr2R	FBgn0003254-1_mrna	DR	15159220	15159962	13	9.32	4.76e-10	2.22e-54	98.8	741	723	4	0.01754	0	0	0	0	3	5	1	0	4	13
chr2R	FBgn0003254-1_mrna	DR	15159220	15160019	14	9.96	1.09e-10	1.69e-58	106.1	798	782	4	0.01754	0	1	0	0	3	5	1	0	4	14
chr2R	FBgn0003254-1_mrna	DR	15159230	15159267	3	6.49	3.24e-07	2.91e-09	15.2	36	18	1	0.08333	0	0	0	0	1	0	1	0	1	3
chr2R	FBgn0003254-1_mrna	DR	15159230	15159276	4	8.29	5.12e-09	1.25e-13	23	45	27	2	0.08889	0	0	0	0	1	0	1	0	2	4
chr2R	FBgn0003254-1_mrna	DR	15159230	15159295	5	8.92	1.20e-09	8.51e-18	30.4	64	46	2	0.07812	0	0	0	0	2	0	1	0	2	5
chr2R	FBgn0003254-1_mrna	DR	15159230	15159406	6	6.64	2.27e-07	1.62e-23	41.2	175	162	2	0.03429	0	0	0	0	2	1	1	0	2	6
chr2R	FBgn0003254-1_mrna	DR	15159230	15159412	7	8.10	8.02e-09	1.33e-30	53.1	181	168	2	0.03867	0	0	0	0	2	2	1	0	2	7
chr2R	FBgn0003254-1_mrna	DR	15159230	15159440	8	9.10	8.04e-10	6.23e-35	61.6	209	196	2	0.03828	0	0	0	0	2	3	1	0	2	8
chr2R	FBgn0003254-1_mrna	DR	15159230	15159657	9	7.47	3.41e-08	5.05e-39	68.7	426	408	2	0.02113	0	0	0	0	2	3	1	0	3	9
chr2R	FBgn0003254-1_mrna	DR	15159230	15159894	10	6.65	2.26e-07	5.56e-44	78.5	663	650	4	0.01508	0	0	0	0	2	4	1	0	3	10
chr2R	FBgn0003254-1_mrna	DR	15159230	15159927	11	7.50	3.17e-08	4.94e-49	87.9	696	678	4	0.01580	0	0	0	0	2	4	1	0	4	11
chr2R	FBgn0003254-1_mrna	DR	15159230	15159962	12	8.31	4.88e-09	5.93e-54	97.1	731	713	4	0.01642	0	0	0	0	3	4	1	0	4	12
chr2R	FBgn0003254-1_mrna	DR	15159230	15160019	13	8.95	1.12e-09	4.51e-58	104.4	788	772	4	0.01650	0	1	0	0	3	4	1	0	4	13
chr2R	FBgn0003254-1_mrna	DR	15159230	15160029	14	9.91	1.22e-10	2.12e-62	109.8	798	788	4	0.01754	0	1	0	1	3	4	1	0	4	14
chr2R	FBgn0003254-1_mrna	DR	15159237	15159276	3	6.16	6.91e-07	2.41e-09	13.1	38	20	2	0.07895	0	0	0	0	0	0	1	0	2	3
chr2R	FBgn0003254-1_mrna	DR	15159237	15159295	4	6.97	1.08e-07	1.64e-13	20.5	57	39	2	0.07018	0	0	0	0	1	0	1	0	2	4
chr2R	FBgn0003254-1_mrna	DR	15159237	15159406	5	5.27	5.37e-06	3.11e-19	31.3	168	155	2	0.02976	0	0	0	0	1	1	1	0	2	5
chr2R	FBgn0003254-1_mrna	DR	15159237	15159412	6	6.66	2.18e-07	2.55e-26	43.2	174	161	2	0.03448	0	0	0	0	1	2	1	0	2	6
chr2R	FBgn0003254-1_mrna	DR	15159237	15159440	7	7.67	2.14e-08	1.20e-30	51.7	202	189	2	0.03465	0	0	0	0	1	3	1	0	2	7
chr2R	FBgn0003254-1_mrna	DR	15159237	15159657	8	6.34	4.57e-07	9.71e-35	58.8	419	401	2	0.01909	0	0	0	0	1	3	1	0	3	8
chr2R	FBgn0003254-1_mrna	DR	15159237	15159894	9	5.69	2.07e-06	1.07e-39	68.6	656	643	4	0.01372	0	0	0	0	1	4	1	0	3	9
chr2R	FBgn0003254-1_mrna	DR	15159237	15159927	10	6.51	3.07e-07	9.51e-45	78	689	671	4	0.01451	0	0	0	0	1	4	1	0	4	10
chr2R	FBgn0003254-1_mrna	DR	15159237	15159962	11	7.31	4.92e-08	1.14e-49	87.2	724	706	4	0.01519	0	0	0	0	2	4	1	0	4	11
chr2R	FBgn0003254-1_mrna	DR	15159237	15160019	12	7.95	1.13e-08	8.67e-54	94.5	781	765	4	0.01536	0	1	0	0	2	4	1	0	4	12
chr2R	FBgn0003254-1_mrna	DR	15159237	15160029	13	8.89	1.30e-09	4.08e-58	99.9	791	781	4	0.01643	0	1	0	1	2	4	1	0	4	13
chr2R	FBgn0003254-1_mrna	DR	15159240	15159276	3	6.69	2.03e-07	2.67e-09	14.1	35	17	1	0.08571	0	0	1	0	0	0	0	0	2	3
chr2R	FBgn0003254-1_mrna	DR	15159240	15159295	4	7.21	6.11e-08	1.81e-13	21.5	54	36	1	0.07407	0	0	1	0	1	0	0	0	2	4
chr2R	FBgn0003254-1_mrna	DR	15159240	15159406	5	5.32	4.81e-06	3.44e-19	32.3	165	152	1	0.03030	0	0	1	0	1	1	0	0	2	5
chr2R	FBgn0003254-1_mrna	DR	15159240	15159412	6	6.72	1.91e-07	2.82e-26	44.2	171	158	1	0.03509	0	0	1	0	1	2	0	0	2	6
chr2R	FBgn0003254-1_mrna	DR	15159240	15159440	7	7.73	1.87e-08	1.33e-30	52.7	199	186	1	0.03518	0	0	1	0	1	3	0	0	2	7
chr2R	FBgn0003254-1_mrna	DR	15159240	15159657	8	6.37	4.30e-07	1.08e-34	59.8	416	398	1	0.01923	0	0	1	0	1	3	0	0	3	8
chr2R	FBgn0003254-1_mrna	DR	15159240	15159894	9	5.70	1.99e-06	1.18e-39	69.6	653	640	3	0.01378	0	0	1	0	1	4	0	0	3	9
chr2R	FBgn0003254-1_mrna	DR	15159240	15159927	10	6.53	2.94e-07	1.05e-44	79	686	668	3	0.01458	0	0	1	0	1	4	0	0	4	10
chr2R	FBgn0003254-1_mrna	DR	15159240	15159962	11	7.33	4.70e-08	1.26e-49	88.2	721	703	3	0.01526	0	0	1	0	2	4	0	0	4	11
chr2R	FBgn0003254-1_mrna	DR	15159240	15160019	12	7.97	1.07e-08	9.60e-54	95.5	778	762	3	0.01542	0	1	1	0	2	4	0	0	4	12
chr2R	FBgn0003254-1_mrna	DR	15159240	15160029	13	8.91	1.23e-09	4.51e-58	100.9	788	778	3	0.01650	0	1	1	1	2	4	0	0	4	13
chr2R	FBgn0003254-1_mrna	DR	15159240	15160041	14	9.95	1.13e-10	1.62e-63	111.2	800	784	3	0.01750	0	2	1	1	2	4	0	0	4	14
chr2R	FBgn0003254-1_mrna	DR	15159247	15159295	3	5.26	5.52e-06	3.54e-09	15	47	29	1	0.06383	0	0	0	0	1	0	0	0	2	3
chr2R	FBgn0003254-1_mrna	DR	15159247	15159406	4	4.00	9.92e-05	6.72e-15	25.8	158	145	1	0.02532	0	0	0	0	1	1	0	0	2	4
chr2R	FBgn0003254-1_mrna	DR	15159247	15159412	5	5.33	4.64e-06	5.51e-22	37.7	164	151	1	0.03049	0	0	0	0	1	2	0	0	2	5
chr2R	FBgn0003254-1_mrna	DR	15159247	15159440	6	6.34	4.52e-07	2.59e-26	46.2	192	179	1	0.03125	0	0	0	0	1	3	0	0	2	6
chr2R	FBgn0003254-1_mrna	DR	15159247	15159657	7	5.28	5.22e-06	2.10e-30	53.3	409	391	1	0.01711	0	0	0	0	1	3	0	0	3	7
chr2R	FBgn0003254-1_mrna	DR	15159247	15159894	8	4.78	1.66e-05	2.31e-35	63.1	646	633	3	0.01238	0	0	0	0	1	4	0	0	3	8
chr2R	FBgn0003254-1_mrna	DR	15159247	15159927	9	5.58	2.62e-06	2.05e-40	72.5	679	661	3	0.01325	0	0	0	0	1	4	0	0	4	9
chr2R	FBgn0003254-1_mrna	DR	15159247	15159962	10	6.36	4.38e-07	2.46e-45	81.7	714	696	3	0.01401	0	0	0	0	2	4	0	0	4	10
chr2R	FBgn0003254-1_mrna	DR	15159247	15160019	11	7.00	1.01e-07	1.87e-49	89	771	755	3	0.01427	0	1	0	0	2	4	0	0	4	11
chr2R	FBgn0003254-1_mrna	DR	15159247	15160029	12	7.91	1.23e-08	8.80e-54	94.4	781	771	3	0.01536	0	1	0	1	2	4	0	0	4	12
chr2R	FBgn0003254-1_mrna	DR	15159247	15160041	13	8.92	1.21e-09	3.17e-59	104.7	793	777	3	0.01639	0	2	0	1	2	4	0	0	4	13
chr2R	FBgn0003254-1_mrna	DR	15159250	15159295	3	5.50	3.20e-06	9.52e-10	16.5	44	26	0	0.06818	0	0	0	0	1	0	0	1	1	3
chr2R	FBgn0003254-1_mrna	DR	15159250	15159406	4	4.04	9.06e-05	1.81e-15	27.3	155	142	0	0.02581	0	0	0	0	1	1	0	1	1	4
chr2R	FBgn0003254-1_mrna	DR	15159250	15159412	5	5.38	4.14e-06	1.48e-22	39.2	161	148	0	0.03106	0	0	0	0	1	2	0	1	1	5
chr2R	FBgn0003254-1_mrna	DR	15159250	15159440	6	6.39	4.03e-07	6.97e-27	47.7	189	176	0	0.03175	0	0	0	0	1	3	0	1	1	6
chr2R	FBgn0003254-1_mrna	DR	15159250	15159657	7	5.31	4.95e-06	5.65e-31	54.8	406	388	0	0.01724	0	0	0	0	1	3	0	1	2	7
chr2R	FBgn0003254-1_mrna	DR	15159250	15159894	8	4.80	1.60e-05	6.21e-36	64.6	643	630	2	0.01244	0	0	0	0	1	4	0	1	2	8
chr2R	FBgn0003254-1_mrna	DR	15159250	15159927	9	5.60	2.52e-06	5.53e-41	74	676	658	2	0.01331	0	0	0	0	1	4	0	1	3	9
chr2R	FBgn0003254-1_mrna	DR	15159250	15159962	10	6.38	4.20e-07	6.63e-46	83.2	711	693	2	0.01406	0	0	0	0	2	4	0	1	3	10
chr2R	FBgn0003254-1_mrna	DR	15159250	15160019	11	7.01	9.67e-08	5.04e-50	90.5	768	752	2	0.01432	0	1	0	0	2	4	0	1	3	11
chr2R	FBgn0003254-1_mrna	DR	15159250	15160029	12	7.93	1.18e-08	2.37e-54	95.9	778	768	2	0.01542	0	1	0	1	2	4	0	1	3	12
chr2R	FBgn0003254-1_mrna	DR	15159250	15160041	13	8.94	1.15e-09	8.53e-60	106.2	790	774	2	0.01646	0	2	0	1	2	4	0	1	3	13
chr2R	FBgn0003254-1_mrna	DR	15159256	15159295	2	3.48	3.34e-04	2.92e-09	15.2	38	20	0	0.05263	0	0	0	0	1	0	0	0	1	2
chr2R	FBgn0003254-1_mrna	DR	15159256	15159406	3	2.79	1.61e-03	5.56e-15	26	149	136	0	0.02013	0	0	0	0	1	1	0	0	1	3
chr2R	FBgn0003254-1_mrna	DR	15159256	15159412	4	4.04	9.06e-05	4.56e-22	37.9	155	142	0	0.02581	0	0	0	0	1	2	0	0	1	4
chr2R	FBgn0003254-1_mrna	DR	15159256	15159440	5	5.05	8.96e-06	2.14e-26	46.4	183	170	0	0.02732	0	0	0	0	1	3	0	0	1	5
chr2R	FBgn0003254-1_mrna	DR	15159256	15159657	6	4.26	5.44e-05	1.73e-30	53.5	400	382	0	0.01500	0	0	0	0	1	3	0	0	2	6
chr2R	FBgn0003254-1_mrna	DR	15159256	15159894	7	3.92	1.22e-04	1.91e-35	63.3	637	624	2	0.01099	0	0	0	0	1	4	0	0	2	7
chr2R	FBgn0003254-1_mrna	DR	15159256	15159927	8	4.68	2.07e-05	1.70e-40	72.7	670	652	2	0.01194	0	0	0	0	1	4	0	0	3	8
chr2R	FBgn0003254-1_mrna	DR	15159256	15159962	9	5.44	3.65e-06	2.04e-45	81.9	705	687	2	0.01277	0	0	0	0	2	4	0	0	3	9
chr2R	FBgn0003254-1_mrna	DR	15159256	15160019	10	6.07	8.51e-07	1.55e-49	89.2	762	746	2	0.01312	0	1	0	0	2	4	0	0	3	10
chr2R	FBgn0003254-1_mrna	DR	15159256	15160029	11	6.95	1.11e-07	7.28e-54	94.6	772	762	2	0.01425	0	1	0	1	2	4	0	0	3	11
chr2R	FBgn0003254-1_mrna	DR	15159256	15160041	12	7.93	1.18e-08	2.62e-59	104.9	784	768	2	0.01531	0	2	0	1	2	4	0	0	3	12
chr2R	FBgn0003254-1_mrna	DR	15159275	15159412	3	2.93	1.17e-03	1.06e-17	30.1	136	123	0	0.02206	0	0	0	0	1	2	0	0	0	3
chr2R	FBgn0003254-1_mrna	DR	15159275	15159440	4	3.93	1.18e-04	4.98e-22	38.6	164	151	0	0.02439	0	0	0	0	1	3	0	0	0	4
chr2R	FBgn0003254-1_mrna	DR	15159275	15159657	5	3.36	4.37e-04	4.03e-26	45.7	381	363	0	0.01312	0	0	0	0	1	3	0	0	1	5
chr2R	FBgn0003254-1_mrna	DR	15159275	15159894	6	3.14	7.25e-04	4.44e-31	55.5	618	605	2	0.00971	0	0	0	0	1	4	0	0	1	6
chr2R	FBgn0003254-1_mrna	DR	15159275	15159927	7	3.88	1.33e-04	3.95e-36	64.9	651	633	2	0.01075	0	0	0	0	1	4	0	0	2	7
chr2R	FBgn0003254-1_mrna	DR	15159275	15159962	8	4.61	2.48e-05	4.74e-41	74.1	686	668	2	0.01166	0	0	0	0	2	4	0	0	2	8
chr2R	FBgn0003254-1_mrna	DR	15159275	15160019	9	5.23	5.89e-06	3.60e-45	81.4	743	727	2	0.01211	0	1	0	0	2	4	0	0	2	9
chr2R	FBgn0003254-1_mrna	DR	15159275	15160029	10	6.09	8.19e-07	1.69e-49	86.8	753	743	2	0.01328	0	1	0	1	2	4	0	0	2	10
chr2R	FBgn0003254-1_mrna	DR	15159275	15160041	11	7.03	9.26e-08	6.09e-55	97.1	765	749	2	0.01438	0	2	0	1	2	4	0	0	2	11
chr2R	FBgn0003254-1_mrna	DR	15159391	15159440	3	4.89	1.30e-05	8.93e-11	19.3	48	35	0	0.06250	0	0	0	0	0	3	0	0	0	3
chr2R	FBgn0003254-1_mrna	DR	15159391	15159657	4	3.05	8.88e-04	7.23e-15	26.4	265	247	0	0.01509	0	0	0	0	0	3	0	0	1	4
[truncated: 6,195 more rows]

## Sheet: first intron CRERs details
Composition in TFBS for each raw CRER in first introns of ZGA genes
Raw CRER #	chromosome	Flybase ID	strand	start	end	crer_site_nb	crer_sig	crer_pval	pval_prod	weight_sum	crer_size	positions	discarded	density	brrgCAGGTAramr_hits	rvGAAaAGGATCGsCrr_hits	ckCYCkCTCdCtc_hits	gsCAGGACAys_hits	rdtcgGGAAAAGGGgArar_hits	whacAGATACAyat_hits	sakCTGGAGAav_hits	wtCCCCAaCTCCgacy_hits	ytTTCCCCCTCCTCCgayy_hits	hit_sum
1	chr2R	FBgn0034504-1_firstintron	DR	16215015	16215158	3	2.85	0.0014	4.17e-14	24.1	142	130	0	0.02113	0	0	2	0	0	1	0	0	0	3
2	chr2R	FBgn0034504-1_firstintron	DR	16215069	16215158	2	2.13	0.0074	5.02e-10	18.3	88	76	0	0.02273	0	0	1	0	0	1	0	0	0	2
3	chr2R	FBgn0034602-1_firstintron	DR	17082505	17082586	2	2.32	0.00483	4.88e-09	14.5	80	62	0	0.025	0	0	0	0	0	0	0	0	2	2
4	chr2R	FBgn0034606-2_firstintron	DR	17136986	17137731	5	2	0.00991	3.3e-23	41.4	744	731	1	0.00672	0	0	0	0	2	3	0	0	0	5
5	chr2R	FBgn0034606-2_firstintron	DR	17136992	17137173	3	2.52	0.00299	4e-13	23	180	167	1	0.01667	0	0	0	0	1	2	0	0	0	3
6	chr2R	FBgn0034606-2_firstintron	DR	17136986	17137173	4	3.68	0.00021	4.4e-19	34.1	186	173	1	0.02151	0	0	0	0	1	3	0	0	0	4
7	chr2R	FBgn0034606-2_firstintron	DR	17136992	17137173	3	2.52	0.00299	1.88e-13	23.7	180	167	0	0.01667	0	0	0	0	0	2	0	0	1	3
8	chr2R	FBgn0034606-2_firstintron	DR	17136986	17137173	4	3.68	0.00021	2.07e-19	34.8	186	173	0	0.02151	0	0	0	0	0	3	0	0	1	4
9	chr2R	FBgn0034606-2_firstintron	DR	17136986	17137022	3	5.9	1.26e-06	5.83e-11	19.4	35	22	0	0.08571	0	0	0	0	0	3	0	0	0	3
10	chr2R	FBgn0034606-2_firstintron	DR	17136369	17137022	5	2.25	0.00569	9.55e-21	38.2	652	640	0	0.00767	0	0	1	0	0	3	0	0	1	5
11	chr2R	FBgn0034606-2_firstintron	DR	17136369	17136417	2	2.87	0.00136	1.64e-10	18.8	47	35	0	0.04255	0	0	1	0	0	0	0	0	1	2
12	chr2R	FBgn0034606-2_firstintron	DR	17135746	17136417	5	2.21	0.00616	2.03e-23	41.7	670	652	0	0.00746	1	0	2	0	0	0	0	0	2	5
13	chr2R	FBgn0034606-2_firstintron	DR	17135746	17135881	3	3.01	0.000977	1.24e-13	22.9	134	116	0	0.02239	1	0	1	0	0	0	0	0	1	3
14	chr2R	FBgn0034606-2_firstintron	DR	17135456	17135881	4	2.23	0.00594	7.93e-18	30.4	424	409	0	0.00943	1	0	1	0	0	0	0	1	1	4
15	chr2R	FBgn0034606-2_firstintron	DR	17135447	17135881	5	3.08	0.000823	5.39e-22	37.8	433	415	0	0.01155	1	0	1	0	1	0	0	1	1	5
16	chr2R	FBgn0034606-2_firstintron	DR	17135746	17135779	2	3.94	0.000115	1.68e-09	16	32	14	0	0.0625	0	0	1	0	0	0	0	0	1	2
17	chr2R	FBgn0034606-2_firstintron	DR	17135447	17135779	4	2.66	0.00221	7.29e-18	30.9	331	313	0	0.01208	0	0	1	0	1	0	0	1	1	4
18	chr2R	FBgn0034606-2_firstintron	DR	17133689	17134381	5	2.15	0.00704	1.54e-21	38.8	691	673	0	0.00724	1	0	0	0	1	0	0	1	2	5
19	chr2R	FBgn0034606-2_firstintron	DR	17133579	17133998	4	2.26	0.00548	7.82e-22	39.6	418	400	0	0.00957	1	0	0	0	1	0	0	1	1	4
20	chr2R	FBgn0034606-2_firstintron	DR	17133469	17133998	5	2.67	0.00211	1.88e-26	48	528	510	0	0.00947	1	0	0	0	1	0	0	1	2	5
21	chr2R	FBgn0034606-2_firstintron	DR	17133447	17133998	6	3.44	0.00036	1.56e-30	55.2	550	532	0	0.01091	1	0	0	0	2	0	0	1	2	6
22	chr2R	FBgn0034606-2_firstintron	DR	17133469	17133888	4	2.26	0.00548	2.26e-22	40.8	418	400	0	0.00957	1	0	0	0	1	0	0	0	2	4
23	chr2R	FBgn0034606-2_firstintron	DR	17133447	17133888	5	3.05	0.00089	1.88e-26	48	440	422	0	0.01136	1	0	0	0	2	0	0	0	2	5
24	chr2R	FBgn0034606-2_firstintron	DR	17133469	17133709	3	2.17	0.0068	1.74e-17	30.9	239	221	0	0.01255	0	0	0	0	1	0	0	0	2	3
25	chr2R	FBgn0034606-2_firstintron	DR	17133447	17133709	4	3.08	0.000833	1.44e-21	38.1	261	243	0	0.01533	0	0	0	0	2	0	0	0	2	4
26	chr2R	FBgn0034606-2_firstintron	DR	17133447	17133599	3	2.82	0.0015	5.78e-14	23.9	151	133	0	0.01987	0	0	0	0	2	0	0	0	1	3
27	chr2R	FBgn0034606-2_firstintron	DR	17133447	17133489	2	3.31	0.000485	1.99e-09	15.6	41	23	0	0.04878	0	0	0	0	1	0	0	0	1	2
28	chr2R	FBgn0034606-2_firstintron	DR	17132165	17132240	3	4	0.000101	4.37e-10	17.2	74	59	0	0.04054	0	0	0	0	0	0	0	2	1	3
29	chr2R	FBgn0034606-2_firstintron	DR	17131888	17132240	4	2.55	0.0028	4.81e-15	26.5	351	333	0	0.0114	0	0	0	0	1	0	0	2	1	4
30	chr2R	FBgn0034606-2_firstintron	DR	17132165	17132234	2	2.46	0.00345	5.02e-10	17.2	68	53	0	0.02941	0	0	0	0	0	0	0	2	0	2
31	chr2R	FBgn0034606-2_firstintron	DR	17131014	17131072	2	2.76	0.00175	1.59e-09	15.9	57	39	0	0.03509	0	0	0	0	0	0	0	1	1	2
32	chr2R	FBgn0034606-2_firstintron	DR	17130390	17131072	5	2.17	0.00682	2.72e-24	41.7	681	668	0	0.00734	0	0	0	0	0	2	1	1	1	5
33	chr2R	FBgn0034606-2_firstintron	DR	17130384	17131072	6	2.89	0.00129	5.72e-32	53.9	687	674	0	0.00873	0	0	0	0	0	3	1	1	1	6
34	chr2R	FBgn0034606-2_firstintron	DR	17130378	17131072	7	3.68	0.00021	1.2e-37	64.7	693	680	0	0.0101	0	0	0	0	0	4	1	1	1	7
35	chr2R	FBgn0034606-2_firstintron	DR	17130384	17131034	5	2.26	0.00554	2.2e-27	45.4	649	636	0	0.0077	0	0	0	0	0	3	1	0	1	5
36	chr2R	FBgn0034606-2_firstintron	DR	17130378	17131034	6	3	0.000996	4.62e-33	56.2	655	642	0	0.00916	0	0	0	0	0	4	1	0	1	6
37	chr2R	FBgn0034606-2_firstintron	DR	17130384	17130761	4	2.42	0.00385	3.6e-23	38	376	363	0	0.01064	0	0	0	0	0	3	1	0	0	4
38	chr2R	FBgn0034606-2_firstintron	DR	17130378	17130761	5	3.33	0.000473	7.57e-29	48.8	382	369	0	0.01309	0	0	0	0	0	4	1	0	0	5
39	chr2R	FBgn0034606-2_firstintron	DR	17130390	17130450	2	2.6	0.00253	3.3e-11	20.4	59	46	0	0.0339	0	0	0	0	0	2	0	0	0	2
40	chr2R	FBgn0034606-2_firstintron	DR	17130384	17130450	3	4.2	6.34e-05	6.93e-19	32.6	65	52	0	0.04615	0	0	0	0	0	3	0	0	0	3
41	chr2R	FBgn0034606-2_firstintron	DR	17130378	17130450	4	5.91	1.22e-06	1.46e-24	43.4	71	58	0	0.05634	0	0	0	0	0	4	0	0	0	4
42	chr2R	FBgn0034606-2_firstintron	DR	17128402	17128499	2	2.11	0.00781	9.13e-10	16.4	96	78	0	0.02083	0	0	0	0	1	0	0	0	1	2
43	chr2R	FBgn0034606-2_firstintron	DR	17128395	17128499	3	3.45	0.000357	4.75e-14	24.1	103	85	0	0.02913	0	0	0	0	2	0	0	0	1	3
44	chr2R	FBgn0034606-2_firstintron	DR	17128389	17128499	4	4.92	1.21e-05	4.13e-19	33.6	109	91	1	0.0367	0	0	0	0	3	0	0	0	1	4
45	chr2R	FBgn0034606-2_firstintron	DR	17128335	17128499	5	5.35	4.47e-06	3.35e-23	41.3	163	150	4	0.03067	0	0	0	0	3	1	0	0	1	5
46	chr2R	FBgn0034606-2_firstintron	DR	17128237	17128499	6	5.47	3.4e-06	1.17e-27	49.3	261	243	4	0.02299	0	0	0	0	3	1	0	0	2	6
47	chr2R	FBgn0034606-2_firstintron	DR	17127771	17128499	7	3.56	0.000278	9.6e-32	56.5	727	711	4	0.00963	0	1	0	0	3	1	0	0	2	7
48	chr2R	FBgn0034606-2_firstintron	DR	17127756	17128499	8	4.32	4.81e-05	4.9e-36	62	742	731	4	0.01078	0	1	0	0	3	1	1	0	2	8
49	chr2R	FBgn0034606-2_firstintron	DR	17128389	17128422	3	7.63	2.32e-08	7.22e-10	16.7	32	14	1	0.09375	0	0	0	0	3	0	0	0	0	3
50	chr2R	FBgn0034606-2_firstintron	DR	17128335	17128422	4	5.39	4.11e-06	5.85e-14	24.4	86	73	4	0.04651	0	0	0	0	3	1	0	0	0	4
51	chr2R	FBgn0034606-2_firstintron	DR	17128237	17128422	5	5.11	7.86e-06	2.05e-18	32.4	184	166	4	0.02717	0	0	0	0	3	1	0	0	1	5
52	chr2R	FBgn0034606-2_firstintron	DR	17127771	17128422	6	3.03	0.000932	1.68e-22	39.6	650	634	4	0.00923	0	1	0	0	3	1	0	0	1	6
53	chr2R	FBgn0034606-2_firstintron	DR	17127756	17128422	7	3.79	0.000164	8.56e-27	45.1	665	654	4	0.01053	0	1	0	0	3	1	1	0	1	7
54	chr2R	FBgn0034606-2_firstintron	DR	17128335	17128415	3	3.82	0.00015	4.21e-09	15.4	79	66	4	0.03797	0	0	0	0	2	1	0	0	0	3
55	chr2R	FBgn0034606-2_firstintron	DR	17128237	17128415	4	3.83	0.000147	1.47e-13	23.4	177	159	4	0.0226	0	0	0	0	2	1	0	0	1	4
56	chr2R	FBgn0034606-2_firstintron	DR	17127771	17128415	5	2.28	0.00522	1.21e-17	30.6	643	627	4	0.00778	0	1	0	0	2	1	0	0	1	5
57	chr2R	FBgn0034606-2_firstintron	DR	17127756	17128415	6	2.98	0.00104	6.17e-22	36.1	658	647	4	0.00912	0	1	0	0	2	1	1	0	1	6
58	chr2R	FBgn0034606-2_firstintron	DR	17128335	17128415	3	3.82	0.00015	8.91e-10	16.9	79	66	3	0.03797	0	0	0	0	1	1	0	0	1	3
59	chr2R	FBgn0034606-2_firstintron	DR	17128237	17128415	4	3.83	0.000147	3.12e-14	24.9	177	159	3	0.0226	0	0	0	0	1	1	0	0	2	4
60	chr2R	FBgn0034606-2_firstintron	DR	17127771	17128415	5	2.28	0.00522	2.56e-18	32.1	643	627	3	0.00778	0	1	0	0	1	1	0	0	2	5
61	chr2R	FBgn0034606-2_firstintron	DR	17127756	17128415	6	2.98	0.00104	1.3e-22	37.6	658	647	3	0.00912	0	1	0	0	1	1	1	0	2	6
62	chr2R	FBgn0034606-2_firstintron	DR	17128335	17128409	2	2.35	0.00451	7.05e-10	17.2	73	60	3	0.0274	0	0	0	0	1	1	0	0	0	2
63	chr2R	FBgn0034606-2_firstintron	DR	17128237	17128409	3	2.64	0.0023	2.47e-14	25.2	171	153	3	0.01754	0	0	0	0	1	1	0	0	1	3
64	chr2R	FBgn0034606-2_firstintron	DR	17127756	17128409	5	2.24	0.00573	1.03e-22	37.9	652	641	3	0.00767	0	1	0	0	1	1	1	0	1	5
65	chr2R	FBgn0034606-2_firstintron	DR	17128335	17128409	2	2.35	0.00451	8.91e-10	16.9	73	60	2	0.0274	0	0	0	0	0	1	0	0	1	2
66	chr2R	FBgn0034606-2_firstintron	DR	17128237	17128409	3	2.64	0.0023	3.12e-14	24.9	171	153	2	0.01754	0	0	0	0	0	1	0	0	2	3
67	chr2R	FBgn0034606-2_firstintron	DR	17127756	17128409	5	2.24	0.00573	1.3e-22	37.6	652	641	2	0.00767	0	1	0	0	0	1	1	0	2	5
68	chr2R	FBgn0034606-2_firstintron	DR	17128335	17128408	2	2.36	0.00435	1.05e-09	16.8	72	59	1	0.02778	0	0	0	0	1	1	0	0	0	2
69	chr2R	FBgn0034606-2_firstintron	DR	17128237	17128408	3	2.65	0.00226	3.69e-14	24.8	170	152	1	0.01765	0	0	0	0	1	1	0	0	1	3
70	chr2R	FBgn0034606-2_firstintron	DR	17127756	17128408	5	2.25	0.00569	1.54e-22	37.5	651	640	1	0.00768	0	1	0	0	1	1	1	0	1	5
71	chr2R	FBgn0034606-2_firstintron	DR	17128335	17128408	2	2.36	0.00435	2.19e-10	18.2	72	59	0	0.02778	0	0	0	0	0	1	0	0	1	2
72	chr2R	FBgn0034606-2_firstintron	DR	17128237	17128408	3	2.65	0.00226	7.65e-15	26.2	170	152	0	0.01765	0	0	0	0	0	1	0	0	2	3
73	chr2R	FBgn0034606-2_firstintron	DR	17127756	17128408	5	2.25	0.00569	3.2e-23	38.9	651	640	0	0.00768	0	1	0	0	0	1	1	0	2	5
74	chr2R	FBgn0034606-2_firstintron	DR	17127756	17127789	2	3.42	0.000382	4.18e-09	12.7	32	21	0	0.0625	0	1	0	0	0	0	1	0	0	2
75	chr2R	FBgn0034611-1_firstintron	DR	17170127	17170476	4	2.54	0.00286	2.27e-18	31.9	348	335	0	0.01149	2	1	0	0	0	1	0	0	0	4
76	chr2R	FBgn0034611-1_firstintron	DR	17170393	17170441	2	2.9	0.00127	8.6e-09	13.4	47	34	0	0.04255	1	0	0	0	0	1	0	0	0	2
77	chr2R	FBgn0034611-1_firstintron	DR	17170393	17170476	3	3.76	0.000175	6.88e-14	23.7	82	69	0	0.03659	2	0	0	0	0	1	0	0	0	3
78	chr2R	FBgn0034611-1_firstintron	DR	17170426	17170476	2	2.84	0.00145	6.88e-10	17.9	49	36	0	0.04082	1	0	0	0	0	1	0	0	0	2
79	chr2R	FBgn0034644-1_firstintron	DR	17534135	17534177	2	3.06	0.00087	4.22e-09	12.6	41	29	1	0.04878	0	0	2	0	0	0	0	0	0	2
80	chr2R	FBgn0034644-1_firstintron	DR	17534135	17534183	3	4.89	1.3e-05	2.61e-13	19	47	35	3	0.06383	0	0	3	0	0	0	0	0	0	3
81	chr2R	FBgn0034644-1_firstintron	DR	17534135	17534369	4	3.29	0.000511	1.49e-17	26.6	233	215	3	0.01717	0	0	3	0	1	0	0	0	0	4
82	chr2R	FBgn0034644-1_firstintron	DR	17534137	17534177	2	3.14	0.000729	1.16e-09	15.6	39	27	0	0.05128	0	0	2	0	0	0	0	0	0	2
83	chr2R	FBgn0034644-1_firstintron	DR	17534137	17534183	3	5	1e-05	7.17e-14	22	45	33	2	0.06667	0	0	3	0	0	0	0	0	0	3
84	chr2R	FBgn0034644-1_firstintron	DR	17534137	17534369	4	3.31	0.000492	4.09e-18	29.6	231	213	2	0.01732	0	0	3	0	1	0	0	0	0	4
85	chr2R	FBgn0034644-1_firstintron	DR	17534163	17534369	3	2.38	0.00419	3.88e-09	13.8	205	187	2	0.01463	0	0	2	0	1	0	0	0	0	3
86	chr2R	FBgn0034644-1_firstintron	DR	17535605	17535643	2	3.27	0.000542	3.97e-09	16.2	37	24	0	0.05405	0	0	0	0	0	2	0	0	0	2
87	chr2R	FBgn0034644-1_firstintron	DR	17536478	17536512	2	3.48	0.000334	5.85e-10	18.2	33	20	0	0.06061	0	0	0	0	0	2	0	0	0	2
88	chr2R	FBgn0034644-1_firstintron	DR	17536478	17536729	3	2.07	0.0085	3.51e-14	23.3	250	239	0	0.012	0	0	0	0	0	2	1	0	0	3
89	chr2R	FBgn0034644-1_firstintron	DR	17536478	17536918	4	2.17	0.00676	7.37e-19	32	439	424	0	0.00911	0	0	0	0	0	2	1	1	0	4
90	chr2R	FBgn0034958-1_firstintron	DR	19909180	19909242	3	4.33	4.68e-05	3.41e-10	18.7	61	48	0	0.04918	0	0	0	0	0	3	0	0	0	3
91	chr2R	FBgn0034958-1_firstintron	DR	19909172	19909242	4	6	1e-06	3.75e-15	28.5	69	56	0	0.05797	0	0	0	0	0	4	0	0	0	4
92	chr2R	FBgn0034958-1_firstintron	DR	19909143	19909242	5	6.85	1.42e-07	3.23e-19	36.1	98	85	0	0.05102	0	0	0	0	0	5	0	0	0	5
93	chr2R	FBgn0034958-1_firstintron	DR	19909180	19909234	2	2.73	0.00185	1.12e-10	19.4	53	40	0	0.03774	0	0	0	0	0	2	0	0	0	2
94	chr2R	FBgn0034958-1_firstintron	DR	19909172	19909234	3	4.33	4.68e-05	1.23e-15	29.2	61	48	0	0.04918	0	0	0	0	0	3	0	0	0	3
95	chr2R	FBgn0034958-1_firstintron	DR	19909143	19909234	4	5.27	5.37e-06	1.06e-19	36.8	90	77	0	0.04444	0	0	0	0	0	4	0	0	0	4
96	chr2R	FBgn0034958-1_firstintron	DR	19909143	19909195	3	4.74	1.84e-05	2.67e-09	16.5	51	38	0	0.05882	0	0	0	0	0	3	0	0	0	3
97	chr2R	FBgn0034958-1_firstintron	DR	19909143	19909187	2	3.02	0.000944	9.46e-10	17.4	43	30	0	0.04651	0	0	0	0	0	2	0	0	0	2
98	chr3L	FBgn0035235-1_firstintron	DR	1565103	1565277	3	2.6	0.00249	5.21e-14	26	173	157	0	0.01734	0	1	0	0	0	1	1	0	0	3
99	chr3L	FBgn0035235-1_firstintron	DR	1565070	1565277	4	3.53	0.000296	2.45e-18	33.7	206	188	0	0.01942	0	1	0	0	0	1	1	0	1	4
100	chr3L	FBgn0035235-1_firstintron	DR	1564803	1565277	5	2.87	0.00134	7.83e-23	41.7	473	461	0	0.01057	0	1	1	0	0	1	1	0	1	5
101	chr3L	FBgn0035235-1_firstintron	DR	1565103	1565156	2	2.84	0.00145	1.68e-09	17.1	52	36	0	0.03846	0	1	0	0	0	0	1	0	0	2
102	chr3L	FBgn0035235-1_firstintron	DR	1565070	1565156	3	3.8	0.000158	7.9e-14	24.8	85	67	0	0.03529	0	1	0	0	0	0	1	0	1	3
103	chr3L	FBgn0035235-1_firstintron	DR	1564803	1565156	4	2.52	0.00302	2.53e-18	32.8	352	340	0	0.01136	0	1	1	0	0	0	1	0	1	4
104	chr3L	FBgn0035235-1_firstintron	DR	1565070	1565121	2	2.96	0.0011	2.26e-09	15.5	50	32	0	0.04	0	1	0	0	0	0	0	0	1	2
105	chr3L	FBgn0035287-1_firstintron	DR	1882770	1882926	3	2.73	0.00187	1.72e-13	22.7	155	143	0	0.01935	0	0	1	0	1	0	1	0	0	3
106	chr3L	FBgn0035287-1_firstintron	DR	1882757	1882926	4	3.87	0.000136	6.02e-18	30.5	168	156	0	0.02381	0	0	2	0	1	0	1	0	0	4
107	chr3L	FBgn0035287-1_firstintron	DR	1882757	1882798	3	5.33	4.65e-06	2.38e-09	15.2	40	28	0	0.075	0	0	2	0	1	0	0	0	0	3
108	chr3L	FBgn0035289-1_firstintron	DR	1886938	1886982	2	2.99	0.00102	9e-09	12.5	43	31	0	0.04651	0	0	1	0	1	0	0	0	0	2
109	chr3L	FBgn0035347-1_firstintron	DR	2467348	2467389	2	3.14	0.000729	9.72e-10	17.2	40	27	0	0.05	1	0	1	0	0	0	0	0	0	2
110	chr3L	FBgn0035347-1_firstintron	DR	2468665	2469047	4	2.38	0.00413	3.82e-17	22.2	381	370	0	0.0105	1	0	1	0	0	0	2	0	0	4
111	chr3L	FBgn0035347-1_firstintron	DR	2468665	2469192	5	2.66	0.00221	1.95e-21	27.7	526	515	0	0.00951	1	0	1	0	0	0	3	0	0	5
112	chr3L	FBgn0035347-1_firstintron	DR	2468665	2469434	6	2.65	0.00224	3.9e-26	36.3	768	750	0	0.00781	1	0	1	0	0	0	3	0	1	6
113	chr3L	FBgn0035347-1_firstintron	DR	2468904	2468945	2	3.06	0.00087	4.62e-09	11.2	40	29	0	0.05	0	0	1	0	0	0	1	0	0	2
114	chr3L	FBgn0035347-1_firstintron	DR	2468904	2469047	3	2.84	0.00143	4.29e-13	15.9	142	131	0	0.02113	0	0	1	0	0	0	2	0	0	3
115	chr3L	FBgn0035347-1_firstintron	DR	2468904	2469192	4	2.86	0.00137	2.19e-17	21.4	287	276	0	0.01394	0	0	1	0	0	0	3	0	0	4
116	chr3L	FBgn0035347-1_firstintron	DR	2468904	2469434	5	2.67	0.00213	4.38e-22	30	529	511	0	0.00945	0	0	1	0	0	0	3	0	1	5
117	chr3L	FBgn0035347-1_firstintron	DR	2468904	2469497	6	3.23	0.000583	8.32e-27	39.9	592	581	0	0.01014	0	0	1	0	0	0	4	0	1	6
118	chr3L	FBgn0035347-1_firstintron	DR	2468932	2469192	3	2.02	0.00943	3.37e-13	15.1	259	248	0	0.01158	0	0	0	0	0	0	3	0	0	3
119	chr3L	FBgn0035347-1_firstintron	DR	2468932	2469497	5	2.52	0.00303	1.28e-22	33.6	564	553	0	0.00887	0	0	0	0	0	0	4	0	1	5
120	chr3L	FBgn0035347-1_firstintron	DR	2469034	2469497	4	2.08	0.00841	1.8e-18	28.7	462	451	0	0.00866	0	0	0	0	0	0	3	0	1	4
121	chr3L	FBgn0035347-1_firstintron	DR	2469179	2469909	5	2.04	0.0091	4.93e-23	39.3	729	716	0	0.00686	0	0	1	0	0	1	2	0	1	5
122	chr3L	FBgn0035347-1_firstintron	DR	2469414	2469497	2	2.19	0.00643	3.8e-10	18.5	82	71	0	0.02439	0	0	0	0	0	0	1	0	1	2
123	chr3L	FBgn0035347-1_firstintron	DR	2469815	2469909	2	2.08	0.00823	2.54e-09	15.3	93	80	0	0.02151	0	0	1	0	0	1	0	0	0	2
124	chr3L	FBgn0035347-1_firstintron	DR	2471212	2471360	3	2.79	0.00161	1.8e-13	21	147	136	1	0.02041	0	0	0	0	0	1	1	0	1	3
125	chr3L	FBgn0035347-1_firstintron	DR	2471313	2471360	2	2.87	0.00136	4.74e-09	12.3	46	35	1	0.04348	0	0	0	0	0	0	1	0	1	2
126	chr3L	FBgn0035347-1_firstintron	DR	2471315	2471360	2	2.93	0.00119	8.37e-09	11.8	44	33	0	0.04545	0	0	0	0	0	0	1	1	0	2
127	chr3L	FBgn0035347-1_firstintron	DR	2473335	2474080	5	2.02	0.00964	9.97e-23	39.9	744	726	0	0.00672	0	0	0	0	2	0	1	1	1	5
128	chr3L	FBgn0035347-1_firstintron	DR	2473335	2474085	6	2.69	0.00206	7.97e-27	44.7	749	738	0	0.00801	0	0	0	0	2	0	2	1	1	6
129	chr3L	FBgn0035347-1_firstintron	DR	2473335	2474114	7	3.38	0.00042	3.75e-31	52.5	778	760	1	0.009	0	0	0	0	3	0	2	1	1	7
130	chr3L	FBgn0035347-1_firstintron	DR	2473620	2473712	2	2.17	0.00681	6.75e-09	14.4	91	73	0	0.02198	0	0	0	0	1	0	0	1	0	2
131	chr3L	FBgn0035347-1_firstintron	DR	2473620	2474080	4	2.11	0.00777	2.85e-17	29.2	459	441	0	0.00871	0	0	0	0	2	0	0	1	1	4
132	chr3L	FBgn0035347-1_firstintron	DR	2473620	2474085	5	2.91	0.00123	2.28e-21	34	464	453	0	0.01078	0	0	0	0	2	0	1	1	1	5
133	chr3L	FBgn0035347-1_firstintron	DR	2473620	2474114	6	3.72	0.000191	1.07e-25	41.8	493	475	1	0.01217	0	0	0	0	3	0	1	1	1	6
134	chr3L	FBgn0035347-1_firstintron	DR	2473620	2474162	7	4.38	4.18e-05	4.5e-30	50.8	541	530	1	0.01294	0	0	0	0	3	0	2	1	1	7
135	chr3L	FBgn0035347-1_firstintron	DR	2473692	2474085	4	2.34	0.0046	3.04e-17	26.7	392	381	0	0.0102	0	0	0	0	2	0	1	0	1	4
136	chr3L	FBgn0035347-1_firstintron	DR	2473692	2474114	5	3.14	0.000717	1.43e-21	34.5	421	403	1	0.01188	0	0	0	0	3	0	1	0	1	5
137	chr3L	FBgn0035347-1_firstintron	DR	2473692	2474162	6	3.81	0.000156	5.99e-26	43.5	469	458	1	0.01279	0	0	0	0	3	0	2	0	1	6
138	chr3L	FBgn0035347-1_firstintron	DR	2473692	2474440	7	3.47	0.000341	8.39e-31	53.2	747	735	1	0.00937	0	0	1	0	3	0	2	0	1	7
139	chr3L	FBgn0035347-1_firstintron	DR	2473935	2474085	3	2.77	0.00168	3.37e-13	19.6	149	138	0	0.02013	0	0	0	0	1	0	1	0	1	3
140	chr3L	FBgn0035347-1_firstintron	DR	2473935	2474114	4	3.82	0.000151	1.59e-17	27.4	178	160	1	0.02247	0	0	0	0	2	0	1	0	1	4
141	chr3L	FBgn0035347-1_firstintron	DR	2473935	2474162	5	4.5	3.16e-05	6.66e-22	36.4	226	215	1	0.02212	0	0	0	0	2	0	2	0	1	5
142	chr3L	FBgn0035347-1_firstintron	DR	2473935	2474440	6	3.63	0.000233	9.33e-27	46.1	504	492	1	0.0119	0	0	1	0	2	0	2	0	1	6
143	chr3L	FBgn0035347-1_firstintron	DR	2474060	2474114	3	4.89	1.3e-05	2.68e-09	15.4	53	35	1	0.0566	0	0	0	0	2	0	1	0	0	3
144	chr3L	FBgn0035347-1_firstintron	DR	2474060	2474162	4	4.94	1.15e-05	1.13e-13	24.4	101	90	1	0.0396	0	0	0	0	2	0	2	0	0	4
145	chr3L	FBgn0035347-1_firstintron	DR	2474060	2474440	5	3.34	0.000461	1.58e-18	34.1	379	367	1	0.01319	0	0	1	0	2	0	2	0	0	5
146	chr3L	FBgn0035347-1_firstintron	DR	2474072	2474114	2	3.31	0.000485	3.76e-09	12.6	41	23	1	0.04878	0	0	0	0	1	0	1	0	0	2
147	chr3L	FBgn0035347-1_firstintron	DR	2474072	2474162	3	3.57	0.000267	1.58e-13	21.6	89	78	1	0.03371	0	0	0	0	1	0	2	0	0	3
148	chr3L	FBgn0035347-1_firstintron	DR	2474072	2474440	4	2.45	0.00355	2.21e-18	31.3	367	355	1	0.0109	0	0	1	0	1	0	2	0	0	4
149	chr3L	FBgn0035347-1_firstintron	DR	2474073	2474114	2	3.36	0.000432	2.68e-09	12.8	40	22	0	0.05	0	0	0	1	1	0	0	0	0	2
150	chr3L	FBgn0035347-1_firstintron	DR	2474073	2474162	3	3.59	0.000256	1.13e-13	21.8	88	77	0	0.03409	0	0	0	1	1	0	1	0	0	3
151	chr3L	FBgn0035347-1_firstintron	DR	2474073	2474440	4	2.46	0.00351	1.58e-18	31.5	366	354	0	0.01093	0	0	1	1	1	0	1	0	0	4
152	chr3L	FBgn0035347-1_firstintron	DR	2474094	2474162	2	2.41	0.00389	1.97e-09	16.8	67	56	0	0.02985	0	0	0	0	1	0	1	0	0	2
153	chr3L	FBgn0035347-1_firstintron	DR	2475904	2475996	2	2.11	0.00781	6.55e-10	17.3	91	78	0	0.02198	1	0	0	0	0	0	1	0	0	2
154	chr3L	FBgn0035347-1_firstintron	DR	2482482	2483213	5	2.05	0.009	2.11e-23	41.4	730	714	0	0.00685	2	1	0	0	0	1	0	0	1	5
155	chr3L	FBgn0035347-1_firstintron	DR	2482701	2483353	5	2.26	0.00554	4.8e-23	40	651	636	0	0.00768	2	1	0	0	0	0	0	1	1	5
156	chr3L	FBgn0035347-1_firstintron	DR	2483056	2483213	3	2.76	0.00176	2.49e-14	24.3	156	140	0	0.01923	2	1	0	0	0	0	0	0	0	3
157	chr3L	FBgn0035347-1_firstintron	DR	2483056	2483353	4	2.83	0.00147	1.02e-18	32.3	296	281	0	0.01351	2	1	0	0	0	0	0	1	0	4
158	chr3L	FBgn0035347-1_firstintron	DR	2483170	2483213	2	3.18	0.000664	2.65e-10	18.2	42	26	0	0.04762	1	1	0	0	0	0	0	0	0	2
159	chr3L	FBgn0035347-1_firstintron	DR	2483170	2483353	3	2.52	0.00299	1.09e-14	26.2	182	167	0	0.01648	1	1	0	0	0	0	0	1	0	3
160	chr3L	FBgn0035347-1_firstintron	DR	2484225	2484466	3	2.13	0.00734	1.08e-16	29.9	240	227	1	0.0125	0	0	0	0	1	1	0	0	1	3
161	chr3L	FBgn0035347-1_firstintron	DR	2484381	2484466	2	2.19	0.00643	5.39e-12	21.3	84	71	1	0.02381	0	0	0	0	1	1	0	0	0	2
162	chr3L	FBgn0035347-1_firstintron	DR	2484382	2484466	2	2.21	0.00624	1.91e-09	16.4	83	70	0	0.0241	0	0	0	0	1	1	0	0	0	2
163	chr3L	FBgn0035625-1_firstintron	DR	5626523	5626593	2	2.44	0.0036	7.2e-09	14.2	69	54	0	0.02899	0	0	0	0	0	0	0	1	1	2
164	chr3L	FBgn0035625-1_firstintron	DR	5626523	5626638	3	3.27	0.000532	5.33e-13	21.4	114	96	0	0.02632	0	0	0	0	0	0	0	1	2	3
165	chr3L	FBgn0035625-1_firstintron	DR	5626523	5627213	5	2.16	0.00695	1.88e-21	36.4	689	671	0	0.00726	0	0	0	0	1	0	0	1	3	5
166	chr3L	FBgn0035625-1_firstintron	DR	5626523	5627247	6	2.77	0.00169	1.07e-25	44.1	723	710	0	0.0083	1	0	0	0	1	0	0	1	3	6
167	chr3L	FBgn0035625-1_firstintron	DR	5626523	5627320	7	3.3	0.000504	2.03e-30	53.6	796	783	0	0.00879	2	0	0	0	1	0	0	1	3	7
168	chr3L	FBgn0035625-1_firstintron	DR	5626576	5626638	2	2.66	0.00218	6.66e-09	14.3	61	43	0	0.03279	0	0	0	0	0	0	0	1	1	2
169	chr3L	FBgn0035625-1_firstintron	DR	5626576	5627247	5	2.2	0.00636	1.34e-21	37	670	657	0	0.00746	1	0	0	0	1	0	0	1	2	5
170	chr3L	FBgn0035625-1_firstintron	DR	5626576	5627320	6	2.71	0.00195	2.54e-26	46.5	743	730	0	0.00808	2	0	0	0	1	0	0	1	2	6
171	chr3L	FBgn0035625-1_firstintron	DR	5626618	5627320	5	2.11	0.00772	2.83e-22	39.4	701	688	0	0.00713	2	0	0	0	1	0	0	0	2	5
172	chr3L	FBgn0035625-1_firstintron	DR	5627005	5627247	3	2.13	0.00743	2.01e-13	22.7	241	228	0	0.01245	1	0	0	0	1	0	0	0	1	3
173	chr3L	FBgn0035625-1_firstintron	DR	5627005	5627320	4	2.72	0.00191	3.82e-18	32.2	314	301	0	0.01274	2	0	0	0	1	0	0	0	1	4
174	chr3L	FBgn0035625-1_firstintron	DR	5627193	5627247	2	2.73	0.00185	2.68e-09	15.4	53	40	0	0.03774	1	0	0	0	0	0	0	0	1	2
175	chr3L	FBgn0035625-1_firstintron	DR	5627193	5627320	3	3.05	0.000899	5.09e-14	24.9	126	113	0	0.02381	2	0	0	0	0	0	0	0	1	3
176	chr3L	FBgn0035625-1_firstintron	DR	5627232	5627320	2	2.15	0.007	1.08e-09	17.2	87	74	0	0.02299	2	0	0	0	0	0	0	0	0	2
177	chr3L	FBgn0035625-1_firstintron	DR	5629130	5629202	2	2.33	0.00467	1.36e-10	16.5	71	61	0	0.02817	0	0	0	2	0	0	0	0	0	2
178	chr3L	FBgn0035625-1_firstintron	DR	5629130	5629388	3	2.04	0.00901	1.24e-14	24	257	244	0	0.01167	0	0	0	2	0	1	0	0	0	3
179	chr3L	FBgn0035625-1_firstintron	DR	5629130	5629774	5	2.29	0.00515	9.28e-25	40.6	643	625	0	0.00778	0	0	0	3	0	1	0	0	1	5
180	chr3L	FBgn0035625-1_firstintron	DR	5629738	5629774	2	3.68	0.000211	7.48e-11	16.6	35	17	0	0.05714	0	0	0	1	0	0	0	0	1	2
181	chr3L	FBgn0035625-1_firstintron	DR	5630558	5631291	5	2.03	0.00942	3.72e-23	42	732	722	0	0.00683	0	2	0	1	1	0	0	1	0	5
182	chr3L	FBgn0035625-1_firstintron	DR	5630925	5631291	4	2.45	0.00355	5.39e-19	34.6	365	355	0	0.01096	0	2	0	1	1	0	0	0	0	4
183	chr3L	FBgn0035625-1_firstintron	DR	5630925	5631436	5	2.71	0.00193	5.39e-23	39.1	510	500	0	0.0098	0	2	0	2	1	0	0	0	0	5
184	chr3L	FBgn0035625-1_firstintron	DR	5631094	5631291	3	2.38	0.00412	2e-14	26.2	196	186	0	0.01531	0	1	0	1	1	0	0	0	0	3
185	chr3L	FBgn0035625-1_firstintron	DR	5631094	5631436	4	2.56	0.00273	2e-18	30.7	341	331	0	0.01173	0	1	0	2	1	0	0	0	0	4
186	chr3L	FBgn0035625-1_firstintron	DR	5631094	5631812	5	2.08	0.00824	1.22e-22	38.1	717	699	0	0.00697	0	1	0	2	1	0	0	0	1	5
187	chr3L	FBgn0035625-1_firstintron	DR	5631193	5631291	2	2.01	0.00976	1.66e-09	17	97	87	0	0.02062	0	1	0	1	0	0	0	0	0	2
188	chr3L	FBgn0035625-1_firstintron	DR	5631193	5631436	3	2.11	0.00781	1.66e-13	21.5	242	232	0	0.0124	0	1	0	2	0	0	0	0	0	3
189	chr3L	FBgn0035625-1_firstintron	DR	5631193	5631939	5	2.01	0.00969	7.11e-23	38.6	745	727	0	0.00671	0	1	0	2	1	0	0	0	1	5
190	chr3L	FBgn0035625-1_firstintron	DR	5631193	5631949	6	2.69	0.00204	2.56e-27	46.7	755	737	1	0.00795	0	1	0	2	2	0	0	0	1	6
191	chr3L	FBgn0035625-1_firstintron	DR	5631279	5631949	5	2.21	0.00612	4.92e-23	39	669	651	1	0.00747	0	0	0	2	2	0	0	0	1	5
192	chr3L	FBgn0035625-1_firstintron	DR	5631792	5631949	3	2.77	0.00168	1.54e-14	25.2	156	138	1	0.01923	0	0	0	0	2	0	0	0	1	3
193	chr3L	FBgn0035625-1_firstintron	DR	5632983	5633198	3	2.32	0.0048	2.22e-10	17.6	214	196	0	0.01402	0	0	0	0	0	0	0	0	3	3
194	chr3L	FBgn0035625-1_firstintron	DR	5632983	5633323	4	2.6	0.00252	9.1e-15	25.6	339	324	1	0.0118	0	0	0	0	0	0	0	1	3	4
195	chr3L	FBgn0035625-1_firstintron	DR	5632983	5633326	5	3.55	0.00028	7.28e-19	30.4	342	331	1	0.01462	0	0	0	0	0	0	1	1	3	5
196	chr3L	FBgn0035625-1_firstintron	DR	5632983	5633457	6	3.81	0.000156	5.02e-23	37.8	473	458	1	0.01268	0	0	0	0	0	0	1	2	3	6
197	chr3L	FBgn0035625-1_firstintron	DR	5632989	5633326	4	2.59	0.00255	1.14e-17	27.7	336	325	1	0.0119	0	0	0	0	0	0	1	1	2	4
198	chr3L	FBgn0035625-1_firstintron	DR	5632989	5633457	5	2.91	0.00122	7.87e-22	35.1	467	452	1	0.01071	0	0	0	0	0	0	1	2	2	5
199	chr3L	FBgn0035625-1_firstintron	DR	5633178	5633326	3	2.79	0.00161	2.43e-13	20	147	136	1	0.02041	0	0	0	0	0	0	1	1	1	3
200	chr3L	FBgn0035625-1_firstintron	DR	5633178	5633457	4	2.94	0.00114	1.67e-17	27.4	278	263	1	0.01439	0	0	0	0	0	0	1	2	1	4
201	chr3L	FBgn0035625-1_firstintron	DR	5633178	5633853	5	2.19	0.00644	1.16e-21	34.8	674	659	2	0.00742	0	0	0	0	0	0	1	3	1	5
202	chr3L	FBgn0035625-1_firstintron	DR	5633181	5633326	3	2.82	0.0015	2.59e-14	22.3	144	133	0	0.02083	0	0	0	0	0	0	1	1	1	3
203	chr3L	FBgn0035625-1_firstintron	DR	5633181	5633457	4	2.96	0.00109	1.79e-18	29.7	275	260	0	0.01455	0	0	0	0	0	0	1	2	1	4
204	chr3L	FBgn0035625-1_firstintron	DR	5633181	5633853	5	2.2	0.00632	1.23e-22	37.1	671	656	1	0.00745	0	0	0	0	0	0	1	3	1	5
205	chr3L	FBgn0035625-1_firstintron	DR	5633306	5633457	3	2.8	0.00157	2.83e-09	15.4	150	135	0	0.02	0	0	0	0	0	0	1	2	0	3
206	chr3L	FBgn0035625-1_firstintron	DR	5635821	5636070	3	2.09	0.0082	4.67e-13	19.1	248	236	1	0.0121	0	0	2	0	1	0	0	0	0	3
207	chr3L	FBgn0035625-1_firstintron	DR	5635821	5636153	4	2.63	0.00235	2.1e-17	27.6	331	318	1	0.01208	0	0	2	0	1	1	0	0	0	4
208	chr3L	FBgn0035625-1_firstintron	DR	5636035	5636070	2	3.36	0.000432	6.23e-09	11.8	34	22	1	0.05882	0	0	2	0	0	0	0	0	0	2
209	chr3L	FBgn0035625-1_firstintron	DR	5636035	5636153	3	3.16	0.00069	2.8e-13	20.3	117	104	1	0.02564	0	0	2	0	0	1	0	0	0	3
210	chr3L	FBgn0035625-1_firstintron	DR	5636038	5636070	2	3.54	0.00029	4.05e-09	11.3	31	19	0	0.06452	0	0	1	0	0	0	1	0	0	2
211	chr3L	FBgn0035625-1_firstintron	DR	5636038	5636153	3	3.2	0.000628	1.82e-13	19.8	114	101	0	0.02632	0	0	1	0	0	1	1	0	0	3
212	chr3L	FBgn0035625-1_firstintron	DR	5636056	5636153	2	2.05	0.00887	3.38e-09	14.5	96	83	0	0.02083	0	0	1	0	0	1	0	0	0	2
213	chr3L	FBgn0035656-1_firstintron	DR	5968254	5968342	3	3.65	0.000223	1.28e-09	16.7	87	74	1	0.03448	0	0	0	0	1	1	0	0	1	3
214	chr3L	FBgn0035656-1_firstintron	DR	5968220	5968342	4	4.57	2.69e-05	1.66e-14	26.4	121	108	1	0.03306	0	0	0	0	1	2	0	0	1	4
215	chr3L	FBgn0035656-1_firstintron	DR	5967736	5968342	5	2.39	0.00407	8.13e-19	34.5	605	592	1	0.00826	1	0	0	0	1	2	0	0	1	5
216	chr3L	FBgn0035656-1_firstintron	DR	5967635	5968342	6	2.83	0.00149	5.04e-24	44.7	706	693	1	0.0085	1	0	0	0	1	3	0	0	1	6
217	chr3L	FBgn0035656-1_firstintron	DR	5967549	5968342	7	3.31	0.000492	2.52e-28	51.6	792	780	1	0.00884	1	0	1	0	1	3	0	0	1	7
218	chr3L	FBgn0035656-1_firstintron	DR	5968254	5968339	3	3.71	0.000194	1.39e-10	18.8	84	71	0	0.03571	0	0	0	0	1	1	0	0	1	3
219	chr3L	FBgn0035656-1_firstintron	DR	5968220	5968339	4	4.63	2.36e-05	1.81e-15	28.5	118	105	0	0.0339	0	0	0	0	1	2	0	0	1	4
220	chr3L	FBgn0035656-1_firstintron	DR	5967736	5968339	5	2.4	0.00399	8.87e-20	36.6	602	589	0	0.00831	1	0	0	0	1	2	0	0	1	5
221	chr3L	FBgn0035656-1_firstintron	DR	5967635	5968339	6	2.84	0.00145	5.5e-25	46.8	703	690	0	0.00853	1	0	0	0	1	3	0	0	1	6
222	chr3L	FBgn0035656-1_firstintron	DR	5967549	5968339	7	3.32	0.000481	2.75e-29	53.7	789	777	0	0.00887	1	0	1	0	1	3	0	0	1	7
223	chr3L	FBgn0035656-1_firstintron	DR	5968254	5968332	2	2.29	0.00517	3.31e-09	15.8	77	64	0	0.02597	0	0	0	0	1	1	0	0	0	2
224	chr3L	FBgn0035656-1_firstintron	DR	5968220	5968332	3	3.25	0.000569	4.3e-14	25.5	111	98	0	0.02703	0	0	0	0	1	2	0	0	0	3
225	chr3L	FBgn0035656-1_firstintron	DR	5967635	5968332	5	2.13	0.00748	1.31e-23	43.8	696	683	0	0.00718	1	0	0	0	1	3	0	0	0	5
226	chr3L	FBgn0035656-1_firstintron	DR	5967549	5968332	6	2.59	0.00256	6.53e-28	50.7	782	770	0	0.00767	1	0	1	0	1	3	0	0	0	6
227	chr3L	FBgn0035656-1_firstintron	DR	5968220	5968269	2	2.87	0.00136	7.54e-10	17.9	48	35	0	0.04167	0	0	0	0	0	2	0	0	0	2
228	chr3L	FBgn0035656-1_firstintron	DR	5967549	5968269	5	2.06	0.00864	1.15e-23	43.1	719	707	0	0.00695	1	0	1	0	0	3	0	0	0	5
229	chr3L	FBgn0035656-1_firstintron	DR	5967495	5968269	6	2.64	0.00231	2.29e-28	51.7	773	755	0	0.00776	1	0	1	0	0	3	0	0	1	6
230	chr3L	FBgn0035656-1_firstintron	DR	5967495	5968235	5	2.03	0.00937	3.95e-24	43.5	739	721	0	0.00677	1	0	1	0	0	2	0	0	1	5
231	chr3L	FBgn0035656-1_firstintron	DR	5967549	5967751	3	2.37	0.00432	1.52e-14	25.2	201	189	0	0.01493	1	0	1	0	0	1	0	0	0	3
232	chr3L	FBgn0035656-1_firstintron	DR	5967495	5967751	4	3.12	0.000754	3.04e-19	33.8	255	237	0	0.01569	1	0	1	0	0	1	0	0	1	4
233	chr3L	FBgn0035656-1_firstintron	DR	5967423	5967751	5	3.67	0.000216	1.61e-23	42.1	327	314	0	0.01529	1	0	1	0	0	2	0	0	1	5
234	chr3L	FBgn0035656-1_firstintron	DR	5967318	5967751	6	4.05	8.96e-05	1.43e-27	49.2	432	416	0	0.01389	1	1	1	0	0	2	0	0	1	6
235	chr3L	FBgn0035656-1_firstintron	DR	5967017	5967751	7	3.52	0.0003	5.45e-32	57.9	733	720	0	0.00955	1	1	1	0	0	3	0	0	1	7
236	chr3L	FBgn0035656-1_firstintron	DR	5966966	5967751	8	4.15	7.15e-05	4.3e-36	63.8	784	772	0	0.0102	1	1	2	0	0	3	0	0	1	8
237	chr3L	FBgn0035656-1_firstintron	DR	5967549	5967650	2	2	0.00999	3.1e-10	17.1	100	88	0	0.02	0	0	1	0	0	1	0	0	0	2
238	chr3L	FBgn0035656-1_firstintron	DR	5967495	5967650	3	2.79	0.00161	6.2e-15	25.7	154	136	0	0.01948	0	0	1	0	0	1	0	0	1	3
239	chr3L	FBgn0035656-1_firstintron	DR	5967423	5967650	4	3.31	0.000492	3.29e-19	34	226	213	0	0.0177	0	0	1	0	0	2	0	0	1	4
240	chr3L	FBgn0035656-1_firstintron	DR	5967318	5967650	5	3.66	0.00022	2.92e-23	41.1	331	315	0	0.01511	0	1	1	0	0	2	0	0	1	5
241	chr3L	FBgn0035656-1_firstintron	DR	5967017	5967650	6	3.09	0.00082	1.11e-27	49.8	632	619	0	0.00949	0	1	1	0	0	3	0	0	1	6
242	chr3L	FBgn0035656-1_firstintron	DR	5966966	5967650	7	3.71	0.000193	8.78e-32	55.7	683	671	0	0.01025	0	1	2	0	0	3	0	0	1	7
243	chr3L	FBgn0035656-1_firstintron	DR	5967495	5967563	2	2.54	0.00291	1e-09	15.5	67	49	0	0.02985	0	0	1	0	0	0	0	0	1	2
244	chr3L	FBgn0035656-1_firstintron	DR	5967423	5967563	3	2.9	0.00127	5.3e-14	23.8	139	126	0	0.02158	0	0	1	0	0	1	0	0	1	3
245	chr3L	FBgn0035656-1_firstintron	DR	5967318	5967563	4	3.19	0.000647	4.72e-18	30.9	244	228	0	0.01639	0	1	1	0	0	1	0	0	1	4
246	chr3L	FBgn0035656-1_firstintron	DR	5967017	5967563	5	2.59	0.00255	1.79e-22	39.6	545	532	0	0.00917	0	1	1	0	0	2	0	0	1	5
247	chr3L	FBgn0035656-1_firstintron	DR	5966966	5967563	6	3.22	0.0006	1.42e-26	45.5	596	584	0	0.01007	0	1	2	0	0	2	0	0	1	6
248	chr3L	FBgn0035656-1_firstintron	DR	5967423	5967515	2	2.11	0.00781	1.06e-09	16.9	91	78	0	0.02198	0	0	0	0	0	1	0	0	1	2
249	chr3L	FBgn0035656-1_firstintron	DR	5967318	5967515	3	2.43	0.00374	9.43e-14	24	196	180	0	0.01531	0	1	0	0	0	1	0	0	1	3
250	chr3L	FBgn0035656-1_firstintron	DR	5966966	5967515	5	2.58	0.00264	2.83e-22	38.6	548	536	0	0.00912	0	1	1	0	0	2	0	0	1	5
251	chr3L	FBgn0035656-1_firstintron	DR	5966966	5967438	4	2.05	0.00895	1.42e-17	30	471	459	0	0.00849	0	1	1	0	0	2	0	0	0	4
252	chr3L	FBgn0035656-1_firstintron	DR	5966966	5967032	2	2.46	0.00345	3e-09	14.6	65	53	0	0.03077	0	0	1	0	0	1	0	0	0	2
253	chr3L	FBgn0035656-1_firstintron	DR	5964609	5964690	2	2.25	0.00569	1.15e-11	21.1	80	67	1	0.025	0	0	0	0	0	1	0	1	0	2
254	chr3L	FBgn0035656-1_firstintron	DR	5964609	5964690	2	2.25	0.00569	1.46e-09	16.6	80	67	0	0.025	0	0	0	0	0	1	0	0	1	2
255	chr3L	FBgn0035656-1_firstintron	DR	5963884	5963945	2	2.58	0.00265	1.4e-10	19.8	60	47	0	0.03333	2	0	0	0	0	0	0	0	0	2
256	chr3L	FBgn0035656-1_firstintron	DR	5963701	5963945	3	2.15	0.00716	1.68e-15	28.9	243	225	0	0.01235	2	0	0	0	0	0	0	0	1	3
257	chr3L	FBgn0035656-1_firstintron	DR	5963037	5963075	2	3.14	0.000729	5.04e-11	20.9	37	27	0	0.05405	1	0	0	1	0	0	0	0	0	2
258	chr3L	FBgn0035656-1_firstintron	DR	5962339	5962398	2	2.73	0.00185	4.29e-10	17.3	58	40	0	0.03448	0	1	0	0	1	0	0	0	0	2
259	chr3L	FBgn0036732-1_firstintron	DR	17480334	17480594	3	2.03	0.00932	1.09e-14	24.5	259	247	0	0.01158	0	0	3	0	0	0	0	0	0	3
260	chr3L	FBgn0036732-1_firstintron	DR	17480334	17480624	4	2.86	0.00137	8.86e-19	32.2	289	276	0	0.01384	0	0	3	0	0	1	0	0	0	4
261	chr3L	FBgn0036732-1_firstintron	DR	17480334	17480633	5	3.87	0.000134	5.14e-23	40.4	298	285	0	0.01678	0	0	3	0	0	2	0	0	0	5
262	chr3L	FBgn0036732-1_firstintron	DR	17480334	17480658	6	4.81	1.56e-05	2.67e-28	50.7	323	310	0	0.01858	0	0	3	0	0	3	0	0	0	6
263	chr3L	FBgn0036732-1_firstintron	DR	17480334	17480664	7	5.95	1.13e-06	2.14e-34	61.9	329	316	0	0.02128	0	0	3	0	0	4	0	0	0	7
264	chr3L	FBgn0036732-1_firstintron	DR	17480334	17480670	8	7.14	7.26e-08	2.14e-38	69.2	335	322	0	0.02388	0	0	3	0	0	5	0	0	0	8
265	chr3L	FBgn0036732-1_firstintron	DR	17480334	17480682	9	8.3	4.96e-09	1.35e-42	77.3	347	334	0	0.02594	0	0	3	0	0	6	0	0	0	9
266	chr3L	FBgn0036732-1_firstintron	DR	17480529	17480594	2	2.48	0.00331	2.88e-09	13.5	64	52	0	0.03125	0	0	2	0	0	0	0	0	0	2
267	chr3L	FBgn0036732-1_firstintron	DR	17480529	17480624	3	3.52	0.000303	2.33e-13	21.2	94	81	0	0.03191	0	0	2	0	0	1	0	0	0	3
268	chr3L	FBgn0036732-1_firstintron	DR	17480529	17480633	4	4.94	1.15e-05	1.35e-17	29.4	103	90	0	0.03883	0	0	2	0	0	2	0	0	0	4
269	chr3L	FBgn0036732-1_firstintron	DR	17480529	17480658	5	6.02	9.53e-07	7.04e-23	39.7	128	115	0	0.03906	0	0	2	0	0	3	0	0	0	5
270	chr3L	FBgn0036732-1_firstintron	DR	17480529	17480664	6	7.56	2.73e-08	5.63e-29	50.9	134	121	0	0.04478	0	0	2	0	0	4	0	0	0	6
271	chr3L	FBgn0036732-1_firstintron	DR	17480529	17480670	7	9.17	6.79e-10	5.63e-33	58.2	140	127	0	0.05	0	0	2	0	0	5	0	0	0	7
272	chr3L	FBgn0036732-1_firstintron	DR	17480529	17480682	8	10.62	2.42e-11	3.55e-37	66.3	152	139	0	0.05263	0	0	2	0	0	6	0	0	0	8
273	chr3L	FBgn0036732-1_firstintron	DR	17480580	17480624	2	3.02	0.000944	4.86e-09	14.2	43	30	0	0.04651	0	0	1	0	0	1	0	0	0	2
274	chr3L	FBgn0036732-1_firstintron	DR	17480580	17480633	3	4.69	2.05e-05	2.82e-13	22.4	52	39	0	0.05769	0	0	1	0	0	2	0	0	0	3
275	chr3L	FBgn0036732-1_firstintron	DR	17480580	17480658	4	5.68	2.08e-06	1.47e-18	32.7	77	64	0	0.05195	0	0	1	0	0	3	0	0	0	4
276	chr3L	FBgn0036732-1_firstintron	DR	17480580	17480664	5	7.43	3.73e-08	1.17e-24	43.9	83	70	0	0.06024	0	0	1	0	0	4	0	0	0	5
277	chr3L	FBgn0036732-1_firstintron	DR	17480580	17480670	6	9.24	5.69e-10	1.17e-28	51.2	89	76	0	0.06742	0	0	1	0	0	5	0	0	0	6
278	chr3L	FBgn0036732-1_firstintron	DR	17480580	17480682	7	10.77	1.69e-11	7.39e-33	59.3	101	88	0	0.06931	0	0	1	0	0	6	0	0	0	7
279	chr3L	FBgn0036732-1_firstintron	DR	17480609	17480658	3	4.89	1.3e-05	4.21e-10	18	48	35	0	0.0625	0	0	0	0	0	3	0	0	0	3
280	chr3L	FBgn0036732-1_firstintron	DR	17480609	17480664	4	6.82	1.52e-07	3.37e-16	29.2	54	41	0	0.07407	0	0	0	0	0	4	0	0	0	4
281	chr3L	FBgn0036732-1_firstintron	DR	17480609	17480670	5	8.83	1.47e-09	3.37e-20	36.5	60	47	0	0.08333	0	0	0	0	0	5	0	0	0	5
282	chr3L	FBgn0036732-1_firstintron	DR	17480609	17480682	6	10.36	4.36e-11	2.12e-24	44.6	72	59	0	0.08333	0	0	0	0	0	6	0	0	0	6
283	chr3L	FBgn0036732-1_firstintron	DR	17480618	17480658	2	3.18	0.000664	3.02e-10	18.5	39	26	0	0.05128	0	0	0	0	0	2	0	0	0	2
284	chr3L	FBgn0036732-1_firstintron	DR	17480618	17480664	3	5.06	8.73e-06	2.41e-16	29.7	45	32	0	0.06667	0	0	0	0	0	3	0	0	0	3
285	chr3L	FBgn0036732-1_firstintron	DR	17480618	17480670	4	7.04	9.01e-08	2.41e-20	37	51	38	0	0.07843	0	0	0	0	0	4	0	0	0	4
286	chr3L	FBgn0036732-1_firstintron	DR	17480618	17480682	5	8.59	2.58e-09	1.52e-24	45.1	63	50	0	0.07937	0	0	0	0	0	5	0	0	0	5
287	chr3L	FBgn0036732-1_firstintron	DR	17480643	17480682	4	8.66	2.18e-09	3.28e-10	18.4	38	25	0	0.10526	0	0	0	0	0	4	0	0	0	4
288	chr3L	FBgn0036732-1_firstintron	DR	17480649	17480682	3	6.32	4.85e-07	5.04e-11	19.3	32	19	0	0.09375	0	0	0	0	0	3	0	0	0	3
289	chr3L	FBgn0037007-1_firstintron	DR	20511940	20512019	2	2.27	0.00534	5.5e-10	17.2	78	65	0	0.02564	0	0	0	0	1	1	0	0	0	2
290	chr3L	FBgn0037007-1_firstintron	DR	20511689	20512019	4	2.62	0.00238	1.56e-18	29.9	329	319	0	0.01216	0	0	0	1	1	1	0	0	1	4
291	chr3L	FBgn0037007-1_firstintron	DR	20511615	20512019	5	3.24	0.000578	9.04e-25	41.7	403	385	0	0.01241	0	0	0	1	2	1	0	0	1	5
292	chr3L	FBgn0037007-1_firstintron	DR	20511615	20511955	4	2.61	0.00244	1.64e-19	31.8	339	321	0	0.0118	0	0	0	1	1	1	0	0	1	4
293	chr3L	FBgn0037007-1_firstintron	DR	20511689	20511724	2	3.27	0.000542	2.84e-09	12.7	34	24	0	0.05882	0	0	0	1	0	0	0	0	1	2
294	chr3L	FBgn0037007-1_firstintron	DR	20511615	20511724	3	3.37	0.000431	1.64e-15	24.5	108	90	0	0.02778	0	0	0	1	1	0	0	0	1	3
295	chr3L	FBgn0037007-1_firstintron	DR	20511615	20511701	2	2.25	0.00569	4.7e-11	16.5	85	67	0	0.02353	0	0	0	1	1	0	0	0	0	2
296	chr3L	FBgn0037007-1_firstintron	DR	20510470	20510508	2	3.27	0.000542	1.08e-11	21.1	37	24	0	0.05405	2	0	0	0	0	0	0	0	0	2
297	chr3R	FBgn0037213-2_firstintron	DR	6250	6325	2	2.32	0.00483	4.26e-10	16	74	62	0	0.02703	0	0	1	0	0	0	0	1	0	2
298	chr3R	FBgn0037213-2_firstintron	DR	6250	6508	3	2.07	0.0085	1.02e-14	24.5	257	239	0	0.01167	0	0	1	0	1	0	0	1	0	3
299	chr3R	FBgn0037213-2_firstintron	DR	6250	6523	4	2.99	0.00102	2.04e-19	33.2	272	256	0	0.01471	0	1	1	0	1	0	0	1	0	4
300	chr3R	FBgn0037213-2_firstintron	DR	6311	6523	3	2.33	0.00473	3.41e-14	23.3	211	195	0	0.01422	0	1	1	0	1	0	0	0	0	3
301	chr3R	FBgn0037213-2_firstintron	DR	6488	6523	2	3.6	0.000249	4.8e-10	17.2	34	18	0	0.05882	0	1	0	0	1	0	0	0	0	2
302	chr3R	FBgn0037261-1_firstintron	DR	466096	466136	3	5.5	3.2e-06	1.05e-09	16.5	39	26	0	0.07692	2	0	0	1	0	0	0	0	0	3
303	chr3R	FBgn0037363-1_firstintron	DR	1496406	1496736	4	2.67	0.00216	8.4e-15	25.2	329	311	1	0.01216	0	0	1	0	2	0	0	0	1	4
304	chr3R	FBgn0037363-1_firstintron	DR	1496407	1496736	4	2.67	0.00214	2.03e-15	26.6	328	310	0	0.0122	0	0	1	0	2	0	0	0	1	4
305	chr3R	FBgn0037363-1_firstintron	DR	1496680	1496736	2	2.81	0.00155	2.9e-10	16.9	55	37	0	0.03636	0	0	1	0	1	0	0	0	0	2
306	chr3R	FBgn0037363-1_firstintron	DR	1496680	1497405	5	2.05	0.00884	3.41e-24	43.1	724	711	2	0.00691	0	0	1	0	2	1	0	0	1	5
307	chr3R	FBgn0037363-1_firstintron	DR	1497225	1497405	3	2.53	0.00294	3.36e-10	18.2	179	166	2	0.01676	0	0	0	0	1	1	0	0	1	3
308	chr3R	FBgn0037363-1_firstintron	DR	1497225	1497529	4	2.78	0.00166	1.78e-14	26.5	303	290	2	0.0132	0	0	0	0	1	2	0	0	1	4
309	chr3R	FBgn0037363-1_firstintron	DR	1497225	1497535	5	3.79	0.000162	1.62e-18	34	309	296	2	0.01618	0	0	0	0	1	3	0	0	1	5
310	chr3R	FBgn0037363-1_firstintron	DR	1497225	1497688	6	3.86	0.000139	3.4e-24	44.8	462	449	2	0.01299	0	0	0	0	1	4	0	0	1	6
311	chr3R	FBgn0037363-1_firstintron	DR	1497225	1497872	7	3.88	0.000133	3.03e-28	51.1	646	633	2	0.01084	1	0	0	0	1	4	0	0	1	7
312	chr3R	FBgn0037363-1_firstintron	DR	1497231	1497535	4	2.78	0.00166	4.73e-18	32.8	303	290	2	0.0132	0	0	0	0	0	3	0	0	1	4
313	chr3R	FBgn0037363-1_firstintron	DR	1497231	1497688	5	2.95	0.00111	9.93e-24	43.6	456	443	2	0.01096	0	0	0	0	0	4	0	0	1	5
314	chr3R	FBgn0037363-1_firstintron	DR	1497231	1497872	6	3.06	0.000878	8.83e-28	49.9	640	627	2	0.00937	1	0	0	0	0	4	0	0	1	6
315	chr3R	FBgn0037363-1_firstintron	DR	1497232	1497535	4	2.79	0.00163	1.22e-17	31.9	302	289	1	0.01325	0	0	0	0	1	3	0	0	0	4
316	chr3R	FBgn0037363-1_firstintron	DR	1497232	1497688	5	2.96	0.0011	2.55e-23	42.7	455	442	1	0.01099	0	0	0	0	1	4	0	0	0	5
317	chr3R	FBgn0037363-1_firstintron	DR	1497232	1497872	6	3.06	0.000871	2.27e-27	49	639	626	1	0.00939	1	0	0	0	1	4	0	0	0	6
318	chr3R	FBgn0037363-1_firstintron	DR	1497233	1497535	4	2.79	0.00161	1.2e-17	31.8	301	288	0	0.01329	0	0	0	0	0	3	0	0	1	4
319	chr3R	FBgn0037363-1_firstintron	DR	1497233	1497688	5	2.96	0.00109	2.52e-23	42.6	454	441	0	0.01101	0	0	0	0	0	4	0	0	1	5
320	chr3R	FBgn0037363-1_firstintron	DR	1497233	1497872	6	3.06	0.000863	2.25e-27	48.9	638	625	0	0.0094	1	0	0	0	0	4	0	0	1	6
321	chr3R	FBgn0037363-1_firstintron	DR	1497390	1497535	3	2.84	0.00143	1.35e-13	24.8	144	131	0	0.02083	0	0	0	0	0	3	0	0	0	3
322	chr3R	FBgn0037363-1_firstintron	DR	1497390	1497688	4	2.82	0.00153	2.84e-19	35.6	297	284	0	0.01347	0	0	0	0	0	4	0	0	0	4
323	chr3R	FBgn0037363-1_firstintron	DR	1497390	1497872	5	2.84	0.00143	2.52e-23	41.9	481	468	0	0.0104	1	0	0	0	0	4	0	0	0	5
324	chr3R	FBgn0037363-1_firstintron	DR	1497390	1498059	6	2.96	0.00111	1.49e-27	49.5	668	655	0	0.00898	2	0	0	0	0	4	0	0	0	6
325	chr3R	FBgn0037363-1_firstintron	DR	1497390	1498083	7	3.68	0.000208	1.64e-33	61	692	679	0	0.01012	3	0	0	0	0	4	0	0	0	7
326	chr3R	FBgn0037363-1_firstintron	DR	1497514	1497688	3	2.58	0.00263	1.11e-10	19.1	173	160	0	0.01734	0	0	0	0	0	3	0	0	0	3
327	chr3R	FBgn0037363-1_firstintron	DR	1497514	1497872	4	2.5	0.00316	9.91e-15	25.4	357	344	0	0.0112	1	0	0	0	0	3	0	0	0	4
328	chr3R	FBgn0037363-1_firstintron	DR	1497514	1498059	5	2.6	0.00253	5.84e-19	33	544	531	0	0.00919	2	0	0	0	0	3	0	0	0	5
329	chr3R	FBgn0037363-1_firstintron	DR	1497514	1498083	6	3.34	0.000454	6.43e-25	44.5	568	555	0	0.01056	3	0	0	0	0	3	0	0	0	6
330	chr3R	FBgn0037363-1_firstintron	DR	1497520	1498083	5	2.53	0.00293	1.1e-24	43.7	562	549	0	0.0089	3	0	0	0	0	2	0	0	0	5
331	chr3R	FBgn0037363-1_firstintron	DR	1497673	1498083	4	2.28	0.00529	1.21e-20	36.2	409	396	0	0.00978	3	0	0	0	0	1	0	0	0	4
332	chr3R	FBgn0037363-1_firstintron	DR	1497673	1498365	5	2.14	0.0073	3.64e-25	44.4	691	679	0	0.00724	3	0	1	0	0	1	0	0	0	5
333	chr3R	FBgn0037363-1_firstintron	DR	1497857	1498083	3	2.22	0.00603	5.78e-15	25.4	225	212	0	0.01333	3	0	0	0	0	0	0	0	0	3
334	chr3R	FBgn0037363-1_firstintron	DR	1497857	1498592	5	2.04	0.0091	1.39e-23	40.7	734	716	0	0.00681	3	0	1	0	0	0	0	0	1	5
335	chr3R	FBgn0037363-1_firstintron	DR	1497857	1498601	6	2.73	0.00188	1.15e-27	47.9	743	725	1	0.00808	3	0	1	0	1	0	0	0	1	6
336	chr3R	FBgn0037363-1_firstintron	DR	1498044	1498083	2	3.22	0.000601	6.49e-11	19.1	38	25	0	0.05263	2	0	0	0	0	0	0	0	0	2
337	chr3R	FBgn0037363-1_firstintron	DR	1498044	1498601	5	2.57	0.00268	1.29e-23	41.6	556	538	1	0.00899	2	0	1	0	1	0	0	0	1	5
338	chr3R	FBgn0037363-1_firstintron	DR	1498351	1498601	3	2.11	0.00771	1.99e-13	22.5	249	231	1	0.01205	0	0	1	0	1	0	0	0	1	3
339	chr3R	FBgn0037992-1_firstintron	DR	7952905	7953127	3	2.27	0.00532	6.65e-13	18.8	221	203	0	0.01357	0	0	0	1	1	0	0	0	1	3
340	chr3R	FBgn0037992-1_firstintron	DR	7952905	7952998	2	2.15	0.007	7.39e-09	14.2	92	74	0	0.02174	0	0	0	0	1	0	0	0	1	2
341	chr3R	FBgn0037992-1_firstintron	DR	7951187	7951450	3	2.04	0.00901	3.42e-10	15	262	244	0	0.01145	0	1	0	0	0	0	1	0	1	3
342	chr3R	FBgn0037992-1_firstintron	DR	7950362	7950744	4	2.41	0.00393	7.86e-18	29.4	381	365	2	0.0105	0	2	0	0	0	0	2	0	0	4
343	chr3R	FBgn0037992-1_firstintron	DR	7950362	7950741	4	2.42	0.00381	2.52e-18	32.8	378	362	1	0.01058	0	2	1	0	0	0	1	0	0	4
344	chr3R	FBgn0037992-1_firstintron	DR	7950362	7950581	3	2.28	0.00525	7.86e-14	24.8	218	202	1	0.01376	0	2	0	0	0	0	1	0	0	3
345	chr3R	FBgn0037992-1_firstintron	DR	7950362	7950578	3	2.3	0.00502	6.18e-14	24	215	199	0	0.01395	0	3	0	0	0	0	0	0	0	3
346	chr3R	FBgn0037992-1_firstintron	DR	7950362	7950458	2	2.1	0.00802	1.87e-09	15.8	95	79	0	0.02105	0	2	0	0	0	0	0	0	0	2
347	chr3R	FBgn0038071-1_firstintron	DR	8474246	8474278	2	3.48	0.000334	5.74e-10	18.1	31	20	0	0.06452	0	0	0	0	0	0	1	1	0	2
348	chr3R	FBgn0038071-1_firstintron	DR	8474995	8475677	5	2.18	0.00661	5.98e-25	44.9	681	663	1	0.00734	0	0	0	0	0	1	0	0	4	5
349	chr3R	FBgn0038071-1_firstintron	DR	8474995	8475689	6	2.87	0.00135	5.5e-29	51.1	693	680	1	0.00866	1	0	0	0	0	1	0	0	4	6
350	chr3R	FBgn0038071-1_firstintron	DR	8475346	8475561	3	2.32	0.0048	2.76e-15	26.7	214	196	1	0.01402	0	0	0	0	0	0	0	0	3	3
351	chr3R	FBgn0038071-1_firstintron	DR	8475346	8475677	4	2.66	0.00219	9.65e-20	34.7	330	312	1	0.01212	0	0	0	0	0	0	0	0	4	4
352	chr3R	FBgn0038071-1_firstintron	DR	8475346	8475689	5	3.57	0.000272	8.87e-24	40.9	342	329	1	0.01462	1	0	0	0	0	0	0	0	4	5
353	chr3R	FBgn0038071-1_firstintron	DR	8475535	8475677	3	2.93	0.00117	1.33e-10	18.2	141	123	1	0.02128	0	0	0	0	0	0	0	0	3	3
354	chr3R	FBgn0038071-1_firstintron	DR	8475535	8475689	4	4.07	8.52e-05	1.22e-14	24.4	153	140	1	0.02614	1	0	0	0	0	0	0	0	3	4
355	chr3R	FBgn0038071-1_firstintron	DR	8475538	8475689	3	2.79	0.00164	3.16e-14	23.5	150	137	1	0.02	1	0	0	0	0	0	0	0	2	3
356	chr3R	FBgn0038071-1_firstintron	DR	8475541	8475689	3	2.81	0.00153	2.38e-13	21.4	147	134	0	0.02041	1	0	0	0	0	0	0	0	2	3
357	chr3R	FBgn0038071-1_firstintron	DR	8475657	8475689	2	3.6	0.000249	3.22e-09	14.2	31	18	0	0.06452	1	0	0	0	0	0	0	0	1	2
358	chr3R	FBgn0038385-1_firstintron	DR	11747078	11747110	3	6.32	4.85e-07	7.1e-09	11.5	31	19	2	0.09677	0	0	3	0	0	0	0	0	0	3
359	chr3R	FBgn0038385-1_firstintron	DR	11747078	11747409	4	2.64	0.00227	1.85e-13	20	330	315	3	0.01212	0	0	3	0	0	0	0	1	0	4
360	chr3R	FBgn0038385-1_firstintron	DR	11747078	11747415	5	3.62	0.000241	5.17e-18	28.4	336	321	3	0.01488	0	0	3	0	0	0	0	2	0	5
361	chr3R	FBgn0038385-1_firstintron	DR	11747078	11747421	6	4.65	2.23e-05	3.26e-22	36.5	342	329	4	0.01754	0	0	3	0	0	1	0	2	0	6
362	chr3R	FBgn0038385-1_firstintron	DR	11747078	11747603	7	4.51	3.07e-05	2.44e-26	43.8	524	506	4	0.01336	0	0	3	0	1	1	0	2	0	7
363	chr3R	FBgn0038385-1_firstintron	DR	11747078	11747666	8	5.1	7.89e-06	5.13e-32	54.6	587	574	5	0.01363	0	0	3	0	1	2	0	2	0	8
364	chr3R	FBgn0038385-1_firstintron	DR	11747082	11747409	4	2.67	0.00216	2.16e-09	14.3	326	311	2	0.01227	0	0	3	0	0	0	0	1	0	4
365	chr3R	FBgn0038385-1_firstintron	DR	11747082	11747415	5	3.65	0.000227	6.04e-14	22.7	332	317	2	0.01506	0	0	3	0	0	0	0	2	0	5
366	chr3R	FBgn0038385-1_firstintron	DR	11747082	11747421	6	4.68	2.07e-05	3.81e-18	30.8	338	325	3	0.01775	0	0	3	0	0	1	0	2	0	6
367	chr3R	FBgn0038385-1_firstintron	DR	11747082	11747603	7	4.54	2.91e-05	2.86e-22	38.1	520	502	3	0.01346	0	0	3	0	1	1	0	2	0	7
368	chr3R	FBgn0038385-1_firstintron	DR	11747082	11747666	8	5.13	7.47e-06	6e-28	48.9	583	570	4	0.01372	0	0	3	0	1	2	0	2	0	8
369	chr3R	FBgn0038385-1_firstintron	DR	11747090	11747415	4	2.68	0.00211	4.73e-14	23.2	324	309	2	0.01235	0	0	2	0	0	0	0	2	0	4
370	chr3R	FBgn0038385-1_firstintron	DR	11747090	11747421	5	3.65	0.000227	2.98e-18	31.3	330	317	3	0.01515	0	0	2	0	0	1	0	2	0	5
371	chr3R	FBgn0038385-1_firstintron	DR	11747090	11747603	6	3.62	0.000238	2.24e-22	38.6	512	494	3	0.01172	0	0	2	0	1	1	0	2	0	6
372	chr3R	FBgn0038385-1_firstintron	DR	11747090	11747666	7	4.21	6.16e-05	4.7e-28	49.4	575	562	4	0.01217	0	0	2	0	1	2	0	2	0	7
373	chr3R	FBgn0038385-1_firstintron	DR	11747094	11747421	4	2.66	0.00221	2.75e-20	37.2	326	313	3	0.01227	0	0	1	0	0	1	0	2	0	4
374	chr3R	FBgn0038385-1_firstintron	DR	11747094	11747603	5	2.75	0.00177	2.06e-24	44.5	508	490	3	0.00984	0	0	1	0	1	1	0	2	0	5
375	chr3R	FBgn0038385-1_firstintron	DR	11747094	11747666	6	3.33	0.000468	4.33e-30	55.3	571	558	4	0.01051	0	0	1	0	1	2	0	2	0	6
376	chr3R	FBgn0038385-1_firstintron	DR	11747096	11747421	4	2.67	0.00216	4.59e-18	30.4	324	311	2	0.01235	0	0	1	0	0	1	0	2	0	4
377	chr3R	FBgn0038385-1_firstintron	DR	11747096	11747603	5	2.76	0.00173	3.44e-22	37.7	506	488	2	0.00988	0	0	1	0	1	1	0	2	0	5
378	chr3R	FBgn0038385-1_firstintron	DR	11747096	11747666	6	3.34	0.000459	7.22e-28	48.5	569	556	3	0.01054	0	0	1	0	1	2	0	2	0	6
379	chr3R	FBgn0038385-1_firstintron	DR	11747098	11747421	4	2.68	0.00211	2.75e-20	37.2	322	309	1	0.01242	0	0	1	0	0	1	0	2	0	4
380	chr3R	FBgn0038385-1_firstintron	DR	11747098	11747603	5	2.77	0.0017	2.06e-24	44.5	504	486	1	0.00992	0	0	1	0	1	1	0	2	0	5
381	chr3R	FBgn0038385-1_firstintron	DR	11747098	11747666	6	3.35	0.00045	4.33e-30	55.3	567	554	2	0.01058	0	0	1	0	1	2	0	2	0	6
382	chr3R	FBgn0038385-1_firstintron	DR	11747392	11747603	4	3.49	0.000323	1.95e-09	15.8	210	192	1	0.01905	0	0	0	0	1	1	0	2	0	4
383	chr3R	FBgn0038385-1_firstintron	DR	11747392	11747666	5	4.07	8.43e-05	4.09e-15	26.6	273	260	2	0.01832	0	0	0	0	1	2	0	2	0	5
384	chr3R	FBgn0038385-1_firstintron	DR	11747392	11748002	6	3.17	0.000675	2.78e-19	32.8	609	597	2	0.00985	0	0	1	0	1	2	0	2	0	6
385	chr3R	FBgn0038385-1_firstintron	DR	11747398	11747603	3	2.38	0.00412	2.1e-09	15.7	204	186	1	0.01471	0	0	0	0	1	1	0	1	0	3
386	chr3R	FBgn0038385-1_firstintron	DR	11747398	11747666	4	3	0.000991	4.41e-15	26.5	267	254	2	0.01498	0	0	0	0	1	2	0	1	0	4
387	chr3R	FBgn0038385-1_firstintron	DR	11747398	11748002	5	2.39	0.00405	3e-19	32.7	603	591	2	0.00829	0	0	1	0	1	2	0	1	0	5
388	chr3R	FBgn0038385-1_firstintron	DR	11747403	11747666	3	2.02	0.00954	3.62e-16	28.9	262	249	2	0.01145	0	0	0	0	1	1	1	0	0	3
389	chr3R	FBgn0038385-1_firstintron	DR	11747406	11747666	3	2.04	0.00922	9.92e-15	26.2	259	246	1	0.01158	0	0	0	0	1	2	0	0	0	3
390	chr3R	FBgn0038385-1_firstintron	DR	11747583	11747666	2	2.22	0.00606	1.57e-10	18.1	82	69	1	0.02439	0	0	0	0	1	1	0	0	0	2
391	chr3R	FBgn0038385-1_firstintron	DR	11747584	11747666	2	2.23	0.00587	9.45e-12	20.9	81	68	0	0.02469	0	0	0	0	1	1	0	0	0	2
392	chr3R	FBgn0038385-1_firstintron	DR	11750495	11750568	2	2.35	0.00451	5.2e-09	12.7	72	60	0	0.02778	1	0	1	0	0	0	0	0	0	2
393	chr3R	FBgn0038385-1_firstintron	DR	11754964	11755033	2	2.46	0.00345	1.52e-09	16	68	53	0	0.02941	0	1	0	0	0	0	0	1	0	2
394	chr3R	FBgn0038385-1_firstintron	DR	11754964	11755139	3	2.59	0.00258	9.72e-14	23.5	174	159	0	0.01724	0	1	0	0	0	0	0	2	0	3
395	chr3R	FBgn0038385-1_firstintron	DR	11754964	11755150	4	3.72	0.00019	2.33e-18	32	185	169	0	0.02162	0	2	0	0	0	0	0	2	0	4
396	chr3R	FBgn0038385-1_firstintron	DR	11754964	11755227	5	4.19	6.49e-05	7.93e-23	40.2	262	247	0	0.01908	0	2	0	0	0	0	0	3	0	5
397	chr3R	FBgn0038385-1_firstintron	DR	11755016	11755150	3	3	0.001	1.06e-13	23.4	133	117	0	0.02256	0	1	0	0	0	0	0	2	0	3
398	chr3R	FBgn0038385-1_firstintron	DR	11755016	11755227	4	3.46	0.000344	3.6e-18	31.6	210	195	0	0.01905	0	1	0	0	0	0	0	3	0	4
399	chr3R	FBgn0038385-1_firstintron	DR	11755122	11755227	3	3.38	0.000415	2.18e-09	15.7	104	89	0	0.02885	0	1	0	0	0	0	0	2	0	3
400	chr3R	FBgn0038385-1_firstintron	DR	11755132	11755227	2	2.1	0.00802	8.16e-10	16.7	94	79	0	0.02128	0	1	0	0	0	0	0	1	0	2
401	chr3R	FBgn0038475-1_firstintron	DR	12905334	12905393	2	2.56	0.00278	1.53e-09	17.7	58	48	0	0.03448	0	0	0	1	0	1	0	0	0	2
402	chr3R	FBgn0038981-1_firstintron	DR	18353107	18353511	4	2.32	0.00477	6.22e-19	33.9	403	385	1	0.00993	1	1	0	0	0	0	0	0	2	4
403	chr3R	FBgn0038981-1_firstintron	DR	18353107	18353188	2	2.32	0.00483	1.73e-09	15.6	80	62	1	0.025	0	0	0	0	0	0	0	0	2	2
404	chr3R	FBgn0038981-1_firstintron	DR	18353107	18353185	2	2.36	0.00435	1.35e-10	18.4	77	59	0	0.02597	0	0	0	0	0	0	0	1	1	2
405	chr3R	FBgn0039266-1_firstintron	DR	20875792	20876051	3	2.04	0.00911	1.53e-13	22.1	258	245	0	0.01163	0	0	2	0	0	1	0	0	0	3
406	chr2L	FBgn0041184-1_firstintron	DR	18151672	18151898	3	2.22	0.00603	4.73e-14	25.4	225	212	0	0.01333	0	0	0	0	1	2	0	0	0	3
407	chr2L	FBgn0041184-1_firstintron	DR	18151644	18151898	4	3.1	0.000793	3.78e-20	36.6	253	240	0	0.01581	0	0	0	0	1	3	0	0	0	4
408	chr2L	FBgn0041184-1_firstintron	DR	18151385	18151898	5	2.72	0.00192	3.25e-24	44.2	512	499	0	0.00977	0	0	0	0	1	4	0	0	0	5
409	chr2L	FBgn0041184-1_firstintron	DR	18151280	18151898	6	3.16	0.000688	2.7e-28	51.4	617	599	0	0.00972	0	0	0	0	2	4	0	0	0	6
410	chr2L	FBgn0041184-1_firstintron	DR	18151098	18151898	7	3.29	0.000516	2.46e-32	58.9	799	786	1	0.00876	0	0	0	0	2	5	0	0	0	7
411	chr2L	FBgn0041184-1_firstintron	DR	18151644	18151695	3	4.78	1.65e-05	1.12e-11	20.8	50	37	0	0.06	0	0	0	0	0	3	0	0	0	3
412	chr2L	FBgn0041184-1_firstintron	DR	18151385	18151695	4	2.75	0.00179	9.63e-16	28.4	309	296	0	0.01294	0	0	0	0	0	4	0	0	0	4
413	chr2L	FBgn0041184-1_firstintron	DR	18151280	18151695	5	3.18	0.000661	7.99e-20	35.6	414	396	0	0.01208	0	0	0	0	1	4	0	0	0	5
414	chr2L	FBgn0041184-1_firstintron	DR	18151098	18151695	6	3.23	0.000594	7.28e-24	43.1	596	583	1	0.01007	0	0	0	0	1	5	0	0	0	6
415	chr2L	FBgn0041184-1_firstintron	DR	18151644	18151687	2	3.06	0.00087	3.6e-11	19.7	42	29	0	0.04762	0	0	0	0	0	2	0	0	0	2
416	chr2L	FBgn0041184-1_firstintron	DR	18151280	18151687	4	2.31	0.00491	2.57e-19	34.5	406	388	0	0.00985	0	0	0	0	1	3	0	0	0	4
417	chr2L	FBgn0041184-1_firstintron	DR	18151098	18151687	5	2.44	0.00359	2.34e-23	42	588	575	1	0.0085	0	0	0	0	1	4	0	0	0	5
418	chr2L	FBgn0041184-1_firstintron	DR	18150535	18150583	2	3.06	0.00087	2.07e-10	18.5	47	29	2	0.04255	0	0	1	0	0	0	0	0	1	2
419	chr2L	FBgn0041184-1_firstintron	DR	18150101	18150583	4	2.02	0.00958	2.35e-19	35.4	481	468	5	0.00832	1	0	2	0	0	0	0	0	1	4
420	chr2L	FBgn0041184-1_firstintron	DR	18149855	18150583	5	2.06	0.00874	1.48e-23	42.9	727	709	5	0.00688	1	0	2	0	1	0	0	0	1	5
421	chr2L	FBgn0041184-1_firstintron	DR	18150535	18150581	2	3.14	0.000729	4.82e-09	13.3	45	27	1	0.04444	0	0	1	0	0	0	0	0	1	2
422	chr2L	FBgn0041184-1_firstintron	DR	18150101	18150581	4	2.02	0.00943	5.45e-18	30.2	479	466	4	0.00835	1	0	2	0	0	0	0	0	1	4
423	chr2L	FBgn0041184-1_firstintron	DR	18149855	18150581	5	2.06	0.00864	3.43e-22	37.7	725	707	4	0.0069	1	0	2	0	1	0	0	0	1	5
424	chr2L	FBgn0041184-1_firstintron	DR	18150535	18150579	2	3.22	0.000601	6.1e-09	12.8	43	25	0	0.04651	0	0	1	0	0	0	0	0	1	2
425	chr2L	FBgn0041184-1_firstintron	DR	18150101	18150579	4	2.03	0.00929	6.9e-18	29.7	477	464	3	0.00839	1	0	2	0	0	0	0	0	1	4
426	chr2L	FBgn0041184-1_firstintron	DR	18149855	18150579	5	2.07	0.00854	4.35e-22	37.2	723	705	3	0.00692	1	0	2	0	1	0	0	0	1	5
427	chr2L	FBgn0041184-1_firstintron	DR	18150101	18150137	2	3.36	0.000432	1.13e-09	16.9	35	22	1	0.05714	1	0	1	0	0	0	0	0	0	2
428	chr2L	FBgn0041184-1_firstintron	DR	18150101	18150133	2	3.6	0.000249	2.92e-09	14.6	31	18	0	0.06452	1	0	1	0	0	0	0	0	0	2
429	chr2L	FBgn0041184-1_firstintron	DR	18148539	18148634	2	2.07	0.00844	6.49e-10	17.6	94	81	0	0.02128	2	0	0	0	0	0	0	0	0	2
430	chr2L	FBgn0041184-1_firstintron	DR	18148049	18148634	5	2.48	0.00335	2.21e-24	45.1	584	566	0	0.00856	3	0	0	0	1	1	0	0	0	5
431	chr2L	FBgn0041184-1_firstintron	DR	18148035	18148634	6	3.22	0.000605	1.08e-28	53.5	598	585	1	0.01003	3	0	0	0	1	2	0	0	0	6
432	chr2L	FBgn0041184-1_firstintron	DR	18148012	18148634	7	4	0.000101	9.76e-33	60.6	621	606	1	0.01127	3	0	0	0	1	2	0	1	0	7
433	chr2L	FBgn0041184-1_firstintron	DR	18147950	18148634	8	4.6	2.53e-05	9.27e-37	68	683	670	1	0.01171	3	0	0	0	1	3	0	1	0	8
434	chr2L	FBgn0041184-1_firstintron	DR	18147944	18148634	9	5.5	3.18e-06	1.02e-42	79.1	689	676	1	0.01306	3	0	0	0	1	4	0	1	0	9
435	chr2L	FBgn0041184-1_firstintron	DR	18148035	18148554	5	2.69	0.00202	9.86e-24	43.5	518	505	1	0.00965	2	0	0	0	1	2	0	0	0	5
436	chr2L	FBgn0041184-1_firstintron	DR	18148012	18148554	6	3.47	0.000338	8.87e-28	50.6	541	526	1	0.01109	2	0	0	0	1	2	0	1	0	6
437	chr2L	FBgn0041184-1_firstintron	DR	18147950	18148554	7	4.07	8.46e-05	8.43e-32	58	603	590	1	0.01161	2	0	0	0	1	3	0	1	0	7
438	chr2L	FBgn0041184-1_firstintron	DR	18147944	18148554	8	4.98	1.05e-05	9.27e-38	69.1	609	596	1	0.01314	2	0	0	0	1	4	0	1	0	8
439	chr2L	FBgn0041184-1_firstintron	DR	18148049	18148220	3	2.65	0.00226	3.41e-15	27.5	170	152	0	0.01765	1	0	0	0	1	1	0	0	0	3
440	chr2L	FBgn0041184-1_firstintron	DR	18148035	18148220	4	3.7	0.0002	1.67e-19	35.9	184	171	1	0.02174	1	0	0	0	1	2	0	0	0	4
441	chr2L	FBgn0041184-1_firstintron	DR	18148012	18148220	5	4.76	1.73e-05	1.5e-23	43	207	192	1	0.02415	1	0	0	0	1	2	0	1	0	5
442	chr2L	FBgn0041184-1_firstintron	DR	18147950	18148220	6	5.33	4.73e-06	1.43e-27	50.4	269	256	1	0.0223	1	0	0	0	1	3	0	1	0	6
443	chr2L	FBgn0041184-1_firstintron	DR	18147944	18148220	7	6.55	2.8e-07	1.57e-33	61.5	275	262	1	0.02545	1	0	0	0	1	4	0	1	0	7
444	chr2L	FBgn0041184-1_firstintron	DR	18147607	18148220	8	4.96	1.09e-05	2.51e-38	71	612	599	1	0.01307	1	0	0	0	1	5	0	1	0	8
445	chr2L	FBgn0041184-1_firstintron	DR	18147589	18148220	9	5.84	1.45e-06	1.18e-42	79.2	630	617	1	0.01429	2	0	0	0	1	5	0	1	0	9
446	chr2L	FBgn0041184-1_firstintron	DR	18148049	18148111	2	2.66	0.00218	6.2e-11	19.7	61	43	0	0.03279	0	0	0	0	1	1	0	0	0	2
447	chr2L	FBgn0041184-1_firstintron	DR	18148035	18148111	3	3.92	0.00012	3.04e-15	28.1	75	62	1	0.04	0	0	0	0	1	2	0	0	0	3
448	chr2L	FBgn0041184-1_firstintron	DR	18148012	18148111	4	5.11	7.77e-06	2.73e-19	35.2	98	83	1	0.04082	0	0	0	0	1	2	0	1	0	4
449	chr2L	FBgn0041184-1_firstintron	DR	18147950	18148111	5	5.4	3.99e-06	2.6e-23	42.6	160	147	1	0.03125	0	0	0	0	1	3	0	1	0	5
450	chr2L	FBgn0041184-1_firstintron	DR	18147944	18148111	6	6.82	1.52e-07	2.86e-29	53.7	166	153	1	0.03614	0	0	0	0	1	4	0	1	0	6
451	chr2L	FBgn0041184-1_firstintron	DR	18147607	18148111	7	4.61	2.47e-05	4.57e-34	63.2	503	490	1	0.01392	0	0	0	0	1	5	0	1	0	7
452	chr2L	FBgn0041184-1_firstintron	DR	18147589	18148111	8	5.51	3.06e-06	2.15e-38	71.4	521	508	1	0.01536	1	0	0	0	1	5	0	1	0	8
453	chr2L	FBgn0041184-1_firstintron	DR	18148035	18148069	2	3.48	0.000334	1.52e-10	18.8	33	20	1	0.06061	0	0	0	0	1	1	0	0	0	2
454	chr2L	FBgn0041184-1_firstintron	DR	18148012	18148069	3	4.6	2.52e-05	1.37e-14	25.9	56	41	1	0.05357	0	0	0	0	1	1	0	1	0	3
455	chr2L	FBgn0041184-1_firstintron	DR	18147950	18148069	4	4.63	2.36e-05	1.3e-18	33.3	118	105	1	0.0339	0	0	0	0	1	2	0	1	0	4
456	chr2L	FBgn0041184-1_firstintron	DR	18147944	18148069	5	6.11	7.69e-07	1.43e-24	44.4	124	111	1	0.04032	0	0	0	0	1	3	0	1	0	5
457	chr2L	FBgn0041184-1_firstintron	DR	18147607	18148069	6	3.86	0.000137	2.29e-29	53.9	461	448	1	0.01302	0	0	0	0	1	4	0	1	0	6
458	chr2L	FBgn0041184-1_firstintron	DR	18147589	18148069	7	4.75	1.76e-05	1.07e-33	62.1	479	466	1	0.01461	1	0	0	0	1	4	0	1	0	7
459	chr2L	FBgn0041184-1_firstintron	DR	18147303	18148069	8	4.24	5.8e-05	6.88e-38	69.6	765	750	1	0.01046	1	0	0	0	1	4	0	2	0	8
460	chr2L	FBgn0041184-1_firstintron	DR	18148035	18148068	2	3.54	0.00029	2.99e-09	15.8	32	19	0	0.0625	0	0	0	0	0	1	0	0	1	2
461	chr2L	FBgn0041184-1_firstintron	DR	18148012	18148068	3	4.64	2.28e-05	2.69e-13	22.9	55	40	0	0.05455	0	0	0	0	0	1	0	1	1	3
462	chr2L	FBgn0041184-1_firstintron	DR	18147950	18148068	4	4.65	2.26e-05	2.56e-17	30.3	117	104	0	0.03419	0	0	0	0	0	2	0	1	1	4
463	chr2L	FBgn0041184-1_firstintron	DR	18147944	18148068	5	6.14	7.28e-07	2.81e-23	41.4	123	110	0	0.04065	0	0	0	0	0	3	0	1	1	5
464	chr2L	FBgn0041184-1_firstintron	DR	18147607	18148068	6	3.87	0.000135	4.5e-28	50.9	460	447	0	0.01304	0	0	0	0	0	4	0	1	1	6
465	chr2L	FBgn0041184-1_firstintron	DR	18147589	18148068	7	4.76	1.73e-05	2.11e-32	59.1	478	465	0	0.01464	1	0	0	0	0	4	0	1	1	7
466	chr2L	FBgn0041184-1_firstintron	DR	18147303	18148068	8	4.24	5.75e-05	1.35e-36	66.6	764	749	0	0.01047	1	0	0	0	0	4	0	2	1	8
467	chr2L	FBgn0041184-1_firstintron	DR	18148012	18148050	2	3.36	0.000432	4.41e-09	15.5	37	22	0	0.05405	0	0	0	0	0	1	0	1	0	2
468	chr2L	FBgn0041184-1_firstintron	DR	18147950	18148050	3	3.43	0.000371	4.19e-13	22.9	99	86	0	0.0303	0	0	0	0	0	2	0	1	0	3
469	chr2L	FBgn0041184-1_firstintron	DR	18147944	18148050	4	4.89	1.27e-05	4.61e-19	34	105	92	0	0.0381	0	0	0	0	0	3	0	1	0	4
470	chr2L	FBgn0041184-1_firstintron	DR	18147607	18148050	5	3.02	0.000961	7.37e-24	43.5	442	429	0	0.01131	0	0	0	0	0	4	0	1	0	5
471	chr2L	FBgn0041184-1_firstintron	DR	18147589	18148050	6	3.87	0.000135	3.47e-28	51.7	460	447	0	0.01304	1	0	0	0	0	4	0	1	0	6
472	chr2L	FBgn0041184-1_firstintron	DR	18147303	18148050	7	3.48	0.00033	2.22e-32	59.2	746	731	0	0.00938	1	0	0	0	0	4	0	2	0	7
473	chr2L	FBgn0041184-1_firstintron	DR	18147950	18148029	2	2.27	0.00534	8.55e-09	14.5	78	65	0	0.02564	0	0	0	0	0	1	0	1	0	2
474	chr2L	FBgn0041184-1_firstintron	DR	18147944	18148029	3	3.71	0.000194	9.41e-15	25.6	84	71	0	0.03571	0	0	0	0	0	2	0	1	0	3
475	chr2L	FBgn0041184-1_firstintron	DR	18147607	18148029	4	2.23	0.00589	1.5e-19	35.1	421	408	0	0.0095	0	0	0	0	0	3	0	1	0	4
476	chr2L	FBgn0041184-1_firstintron	DR	18147589	18148029	5	3.03	0.00093	7.07e-24	43.3	439	426	0	0.01139	1	0	0	0	0	3	0	1	0	5
477	chr2L	FBgn0041184-1_firstintron	DR	18147303	18148029	6	2.77	0.00169	4.53e-28	50.8	725	710	0	0.00828	1	0	0	0	0	3	0	2	0	6
478	chr2L	FBgn0041184-1_firstintron	DR	18147589	18147965	4	2.42	0.00381	7.14e-14	25.1	375	362	0	0.01067	1	0	0	0	0	3	0	0	0	4
479	chr2L	FBgn0041184-1_firstintron	DR	18147303	18147965	5	2.23	0.00592	4.57e-18	32.6	661	646	0	0.00756	1	0	0	0	0	3	0	1	0	5
480	chr2L	FBgn0041184-1_firstintron	DR	18147589	18147622	2	3.54	0.00029	7.52e-10	17.7	32	19	0	0.0625	1	0	0	0	0	1	0	0	0	2
481	chr2L	FBgn0041184-1_firstintron	DR	18144970	18145587	5	2.35	0.00441	1.61e-22	37.1	616	603	1	0.00812	0	0	1	1	0	3	0	0	0	5
482	chr2L	FBgn0041184-1_firstintron	DR	18144970	18145584	5	2.37	0.00432	3.41e-23	41.5	613	600	0	0.00816	1	0	1	0	0	3	0	0	0	5
483	chr2L	FBgn0041184-1_firstintron	DR	18144970	18145352	4	2.39	0.00405	3.75e-18	31.3	381	368	0	0.0105	0	0	1	0	0	3	0	0	0	4
484	chr2L	FBgn0041184-1_firstintron	DR	18144712	18145352	5	2.3	0.00501	1.01e-22	39.7	639	621	0	0.00782	0	0	1	0	1	3	0	0	0	5
485	chr2L	FBgn0041184-1_firstintron	DR	18144600	18145352	6	2.69	0.00206	8.71e-27	47.3	751	738	0	0.00799	0	0	1	0	1	4	0	0	0	6
486	chr2L	FBgn0041184-1_firstintron	DR	18144970	18145090	3	3.13	0.000733	7.08e-14	23	119	106	0	0.02521	0	0	1	0	0	2	0	0	0	3
487	chr2L	FBgn0041184-1_firstintron	DR	18144712	18145090	4	2.43	0.0037	1.91e-18	31.4	377	359	0	0.01061	0	0	1	0	1	2	0	0	0	4
488	chr2L	FBgn0041184-1_firstintron	DR	18144600	18145090	5	2.81	0.00155	1.64e-22	39	489	476	0	0.01022	0	0	1	0	1	3	0	0	0	5
489	chr2L	FBgn0041184-1_firstintron	DR	18144434	18145090	6	3.02	0.000955	1.36e-26	46.2	655	637	0	0.00916	0	0	1	0	2	3	0	0	0	6
490	chr2L	FBgn0041184-1_firstintron	DR	18144325	18145090	7	3.4	0.0004	9.68e-31	51	764	754	0	0.00916	0	0	1	1	2	3	0	0	0	7
491	chr2L	FBgn0041184-1_firstintron	DR	18144600	18144993	4	2.35	0.00451	2.11e-13	23.5	392	379	0	0.0102	0	0	0	0	1	3	0	0	0	4
492	chr2L	FBgn0041184-1_firstintron	DR	18144434	18144993	5	2.56	0.00273	1.75e-17	30.7	558	540	0	0.00896	0	0	0	0	2	3	0	0	0	5
493	chr2L	FBgn0041184-1_firstintron	DR	18144325	18144993	6	2.95	0.00112	1.25e-21	35.5	667	657	0	0.009	0	0	0	1	2	3	0	0	0	6
494	chr2L	FBgn0041184-1_firstintron	DR	18144325	18144985	5	2.22	0.00604	1.11e-22	38	659	649	0	0.00759	0	0	0	1	2	2	0	0	0	5
495	chr2L	FBgn0041184-1_firstintron	DR	18144325	18144732	4	2.28	0.00529	1.37e-17	28	406	396	0	0.00985	0	0	0	1	2	1	0	0	0	4
496	chr2R	FBgn0050015-2_firstintron	DR	6758346	6758436	2	2.13	0.0074	8.48e-10	18	89	76	0	0.02247	1	0	0	0	0	1	0	0	0	2
497	chr2R	FBgn0050015-2_firstintron	DR	6756353	6756604	3	2.08	0.0084	1.02e-13	22.4	250	238	1	0.012	0	0	1	0	1	1	0	0	0	3
498	chr2R	FBgn0050015-2_firstintron	DR	6756353	6756392	2	3.18	0.000664	1.44e-09	14.5	38	26	1	0.05263	0	0	1	0	1	0	0	0	0	2
499	chr2R	FBgn0050015-2_firstintron	DR	6756353	6756388	2	3.36	0.000432	3.46e-09	13.6	34	22	0	0.05882	0	1	1	0	0	0	0	0	0	2
500	chr2R	FBgn0050015-2_firstintron	DR	6754982	6755654	5	2.19	0.00648	4.92e-22	38.5	671	660	0	0.00745	0	0	0	1	1	1	2	0	0	5
501	chr2R	FBgn0050015-2_firstintron	DR	6754927	6755654	6	2.76	0.00175	4.57e-26	43.2	726	715	0	0.00826	0	0	0	1	1	1	3	0	0	6
502	chr2R	FBgn0050015-2_firstintron	DR	6754982	6755372	4	2.35	0.00447	4.92e-18	34	389	378	0	0.01028	0	0	0	0	1	1	2	0	0	4
503	chr2R	FBgn0050015-2_firstintron	DR	6754927	6755372	5	3	0.001	4.57e-22	38.7	444	433	0	0.01126	0	0	0	0	1	1	3	0	0	5
504	chr2R	FBgn0050015-2_firstintron	DR	6754989	6755070	2	2.22	0.00606	2.07e-09	16.9	80	69	0	0.025	0	0	0	0	1	0	1	0	0	2
505	chr2R	FBgn0050015-2_firstintron	DR	6754982	6755070	3	3.61	0.000245	5.18e-14	26.6	87	76	0	0.03448	0	0	0	0	1	0	2	0	0	3
506	chr2R	FBgn0050015-2_firstintron	DR	6754927	6755070	4	4.2	6.38e-05	4.81e-18	31.3	142	131	0	0.02817	0	0	0	0	1	0	3	0	0	4
507	chr2R	FBgn0050015-2_firstintron	DR	6754407	6755070	5	2.21	0.00612	4.81e-22	35.9	662	651	0	0.00755	0	0	0	0	1	0	4	0	0	5
508	chr2R	FBgn0050015-2_firstintron	DR	6754927	6755002	3	3.9	0.000127	2.14e-09	14.5	74	63	0	0.04054	0	0	0	0	0	0	3	0	0	3
509	chr2R	FBgn0050015-2_firstintron	DR	6754927	6754995	2	2.41	0.00389	2.33e-09	14.4	67	56	0	0.02985	0	0	0	0	0	0	2	0	0	2
510	chr2R	FBgn0050015-2_firstintron	DR	6751392	6751425	2	3.42	0.000382	1.86e-09	13.3	32	21	0	0.0625	0	0	0	0	0	0	1	0	1	2
511	chr2R	FBgn0050015-2_firstintron	DR	6751306	6751425	3	3.22	0.000608	1.79e-13	20.2	118	100	0	0.02542	0	0	0	0	0	0	1	0	2	3
512	chr2R	FBgn0050015-2_firstintron	DR	6751055	6751425	4	2.44	0.00366	1.14e-18	30.7	369	358	0	0.01084	0	0	0	0	0	0	2	0	2	4
513	chr2R	FBgn0050015-2_firstintron	DR	6750957	6751425	5	2.89	0.00129	1.03e-22	35.3	467	457	0	0.01071	0	0	0	1	0	0	2	0	2	5
514	chr2R	FBgn0050015-2_firstintron	DR	6750873	6751425	6	3.41	0.000391	3.6e-27	44.6	551	540	0	0.01089	0	0	0	1	0	0	3	0	2	6
515	chr2R	FBgn0050015-2_firstintron	DR	6751306	6751405	2	2.08	0.00823	8.93e-09	11.6	98	80	0	0.02041	0	0	0	0	0	0	1	0	1	2
516	chr2R	FBgn0050015-2_firstintron	DR	6750957	6751405	4	2.12	0.00752	5.14e-18	26.7	447	437	0	0.00895	0	0	0	1	0	0	2	0	1	4
517	chr2R	FBgn0050015-2_firstintron	DR	6750873	6751405	5	2.64	0.0023	1.8e-22	36	531	520	0	0.00942	0	0	0	1	0	0	3	0	1	5
518	chr2R	FBgn0050015-2_firstintron	DR	6750873	6751326	4	2.11	0.00777	1.94e-18	31.3	452	441	0	0.00885	0	0	0	1	0	0	2	0	1	4
519	chr2R	FBgn0050015-2_firstintron	DR	6750873	6751068	3	2.41	0.00393	2.02e-14	24.4	194	183	0	0.01546	0	0	0	1	0	0	2	0	0	3
520	chr2R	FBgn0050015-2_firstintron	DR	6750873	6750969	2	2.04	0.00909	3.15e-09	13.9	95	84	0	0.02105	0	0	0	1	0	0	1	0	0	2
521	chr2R	FBgn0050089-1_firstintron	DR	11616646	11616832	3	2.52	0.00299	1.08e-13	20.9	185	167	0	0.01622	0	0	0	0	1	0	1	1	0	3
522	chr2R	FBgn0050089-1_firstintron	DR	11616646	11617094	4	2.15	0.00705	3.35e-19	31.3	447	429	2	0.00895	0	0	0	0	2	0	1	1	0	4
523	chr2R	FBgn0050089-1_firstintron	DR	11616788	11616832	2	3.22	0.000601	1.44e-09	13.6	43	25	0	0.04651	0	0	0	0	1	0	1	0	0	2
524	chr2R	FBgn0050089-1_firstintron	DR	11617794	11617830	2	3.31	0.000485	6.7e-09	12.5	35	23	0	0.05714	1	0	1	0	0	0	0	0	0	2
525	chr2R	FBgn0050089-1_firstintron	DR	11617794	11617942	3	2.87	0.00136	6.43e-13	19.4	147	129	1	0.02041	1	0	1	0	0	0	0	0	1	3
526	chr2R	FBgn0050089-1_firstintron	DR	11618773	11618806	2	3.94	0.000115	5.13e-09	14.7	32	14	0	0.0625	0	0	0	0	1	0	0	1	0	2
527	chr2R	FBgn0050089-1_firstintron	DR	11618773	11618820	3	4.94	1.14e-05	3.49e-13	20.9	46	34	1	0.06522	0	0	1	0	1	0	0	1	0	3
528	chr2R	FBgn0050089-1_firstintron	DR	11618773	11618965	4	3.66	0.00022	2.37e-17	28.3	191	175	1	0.02094	0	1	1	0	1	0	0	1	0	4
529	chr2R	FBgn0050089-1_firstintron	DR	11618786	11618820	2	3.42	0.000382	3.88e-09	13.8	33	21	1	0.06061	0	0	1	0	1	0	0	0	0	2
530	chr2R	FBgn0050089-1_firstintron	DR	11618786	11618965	3	2.56	0.00273	2.64e-13	21.2	178	162	1	0.01685	0	1	1	0	1	0	0	0	0	3
531	chr2R	FBgn0050089-1_firstintron	DR	11618789	11618820	2	3.6	0.000249	4.56e-09	13.5	30	18	0	0.06667	0	0	1	0	0	0	0	0	1	2
532	chr2R	FBgn0050089-1_firstintron	DR	11618789	11618965	3	2.59	0.00258	3.1e-13	20.9	175	159	0	0.01714	0	1	1	0	0	0	0	0	1	3
533	chr3R	FBgn0051352-1_firstintron	DR	5530491	5530649	3	2.71	0.00195	4.14e-10	18.5	157	145	2	0.01911	0	0	2	0	0	1	0	0	0	3
534	chr3R	FBgn0051352-1_firstintron	DR	5529127	5529414	4	2.89	0.00128	1.13e-13	23.2	286	271	1	0.01399	0	0	0	0	1	0	0	2	1	4
535	chr3R	FBgn0051352-1_firstintron	DR	5528908	5529414	5	2.77	0.00172	5.86e-18	30.9	505	487	2	0.0099	0	0	0	0	2	0	0	2	1	5
536	chr3R	FBgn0051352-1_firstintron	DR	5528900	5529414	6	3.62	0.000241	2.17e-24	43.1	513	495	2	0.0117	0	0	0	0	2	0	0	2	2	6
537	chr3R	FBgn0051352-1_firstintron	DR	5528699	5529414	7	3.59	0.000254	9.76e-30	53.8	714	701	2	0.0098	1	0	0	0	2	0	0	2	2	7
538	chr3R	FBgn0051352-1_firstintron	DR	5528900	5529407	5	2.76	0.00173	1e-24	44.1	506	488	2	0.00988	0	0	0	0	2	0	0	2	1	5
539	chr3R	FBgn0051352-1_firstintron	DR	5528699	5529407	6	2.82	0.0015	4.51e-30	54.8	707	694	2	0.00849	1	0	0	0	2	0	0	2	1	6
540	chr3R	FBgn0051352-1_firstintron	DR	5528908	5529154	3	2.13	0.00734	1.51e-09	16	245	227	2	0.01224	0	0	0	0	2	0	0	1	0	3
541	chr3R	FBgn0051352-1_firstintron	DR	5528900	5529154	4	3.14	0.000729	5.58e-16	28.2	253	235	2	0.01581	0	0	0	0	2	0	0	1	1	4
542	chr3R	FBgn0051352-1_firstintron	DR	5528699	5529154	5	2.96	0.00109	2.51e-21	38.9	454	441	2	0.01101	1	0	0	0	2	0	0	1	1	5
543	chr3R	FBgn0051352-1_firstintron	DR	5528908	5529151	3	2.15	0.00707	2.29e-09	15.6	242	224	1	0.0124	0	0	0	0	1	0	0	2	0	3
544	chr3R	FBgn0051352-1_firstintron	DR	5528900	5529151	4	3.16	0.000693	8.47e-16	27.8	250	232	1	0.016	0	0	0	0	1	0	0	2	1	4
545	chr3R	FBgn0051352-1_firstintron	DR	5528699	5529151	5	2.98	0.00106	3.81e-21	38.5	451	438	1	0.01109	1	0	0	0	1	0	0	2	1	5
546	chr3R	FBgn0051352-1_firstintron	DR	5528900	5529144	3	2.15	0.00716	1.12e-15	27.5	243	225	1	0.01235	0	0	0	0	1	0	0	1	1	3
547	chr3R	FBgn0051352-1_firstintron	DR	5528699	5529144	4	2.15	0.00716	5.02e-21	38.2	444	431	1	0.00901	1	0	0	0	1	0	0	1	1	4
548	chr3R	FBgn0051352-1_firstintron	DR	5528900	5529139	3	2.17	0.00671	2.69e-16	30	238	220	0	0.01261	0	0	0	0	1	0	1	0	1	3
549	chr3R	FBgn0051352-1_firstintron	DR	5528699	5529139	4	2.16	0.00687	1.21e-21	40.7	439	426	0	0.00911	1	0	0	0	1	0	1	0	1	4
550	chr3R	FBgn0051352-1_firstintron	DR	5528699	5528928	3	2.2	0.00628	2.34e-10	18.4	228	215	0	0.01316	1	0	0	0	1	0	0	0	1	3
551	chr3R	FBgn0051352-1_firstintron	DR	5528234	5528928	5	2.15	0.00713	1.43e-18	30.4	693	675	0	0.00722	1	0	0	0	1	0	1	0	2	5
552	chr3R	FBgn0051352-1_firstintron	DR	5528234	5528267	2	3.94	0.000115	6.1e-09	12	32	14	0	0.0625	0	0	0	0	0	0	1	0	1	2
553	chr3R	FBgn0051352-1_firstintron	DR	5528096	5528267	3	2.59	0.00258	5.67e-13	16.7	170	159	0	0.01765	0	0	0	0	0	0	2	0	1	3
554	chr3R	FBgn0051352-1_firstintron	DR	5527054	5527274	3	2.25	0.00563	6.66e-10	17.4	219	207	0	0.0137	0	0	1	0	0	0	0	2	0	3
555	chr3R	FBgn0051352-1_firstintron	DR	5527015	5527274	4	3.06	0.00086	1.53e-14	26.6	258	245	0	0.0155	0	0	1	0	0	1	0	2	0	4
556	chr3R	FBgn0051352-1_firstintron	DR	5526995	5527274	5	4.03	9.29e-05	9.34e-21	37.9	278	265	0	0.01799	0	0	1	0	0	2	0	2	0	5
557	chr3R	FBgn0051352-1_firstintron	DR	5526989	5527274	6	5.17	6.77e-06	3.18e-27	49.4	284	271	0	0.02113	0	0	1	0	0	3	0	2	0	6
558	chr3R	FBgn0051352-1_firstintron	DR	5527015	5527268	3	2.07	0.0085	1.16e-14	26.9	252	239	0	0.0119	0	0	1	0	0	1	0	1	0	3
559	chr3R	FBgn0051352-1_firstintron	DR	5526995	5527268	4	2.97	0.00107	7.07e-21	38.2	272	259	0	0.01471	0	0	1	0	0	2	0	1	0	4
560	chr3R	FBgn0051352-1_firstintron	DR	5526989	5527268	5	4.03	9.29e-05	2.4e-27	49.7	278	265	0	0.01799	0	0	1	0	0	3	0	1	0	5
561	chr3R	FBgn0051352-1_firstintron	DR	5527015	5527068	2	2.76	0.00175	4.14e-10	18.5	52	39	0	0.03846	0	0	1	0	0	1	0	0	0	2
562	chr3R	FBgn0051352-1_firstintron	DR	5526995	5527068	3	4	0.000101	2.53e-16	29.8	72	59	0	0.04167	0	0	1	0	0	2	0	0	0	3
563	chr3R	FBgn0051352-1_firstintron	DR	5526989	5527068	4	5.65	2.26e-06	8.59e-23	41.3	78	65	0	0.05128	0	0	1	0	0	3	0	0	0	4
564	chr3R	FBgn0051352-1_firstintron	DR	5526995	5527030	2	3.42	0.000382	1.4e-11	20.5	34	21	0	0.05882	0	0	0	0	0	2	0	0	0	2
565	chr3R	FBgn0051352-1_firstintron	DR	5526989	5527030	3	5.41	3.88e-06	4.77e-18	32	40	27	0	0.075	0	0	0	0	0	3	0	0	0	3
566	chr2L	FBgn0051721-1_firstintron	DR	10546804	10547489	5	2.17	0.00674	3.71e-23	38.8	684	666	0	0.00731	0	1	1	1	0	1	0	0	1	5
567	chr2L	FBgn0051721-1_firstintron	DR	10546804	10547592	6	2.58	0.00262	3.3e-27	45.1	787	774	0	0.00762	1	1	1	1	0	1	0	0	1	6
568	chr2L	FBgn0051721-1_firstintron	DR	10547021	10547114	2	2.1	0.00802	2.76e-09	15.7	92	79	0	0.02174	0	1	0	0	0	1	0	0	0	2
569	chr2L	FBgn0051721-1_firstintron	DR	10547021	10547489	4	2.08	0.00828	4.12e-19	34.2	467	449	0	0.00857	0	1	1	0	0	1	0	0	1	4
570	chr2L	FBgn0051721-1_firstintron	DR	10547021	10547592	5	2.5	0.00312	3.67e-23	40.5	570	557	0	0.00877	1	1	1	0	0	1	0	0	1	5
571	chr2L	FBgn0051721-1_firstintron	DR	10547021	10547760	6	2.73	0.00188	1.03e-27	49.5	738	725	0	0.00813	1	1	1	0	0	2	0	0	1	6
572	chr2L	FBgn0051721-1_firstintron	DR	10547099	10547760	5	2.23	0.00596	3.54e-23	41.2	660	647	0	0.00758	1	0	1	0	0	2	0	0	1	5
573	chr2L	FBgn0051721-1_firstintron	DR	10547322	10547760	4	2.17	0.00676	3.73e-19	33.8	437	424	0	0.00915	1	0	1	0	0	1	0	0	1	4
574	chr2L	FBgn0051721-1_firstintron	DR	10547322	10547905	5	2.46	0.00343	1.3e-23	42.6	582	569	0	0.00859	1	0	1	0	0	2	0	0	1	5
575	chr2L	FBgn0051721-1_firstintron	DR	10547469	10547905	4	2.18	0.00665	5.67e-19	33.8	435	422	0	0.0092	1	0	0	0	0	2	0	0	1	4
576	chr2L	FBgn0051721-1_firstintron	DR	10548810	10548842	2	3.6	0.000249	1.11e-10	20	31	18	0	0.06452	2	0	0	0	0	0	0	0	0	2
577	chr2L	FBgn0051721-1_firstintron	DR	10548810	10548951	3	2.85	0.0014	5.12e-15	25.4	140	130	0	0.02143	2	0	0	1	0	0	0	0	0	3
578	chr2L	FBgn0051721-1_firstintron	DR	10548810	10549047	4	3.27	0.000541	4.1e-19	32.5	236	218	0	0.01695	2	0	0	1	0	0	0	0	1	4
579	chr2L	FBgn0051721-1_firstintron	DR	10548810	10549211	5	3.21	0.000615	2.33e-23	37.5	400	390	0	0.0125	2	0	0	2	0	0	0	0	1	5
580	chr2L	FBgn0051721-1_firstintron	DR	10548827	10549047	3	2.29	0.00517	7.73e-14	21.9	219	201	0	0.0137	1	0	0	1	0	0	0	0	1	3
581	chr2L	FBgn0051721-1_firstintron	DR	10548827	10549211	4	2.37	0.00425	4.4e-18	26.9	383	373	0	0.01044	1	0	0	2	0	0	0	0	1	4
582	chr2L	FBgn0051721-1_firstintron	DR	10549612	10550018	4	2.31	0.00486	3.52e-18	32.8	405	387	0	0.00988	0	0	0	0	2	2	0	0	0	4
583	chr2L	FBgn0051721-1_firstintron	DR	10549612	10550278	5	2.21	0.00616	5.64e-23	42.5	665	652	2	0.00752	1	0	0	0	2	2	0	0	0	5
584	chr2L	FBgn0051721-1_firstintron	DR	10549990	10550534	5	2.59	0.00257	1.08e-17	28.6	543	533	3	0.00921	1	0	0	1	2	0	0	1	0	5
585	chr2L	FBgn0051721-1_firstintron	DR	10550488	10550534	2	2.87	0.00136	7.47e-09	11.8	45	35	1	0.04444	0	0	0	1	0	0	0	1	0	2
586	chr2L	FBgn0051721-1_firstintron	DR	10550493	10550534	2	3.02	0.000944	8.37e-09	9.3	40	30	0	0.05	0	0	0	1	0	0	1	0	0	2
587	chr2L	FBgn0051721-1_firstintron	DR	10551291	10551340	2	2.96	0.0011	9.46e-10	16.5	48	32	0	0.04167	0	2	0	0	0	0	0	0	0	2
588	chr2L	FBgn0051721-1_firstintron	DR	10554534	10554986	4	2.13	0.00746	2.11e-18	32.1	451	436	1	0.00887	0	1	0	0	0	0	0	2	1	4
589	chr2L	FBgn0051721-1_firstintron	DR	10554534	10555121	5	2.47	0.0034	1.2e-22	39.7	586	568	2	0.00853	0	1	0	0	1	0	0	2	1	5
590	chr2L	FBgn0051721-1_firstintron	DR	10554799	10554850	2	2.87	0.00136	1.97e-09	15.8	50	35	1	0.04	0	1	0	0	0	0	0	1	0	2
591	chr2L	FBgn0051721-1_firstintron	DR	10554799	10554986	3	2.49	0.00321	3.15e-14	24.8	186	171	1	0.01613	0	1	0	0	0	0	0	2	0	3
592	chr2L	FBgn0051721-1_firstintron	DR	10554799	10555121	4	2.71	0.00196	1.79e-18	32.4	321	303	2	0.01246	0	1	0	0	1	0	0	2	0	4
593	chr2L	FBgn0051721-1_firstintron	DR	10554799	10555353	5	2.56	0.00273	6.28e-23	41.2	553	540	3	0.00904	0	1	0	0	1	1	0	2	0	5
594	chr2L	FBgn0051721-1_firstintron	DR	10554799	10555526	6	2.77	0.0017	3.64e-27	48.8	726	711	3	0.00826	0	1	0	0	1	1	0	3	0	6
595	chr2L	FBgn0051721-1_firstintron	DR	10554799	10554850	2	2.87	0.00136	1.22e-09	16.2	50	35	0	0.04	0	0	0	0	0	0	0	1	1	2
596	chr2L	FBgn0051721-1_firstintron	DR	10554799	10554986	3	2.49	0.00321	1.96e-14	25.2	186	171	0	0.01613	0	0	0	0	0	0	0	2	1	3
597	chr2L	FBgn0051721-1_firstintron	DR	10554799	10555121	4	2.71	0.00196	1.12e-18	32.8	321	303	1	0.01246	0	0	0	0	1	0	0	2	1	4
598	chr2L	FBgn0051721-1_firstintron	DR	10554799	10555353	5	2.56	0.00273	3.91e-23	41.6	553	540	2	0.00904	0	0	0	0	1	1	0	2	1	5
599	chr2L	FBgn0051721-1_firstintron	DR	10554799	10555526	6	2.77	0.0017	2.27e-27	49.2	726	711	2	0.00826	0	0	0	0	1	1	0	3	1	6
600	chr2L	FBgn0051721-1_firstintron	DR	10554833	10555526	5	2.14	0.00721	4.44e-23	41.6	692	677	2	0.00723	0	0	0	0	1	1	0	3	0	5
601	chr2L	FBgn0051721-1_firstintron	DR	10554969	10555666	5	2.12	0.00762	9.81e-23	38.1	696	686	2	0.00718	0	0	0	1	1	1	0	2	0	5
602	chr2L	FBgn0051721-1_firstintron	DR	10554969	10555683	6	2.79	0.0016	8.83e-28	48.5	713	703	2	0.00842	0	0	0	2	1	1	0	2	0	6
603	chr2L	FBgn0051721-1_firstintron	DR	10554969	10555715	7	3.5	0.000319	1.77e-32	57.1	745	727	2	0.0094	0	0	0	2	1	1	0	2	1	7
604	chr2L	FBgn0051721-1_firstintron	DR	10554969	10555666	5	2.12	0.00762	5.27e-24	40.6	696	686	1	0.00718	0	0	0	1	1	1	0	1	1	5
605	chr2L	FBgn0051721-1_firstintron	DR	10554969	10555683	6	2.79	0.0016	4.75e-29	51	713	703	1	0.00842	0	0	0	2	1	1	0	1	1	6
606	chr2L	FBgn0051721-1_firstintron	DR	10554969	10555715	7	3.5	0.000319	9.49e-34	59.6	745	727	1	0.0094	0	0	0	2	1	1	0	1	2	7
607	chr2L	FBgn0051721-1_firstintron	DR	10555101	10555683	5	2.46	0.00348	5.52e-23	39.5	581	571	1	0.00861	0	0	0	2	1	1	0	1	0	5
608	chr2L	FBgn0051721-1_firstintron	DR	10555101	10555715	6	3.18	0.000663	1.1e-27	48.1	613	595	1	0.00979	0	0	0	2	1	1	0	1	1	6
609	chr2L	FBgn0051721-1_firstintron	DR	10555102	10555683	5	2.46	0.00346	2.71e-24	42.4	580	570	0	0.00862	0	0	0	2	1	1	0	1	0	5
610	chr2L	FBgn0051721-1_firstintron	DR	10555102	10555715	6	3.18	0.000657	5.42e-29	51	612	594	0	0.0098	0	0	0	2	1	1	0	1	1	6
611	chr2L	FBgn0051721-1_firstintron	DR	10555338	10555683	4	2.55	0.00283	9.68e-19	31.9	344	334	0	0.01163	0	0	0	2	0	1	0	1	0	4
612	chr2L	FBgn0051721-1_firstintron	DR	10555338	10555715	5	3.39	0.000409	1.94e-23	40.5	376	358	0	0.0133	0	0	0	2	0	1	0	1	1	5
613	chr2L	FBgn0051721-1_firstintron	DR	10555509	10555683	3	2.56	0.00278	2.77e-14	23.1	173	163	0	0.01734	0	0	0	2	0	0	0	1	0	3
614	chr2L	FBgn0051721-1_firstintron	DR	10555509	10555715	4	3.54	0.00029	5.53e-19	31.7	205	187	0	0.01951	0	0	0	2	0	0	0	1	1	4
615	chr2L	FBgn0051721-1_firstintron	DR	10555654	10555715	3	4.56	2.77e-05	1.06e-09	13.7	60	42	0	0.05	0	0	0	2	0	0	0	0	1	3
616	chr2L	FBgn0051721-1_firstintron	DR	10555671	10555715	2	3.22	0.000601	1.8e-10	19	43	25	0	0.04651	0	0	0	1	0	0	0	0	1	2
617	chr2L	FBgn0051721-1_firstintron	DR	10556599	10556630	2	4.17	6.75e-05	3.52e-11	19.6	30	12	0	0.06667	0	0	0	0	2	0	0	0	0	2
618	chr2L	FBgn0051721-1_firstintron	DR	10556599	10557039	4	2.18	0.00659	5.15e-20	35.7	439	421	0	0.00911	0	0	0	0	3	0	0	1	0	4
619	chr2L	FBgn0051721-1_firstintron	DR	10559668	10559750	2	2.19	0.00643	4.03e-10	18.5	81	71	1	0.02469	0	0	0	1	0	0	0	1	0	2
620	chr2L	FBgn0051721-1_firstintron	DR	10559668	10559762	3	3.48	0.000329	2.5e-14	23.4	93	83	1	0.03226	0	0	0	2	0	0	0	1	0	3
621	chr2L	FBgn0051721-1_firstintron	DR	10559668	10559774	4	4.87	1.34e-05	1.22e-19	34.2	105	93	1	0.0381	0	0	1	2	0	0	0	1	0	4
622	chr2L	FBgn0051721-1_firstintron	DR	10559668	10560143	5	2.9	0.00127	1.35e-24	43.4	474	456	1	0.01055	0	0	1	2	0	0	0	1	1	5
623	chr2L	FBgn0051721-1_firstintron	DR	10559668	10559750	2	2.19	0.00643	4.94e-11	20.4	81	71	0	0.02469	0	0	0	1	0	0	0	0	1	2
624	chr2L	FBgn0051721-1_firstintron	DR	10559668	10559762	3	3.48	0.000329	3.06e-15	25.3	93	83	0	0.03226	0	0	0	2	0	0	0	0	1	3
625	chr2L	FBgn0051721-1_firstintron	DR	10559668	10559774	4	4.87	1.34e-05	1.5e-20	36.1	105	93	0	0.0381	0	0	1	2	0	0	0	0	1	4
626	chr2L	FBgn0051721-1_firstintron	DR	10559668	10560143	5	2.9	0.00127	1.65e-25	45.3	474	456	0	0.01055	0	0	1	2	0	0	0	0	2	5
627	chr2L	FBgn0051721-1_firstintron	DR	10559738	10559774	3	5.79	1.64e-06	6.37e-11	21	35	23	0	0.08571	0	0	1	2	0	0	0	0	0	3
628	chr2L	FBgn0051721-1_firstintron	DR	10559738	10560143	4	2.32	0.00482	7.01e-16	30.2	404	386	0	0.0099	0	0	1	2	0	0	0	0	1	4
629	chr2L	FBgn0051721-1_firstintron	DR	10562560	10562596	3	6.69	2.03e-07	2.64e-10	17.7	35	17	0	0.08571	0	0	0	0	2	0	0	0	1	3
630	chr2L	FBgn0051721-1_firstintron	DR	10562560	10562877	4	2.72	0.00191	2.38e-14	24.8	316	301	1	0.01266	0	0	0	0	2	0	0	1	1	4
631	chr2L	FBgn0051721-1_firstintron	DR	10562560	10562886	5	3.7	0.0002	1.24e-18	32.5	325	309	1	0.01538	0	1	0	0	2	0	0	1	1	5
632	chr2L	FBgn0051721-1_firstintron	DR	10562560	10562917	6	4.58	2.63e-05	1.19e-24	43.9	356	338	1	0.01685	0	1	0	0	3	0	0	1	1	6
633	chr2L	FBgn0051721-1_firstintron	DR	10562560	10563066	7	4.59	2.54e-05	1.19e-28	49.7	505	492	1	0.01386	1	1	0	0	3	0	0	1	1	7
634	chr2L	FBgn0051721-1_firstintron	DR	10562567	10562886	4	2.71	0.00193	4.63e-13	21.8	318	302	1	0.01258	0	1	0	0	2	0	0	1	0	4
635	chr2L	FBgn0051721-1_firstintron	DR	10562567	10562917	5	3.55	0.00028	4.45e-19	33.2	349	331	1	0.01433	0	1	0	0	3	0	0	1	0	5
636	chr2L	FBgn0051721-1_firstintron	DR	10562567	10563066	6	3.67	0.000215	4.45e-23	39	498	485	1	0.01205	1	1	0	0	3	0	0	1	0	6
637	chr2L	FBgn0051721-1_firstintron	DR	10562576	10562917	4	2.61	0.00246	9.88e-20	34.8	340	322	1	0.01176	0	1	0	0	2	0	0	1	0	4
638	chr2L	FBgn0051721-1_firstintron	DR	10562576	10563066	5	2.81	0.00155	9.88e-24	40.6	489	476	1	0.01022	1	1	0	0	2	0	0	1	0	5
639	chr2L	FBgn0051721-1_firstintron	DR	10562576	10562917	4	2.61	0.00246	2.29e-19	33.8	340	322	0	0.01176	0	1	0	0	1	0	0	1	1	4
640	chr2L	FBgn0051721-1_firstintron	DR	10562576	10563066	5	2.81	0.00155	2.29e-23	39.6	489	476	0	0.01022	1	1	0	0	1	0	0	1	1	5
641	chr2L	FBgn0051721-1_firstintron	DR	10562860	10562917	3	4.74	1.84e-05	8.64e-11	18.5	56	38	0	0.05357	0	1	0	0	1	0	0	1	0	3
642	chr2L	FBgn0051721-1_firstintron	DR	10562860	10563066	4	3.49	0.000323	8.64e-15	24.3	205	192	0	0.01951	1	1	0	0	1	0	0	1	0	4
643	chr2L	FBgn0051721-1_firstintron	DR	10562860	10563475	5	2.35	0.00441	8.64e-19	28.9	614	603	0	0.00814	1	1	0	0	1	0	1	1	0	5
644	chr2L	FBgn0051721-1_firstintron	DR	10562868	10562917	2	3.02	0.000944	4.99e-11	19.1	48	30	0	0.04167	0	1	0	0	1	0	0	0	0	2
645	chr2L	FBgn0051721-1_firstintron	DR	10562868	10563066	3	2.4	0.00399	4.99e-15	24.9	197	184	0	0.01523	1	1	0	0	1	0	0	0	0	3
646	chr2L	FBgn0051721-1_firstintron	DR	10563921	10563954	2	3.94	0.000115	2.7e-09	15.4	32	14	0	0.0625	0	0	0	0	2	0	0	0	0	2
647	chr2L	FBgn0051721-1_firstintron	DR	10566002	10566562	5	2.56	0.00275	6.17e-23	35.3	559	541	1	0.00894	0	0	0	2	1	0	1	0	1	5
648	chr2L	FBgn0051721-1_firstintron	DR	10566002	10566604	6	3.23	0.000594	1.79e-27	43.6	601	583	1	0.00998	0	0	0	2	2	0	1	0	1	6
649	chr2L	FBgn0051721-1_firstintron	DR	10566234	10566562	4	2.68	0.00211	6.64e-19	30.6	327	309	1	0.01223	0	0	0	2	1	0	0	0	1	4
650	chr2L	FBgn0051721-1_firstintron	DR	10566234	10566604	5	3.43	0.000372	1.92e-23	38.9	369	351	1	0.01355	0	0	0	2	2	0	0	0	1	5
651	chr2L	FBgn0051721-1_firstintron	DR	10566234	10566813	6	3.32	0.000477	8.08e-29	49	578	560	1	0.01038	0	0	0	2	2	0	0	0	2	6
652	chr2L	FBgn0051721-1_firstintron	DR	10566455	10566504	2	2.78	0.00165	6.72e-09	11.9	48	38	1	0.04167	0	0	0	1	1	0	0	0	0	2
653	chr2L	FBgn0051721-1_firstintron	DR	10566455	10566562	3	3.4	0.0004	3.16e-13	19.6	106	88	1	0.0283	0	0	0	1	1	0	0	0	1	3
654	chr2L	FBgn0051721-1_firstintron	DR	10566455	10566604	4	4.21	6.17e-05	9.16e-18	27.9	148	130	1	0.02703	0	0	0	1	2	0	0	0	1	4
655	chr2L	FBgn0051721-1_firstintron	DR	10566455	10566813	5	3.5	0.000314	3.85e-23	38	357	339	1	0.01401	0	0	0	1	2	0	0	0	2	5
656	chr2L	FBgn0051721-1_firstintron	DR	10566455	10567042	6	3.29	0.000516	1.5e-27	45.9	586	568	1	0.01024	0	0	0	1	2	0	0	0	3	6
657	chr2L	FBgn0051721-1_firstintron	DR	10566455	10567128	7	3.78	0.000167	1.02e-31	53.3	672	656	1	0.01042	0	1	0	1	2	0	0	0	3	7
658	chr2L	FBgn0051721-1_firstintron	DR	10566456	10566504	2	2.81	0.00155	1.38e-10	15.6	47	37	0	0.04255	0	0	0	1	0	0	0	0	1	2
659	chr2L	FBgn0051721-1_firstintron	DR	10566456	10566562	3	3.41	0.000385	6.47e-15	23.3	105	87	0	0.02857	0	0	0	1	0	0	0	0	2	3
660	chr2L	FBgn0051721-1_firstintron	DR	10566456	10566604	4	4.22	5.96e-05	1.88e-19	31.6	147	129	0	0.02721	0	0	0	1	1	0	0	0	2	4
661	chr2L	FBgn0051721-1_firstintron	DR	10566456	10566813	5	3.51	0.00031	7.88e-25	41.7	356	338	0	0.01404	0	0	0	1	1	0	0	0	3	5
662	chr2L	FBgn0051721-1_firstintron	DR	10566456	10567042	6	3.29	0.000511	3.07e-29	49.6	585	567	0	0.01026	0	0	0	1	1	0	0	0	4	6
663	chr2L	FBgn0051721-1_firstintron	DR	10566456	10567128	7	3.78	0.000166	2.09e-33	57	671	655	0	0.01043	0	1	0	1	1	0	0	0	4	7
664	chr2L	FBgn0051721-1_firstintron	DR	10566492	10566562	2	2.5	0.00318	3.81e-09	12.4	69	51	0	0.02899	0	0	0	1	0	0	0	0	1	2
665	chr2L	FBgn0051721-1_firstintron	DR	10566492	10566604	3	3.32	0.00048	1.1e-13	20.7	111	93	0	0.02703	0	0	0	1	1	0	0	0	1	3
666	chr2L	FBgn0051721-1_firstintron	DR	10566492	10566813	4	2.71	0.00193	4.64e-19	30.8	320	302	0	0.0125	0	0	0	1	1	0	0	0	2	4
667	chr2L	FBgn0051721-1_firstintron	DR	10566492	10567042	5	2.6	0.00253	1.81e-23	38.7	549	531	0	0.00911	0	0	0	1	1	0	0	0	3	5
668	chr2L	FBgn0051721-1_firstintron	DR	10566492	10567128	6	3.09	0.00082	1.23e-27	46.1	635	619	0	0.00945	0	1	0	1	1	0	0	0	3	6
669	chr2L	FBgn0051721-1_firstintron	DR	10566542	10566604	2	2.66	0.00218	1.36e-09	16	61	43	0	0.03279	0	0	0	0	1	0	0	0	1	2
670	chr2L	FBgn0051721-1_firstintron	DR	10566542	10566813	3	2.01	0.00986	5.72e-15	26.1	270	252	0	0.01111	0	0	0	0	1	0	0	0	2	3
671	chr2L	FBgn0051721-1_firstintron	DR	10566542	10567128	5	2.46	0.00343	1.52e-23	41.4	585	569	0	0.00855	0	1	0	0	1	0	0	0	3	5
672	chr2L	FBgn0051721-1_firstintron	DR	10569444	10570089	5	2.26	0.00547	8.83e-22	31.4	644	634	0	0.00776	0	0	1	1	1	0	1	0	1	5
673	chr2L	FBgn0051721-1_firstintron	DR	10569607	10570089	4	2.01	0.00979	1.36e-17	26.4	481	471	0	0.00832	0	0	1	1	1	0	0	0	1	4
674	chr2L	FBgn0051721-1_firstintron	DR	10570054	10570089	2	3.27	0.000542	3.23e-09	12.5	34	24	0	0.05882	0	0	0	1	0	0	0	0	1	2
675	chr2L	FBgn0051721-1_firstintron	DR	10572391	10572432	2	3.02	0.000944	3.64e-10	18.6	40	30	0	0.05	0	0	0	1	0	0	0	1	0	2
676	chr2L	FBgn0051721-1_firstintron	DR	10573421	10573676	3	2.05	0.0089	2.84e-13	17.5	254	243	0	0.01181	0	0	0	0	0	0	2	1	0	3
677	chr2L	FBgn0051721-1_firstintron	DR	10573421	10573846	4	2.22	0.00605	9.94e-18	26.3	424	411	0	0.00943	0	0	0	0	0	1	2	1	0	4
678	chr2L	FBgn0051721-1_firstintron	DR	10575331	10575459	3	3.1	0.000802	1e-13	23.1	127	109	2	0.02362	0	0	0	0	0	0	0	0	3	3
679	chr2L	FBgn0051721-1_firstintron	DR	10575331	10575799	4	2.07	0.00848	9.04e-18	30.2	467	452	3	0.00857	0	0	0	0	0	0	0	1	3	4
680	chr2L	FBgn0051721-1_firstintron	DR	10575331	10576020	5	2.15	0.00713	2.08e-22	39.4	688	675	3	0.00727	0	0	0	0	0	1	0	1	3	5
681	chr2L	FBgn0051721-1_firstintron	DR	10575331	10576107	6	2.62	0.00242	1.79e-26	45.8	775	762	3	0.00774	1	0	0	0	0	1	0	1	3	6
682	chr2L	FBgn0051721-1_firstintron	DR	10575433	10576107	5	2.19	0.00648	8.37e-18	30.4	673	660	3	0.00743	1	0	0	0	0	1	0	1	2	5
683	chr2L	FBgn0051721-1_firstintron	DR	10575434	10576107	5	2.19	0.00644	5.87e-18	30.9	672	659	2	0.00744	1	0	0	0	1	1	0	1	1	5
684	chr2L	FBgn0051721-1_firstintron	DR	10575436	10576107	5	2.2	0.00636	2.31e-18	31.7	670	657	1	0.00746	1	0	0	0	0	1	0	1	2	5
685	chr2L	FBgn0051721-1_firstintron	DR	10576005	10576107	2	2	0.00999	1.98e-09	15.6	101	88	0	0.0198	1	0	0	0	0	1	0	0	0	2
686	chr2L	FBgn0051721-1_firstintron	DR	10581657	10581990	4	2.61	0.00244	7.81e-19	29.7	332	321	1	0.01205	1	0	0	0	0	0	1	0	2	4
687	chr2L	FBgn0051721-1_firstintron	DR	10581963	10582417	4	2.1	0.0079	6.82e-09	11.7	453	443	1	0.00883	0	0	0	1	0	0	1	0	2	4
688	chr2L	FBgn0051721-1_firstintron	DR	10584372	10584463	2	2.11	0.00781	2.21e-09	14.7	90	78	0	0.02222	0	0	1	0	0	0	0	1	0	2
689	chr2L	FBgn0051721-1_firstintron	DR	10584372	10584487	3	3.27	0.000532	9.52e-14	22.6	114	96	0	0.02632	0	0	1	0	1	0	0	1	0	3
690	chr2L	FBgn0051721-1_firstintron	DR	10584449	10584487	2	3.54	0.00029	2.32e-09	14.6	37	19	0	0.05405	0	0	1	0	1	0	0	0	0	2
691	chr2L	FBgn0051721-1_firstintron	DR	10587376	10587612	3	2.19	0.00645	2.93e-14	24.6	235	217	0	0.01277	0	0	0	0	2	0	0	0	1	3
692	chr2L	FBgn0051721-1_firstintron	DR	10587376	10587706	4	2.65	0.00224	3.81e-19	33.8	329	314	0	0.01216	0	0	0	0	2	0	0	1	1	4
693	chr2L	FBgn0051721-1_firstintron	DR	10587376	10587716	5	3.62	0.000241	7.63e-24	42.5	339	321	1	0.01475	0	0	0	0	3	0	0	1	1	5
694	chr2L	FBgn0051721-1_firstintron	DR	10587376	10587888	6	3.63	0.000236	2.21e-28	50.8	511	493	1	0.01174	0	0	0	0	4	0	0	1	1	6
695	chr2L	FBgn0051721-1_firstintron	DR	10587550	10587612	2	2.66	0.00218	6.24e-10	16.8	61	43	0	0.03279	0	0	0	0	1	0	0	0	1	2
696	chr2L	FBgn0051721-1_firstintron	DR	10587550	10587706	3	2.76	0.00176	8.11e-15	26	155	140	0	0.01935	0	0	0	0	1	0	0	1	1	3
697	chr2L	FBgn0051721-1_firstintron	DR	10587550	10587716	4	3.98	0.000105	1.62e-19	34.7	165	147	1	0.02424	0	0	0	0	2	0	0	1	1	4
698	chr2L	FBgn0051721-1_firstintron	DR	10587550	10587888	5	3.63	0.000234	4.7e-24	43	337	319	1	0.01484	0	0	0	0	3	0	0	1	1	5
699	chr2L	FBgn0051721-1_firstintron	DR	10587550	10588200	6	3.03	0.000924	3.2e-28	50.4	649	633	1	0.00924	0	1	0	0	3	0	0	1	1	6
700	chr2L	FBgn0051721-1_firstintron	DR	10587550	10588283	7	3.52	0.0003	2.08e-32	56.7	732	720	1	0.00956	0	1	1	0	3	0	0	1	1	7
701	chr2L	FBgn0051721-1_firstintron	DR	10587550	10588296	8	4.32	4.77e-05	3.95e-37	65.5	745	730	2	0.01074	0	1	1	0	3	0	0	2	1	8
702	chr2L	FBgn0051721-1_firstintron	DR	10587550	10588306	9	5.18	6.6e-06	1.42e-41	73.6	755	737	3	0.01192	0	1	1	0	4	0	0	2	1	9
703	chr2L	FBgn0051721-1_firstintron	DR	10587592	10587716	3	3.15	0.000712	1.01e-14	25.9	123	105	1	0.02439	0	0	0	0	2	0	0	1	0	3
704	chr2L	FBgn0051721-1_firstintron	DR	10587592	10587888	4	2.86	0.00139	2.94e-19	34.2	295	277	1	0.01356	0	0	0	0	3	0	0	1	0	4
705	chr2L	FBgn0051721-1_firstintron	DR	10587592	10588200	5	2.39	0.00405	2e-23	41.6	607	591	1	0.00824	0	1	0	0	3	0	0	1	0	5
706	chr2L	FBgn0051721-1_firstintron	DR	10587592	10588283	6	2.88	0.00133	1.3e-27	47.9	690	678	1	0.0087	0	1	1	0	3	0	0	1	0	6
707	chr2L	FBgn0051721-1_firstintron	DR	10587592	10588296	7	3.65	0.000226	2.47e-32	56.7	703	688	2	0.00996	0	1	1	0	3	0	0	2	0	7
708	chr2L	FBgn0051721-1_firstintron	DR	10587592	10588306	8	4.48	3.32e-05	8.89e-37	64.8	713	695	3	0.01122	0	1	1	0	4	0	0	2	0	8
709	chr2L	FBgn0051721-1_firstintron	DR	10587689	10587888	3	2.43	0.00374	3.77e-10	17.5	198	180	1	0.01515	0	0	0	0	2	0	0	1	0	3
710	chr2L	FBgn0051721-1_firstintron	DR	10587689	10588283	5	2.42	0.00376	1.67e-18	31.2	593	581	1	0.00843	0	1	1	0	2	0	0	1	0	5
711	chr2L	FBgn0051721-1_firstintron	DR	10587689	10588296	6	3.19	0.000639	3.17e-23	40	606	591	2	0.0099	0	1	1	0	2	0	0	2	0	6
712	chr2L	FBgn0051721-1_firstintron	DR	10587689	10588306	7	4.04	9.23e-05	1.14e-27	48.1	616	598	3	0.01136	0	1	1	0	3	0	0	2	0	7
713	chr2L	FBgn0051721-1_firstintron	DR	10587689	10587888	3	2.43	0.00374	1.94e-09	15.6	198	180	0	0.01515	0	0	0	0	2	0	0	0	1	3
714	chr2L	FBgn0051721-1_firstintron	DR	10587689	10588283	5	2.42	0.00376	8.59e-18	29.3	593	581	0	0.00843	0	1	1	0	2	0	0	0	1	5
715	chr2L	FBgn0051721-1_firstintron	DR	10587689	10588296	6	3.19	0.000639	1.63e-22	38.1	606	591	1	0.0099	0	1	1	0	2	0	0	1	1	6
716	chr2L	FBgn0051721-1_firstintron	DR	10587689	10588306	7	4.04	9.23e-05	5.87e-27	46.2	616	598	2	0.01136	0	1	1	0	3	0	0	1	1	7
717	chr2L	FBgn0051721-1_firstintron	DR	10587696	10588296	5	2.42	0.00384	4.87e-23	39.5	599	584	1	0.00835	0	1	1	0	2	0	0	1	0	5
718	chr2L	FBgn0051721-1_firstintron	DR	10587696	10588306	6	3.19	0.000639	1.75e-27	47.6	609	591	2	0.00985	0	1	1	0	3	0	0	1	0	6
719	chr2L	FBgn0051721-1_firstintron	DR	10587868	10588296	4	2.21	0.0061	2.44e-18	30.8	427	412	1	0.00937	0	1	1	0	1	0	0	1	0	4
720	chr2L	FBgn0051721-1_firstintron	DR	10587868	10588306	5	3.06	0.000861	8.77e-23	38.9	437	419	2	0.01144	0	1	1	0	2	0	0	1	0	5
721	chr2L	FBgn0051721-1_firstintron	DR	10588182	10588283	2	2	0.00999	4.42e-09	13.7	100	88	0	0.02	0	1	1	0	0	0	0	0	0	2
722	chr2L	FBgn0051721-1_firstintron	DR	10588182	10588296	3	3.25	0.000569	8.4e-14	22.5	113	98	1	0.02655	0	1	1	0	0	0	0	1	0	3
723	chr2L	FBgn0051721-1_firstintron	DR	10588182	10588306	4	4.63	2.36e-05	3.02e-18	30.6	123	105	2	0.03252	0	1	1	0	1	0	0	1	0	4
724	chr2L	FBgn0051721-1_firstintron	DR	10588269	10588306	3	6.49	3.24e-07	2.34e-09	14.4	36	18	2	0.08333	0	0	1	0	1	0	0	1	0	3
725	chr2L	FBgn0051721-1_firstintron	DR	10588270	10588306	3	6.69	2.03e-07	1.15e-09	16.2	35	17	1	0.08571	0	0	0	0	1	0	0	1	1	3
726	chr2L	FBgn0051721-1_firstintron	DR	10589508	10589967	4	2.1	0.0079	5.44e-18	31.4	458	443	0	0.00873	1	0	0	0	0	0	0	2	1	4
727	chr2L	FBgn0051721-1_firstintron	DR	10589508	10589976	5	2.9	0.00127	9.8e-24	42.3	467	456	0	0.01071	1	0	0	0	0	0	1	2	1	5
728	chr2L	FBgn0051721-1_firstintron	DR	10589508	10590202	6	2.89	0.0013	6.66e-28	49.7	693	675	0	0.00866	1	0	0	0	1	0	1	2	1	6
729	chr2L	FBgn0051721-1_firstintron	DR	10589508	10590298	7	3.34	0.000458	4.46e-32	57	789	771	1	0.00887	1	0	0	0	1	0	1	2	2	7
730	chr2L	FBgn0051721-1_firstintron	DR	10589754	10589967	3	2.31	0.00488	3.89e-13	22.3	212	197	0	0.01415	1	0	0	0	0	0	0	1	1	3
731	chr2L	FBgn0051721-1_firstintron	DR	10589754	10589976	4	3.33	0.000465	7e-19	33.2	221	210	0	0.0181	1	0	0	0	0	0	1	1	1	4
732	chr2L	FBgn0051721-1_firstintron	DR	10589754	10590202	5	3.02	0.000961	4.76e-23	40.6	447	429	0	0.01119	1	0	0	0	1	0	1	1	1	5
733	chr2L	FBgn0051721-1_firstintron	DR	10589754	10590298	6	3.48	0.000335	3.19e-27	47.9	543	525	1	0.01105	1	0	0	0	1	0	1	1	2	6
734	chr2L	FBgn0051721-1_firstintron	DR	10589875	10589967	2	2.13	0.0074	4.05e-09	15.4	91	76	0	0.02198	1	0	0	0	0	0	0	1	0	2
735	chr2L	FBgn0051721-1_firstintron	DR	10589875	10589976	3	3.38	0.000415	7.29e-15	26.3	100	89	0	0.03	1	0	0	0	0	0	1	1	0	3
736	chr2L	FBgn0051721-1_firstintron	DR	10589875	10590202	4	2.68	0.00208	4.96e-19	33.7	326	308	0	0.01227	1	0	0	0	1	0	1	1	0	4
737	chr2L	FBgn0051721-1_firstintron	DR	10589875	10590298	5	3.14	0.000726	3.32e-23	41	422	404	1	0.01185	1	0	0	0	1	0	1	1	1	5
738	chr2L	FBgn0051721-1_firstintron	DR	10589875	10590574	6	2.87	0.00135	4.98e-28	50	698	680	1	0.0086	1	0	0	0	2	0	1	1	1	6
739	chr2L	FBgn0051721-1_firstintron	DR	10589950	10590202	3	2.1	0.00791	6.12e-09	14.5	251	233	0	0.01195	0	0	0	0	1	0	1	1	0	3
740	chr2L	FBgn0051721-1_firstintron	DR	10589950	10590298	4	2.57	0.00267	4.1e-13	21.8	347	329	1	0.01153	0	0	0	0	1	0	1	1	1	4
741	chr2L	FBgn0051721-1_firstintron	DR	10589950	10590574	5	2.35	0.00448	6.15e-18	30.8	623	605	1	0.00803	0	0	0	0	2	0	1	1	1	5
742	chr2L	FBgn0051721-1_firstintron	DR	10592252	10592291	2	3.48	0.000334	6.8e-09	11.9	38	20	0	0.05263	0	0	0	1	1	0	0	0	0	2
743	chr2L	FBgn0051721-1_firstintron	DR	10592252	10592427	3	2.61	0.00244	4.28e-13	19.4	174	156	0	0.01724	0	0	0	1	2	0	0	0	0	3
744	chr2L	FBgn0051721-1_firstintron	DR	10592252	10592459	4	3.51	0.000309	1.84e-17	27.3	206	190	0	0.01942	0	1	0	1	2	0	0	0	0	4
745	chr2L	FBgn0051721-1_firstintron	DR	10592252	10592527	5	4.11	7.79e-05	5.71e-23	37.7	274	256	0	0.01825	0	1	0	1	3	0	0	0	0	5
746	chr2L	FBgn0051721-1_firstintron	DR	10592271	10592459	3	2.49	0.00321	1.84e-13	22.8	187	171	0	0.01604	0	1	0	0	2	0	0	0	0	3
747	chr2L	FBgn0051721-1_firstintron	DR	10592271	10592527	4	3.12	0.000754	5.71e-19	33.2	255	237	0	0.01569	0	1	0	0	3	0	0	0	0	4
748	chr2L	FBgn0051721-1_firstintron	DR	10592407	10592459	2	2.87	0.00136	2.71e-09	15.4	51	35	0	0.03922	0	1	0	0	1	0	0	0	0	2
749	chr2L	FBgn0051721-1_firstintron	DR	10592407	10592527	3	3.2	0.000628	8.4e-15	25.8	119	101	0	0.02521	0	1	0	0	2	0	0	0	0	3
750	chr2L	FBgn0051721-1_firstintron	DR	10592441	10592527	2	2.25	0.00569	1.33e-10	18.3	85	67	0	0.02353	0	1	0	0	1	0	0	0	0	2
751	chr2L	FBgn0051721-1_firstintron	DR	10602573	10602631	3	4.37	4.32e-05	2.68e-09	13.2	57	47	0	0.05263	1	0	0	1	0	0	0	1	0	3
752	chr2L	FBgn0051721-1_firstintron	DR	10602573	10602639	4	6.04	9.08e-07	1.66e-13	18.1	65	55	0	0.06154	1	0	0	2	0	0	0	1	0	4
753	chr2L	FBgn0051721-1_firstintron	DR	10602573	10602938	5	3.46	0.000347	5.48e-18	26.3	364	346	0	0.01374	1	0	0	2	1	0	0	1	0	5
754	chr2L	FBgn0051721-1_firstintron	DR	10602573	10603039	6	3.83	0.000146	1.86e-22	34.2	465	453	0	0.0129	1	0	1	2	1	0	0	1	0	6
755	chr2L	FBgn0051721-1_firstintron	DR	10602580	10602631	2	2.73	0.00185	9.12e-11	16	50	40	0	0.04	0	0	0	1	0	0	0	1	0	2
756	chr2L	FBgn0051721-1_firstintron	DR	10602580	10602639	3	4.33	4.68e-05	5.65e-15	20.9	58	48	0	0.05172	0	0	0	2	0	0	0	1	0	3
757	chr2L	FBgn0051721-1_firstintron	DR	10602580	10602938	4	2.52	0.00299	1.87e-19	29.1	357	339	0	0.0112	0	0	0	2	1	0	0	1	0	4
758	chr2L	FBgn0051721-1_firstintron	DR	10602580	10603039	5	2.94	0.00115	6.34e-24	37	458	446	0	0.01092	0	0	1	2	1	0	0	1	0	5
759	chr2L	FBgn0051721-1_firstintron	DR	10602619	10603039	4	2.23	0.00584	6.4e-14	21.1	419	407	0	0.00955	0	0	1	2	1	0	0	0	0	4
760	chr2L	FBgn0051721-1_firstintron	DR	10603633	10603721	2	2.12	0.0076	9.3e-11	15.9	87	77	1	0.02299	0	0	0	1	0	0	0	0	1	2
761	chr2L	FBgn0051721-1_firstintron	DR	10603633	10603852	3	2.28	0.00525	6.32e-15	23.3	218	202	1	0.01376	0	1	0	1	0	0	0	0	1	3
762	chr2L	FBgn0051721-1_firstintron	DR	10603633	10603925	4	2.85	0.00141	3.67e-19	31.5	291	278	1	0.01375	0	1	0	1	0	1	0	0	1	4
763	chr2L	FBgn0051721-1_firstintron	DR	10603633	10603979	5	3.58	0.000264	1.43e-23	39.4	345	327	1	0.01449	0	1	0	1	0	1	0	0	2	5
764	chr2L	FBgn0051721-1_firstintron	DR	10603633	10604111	6	3.8	0.000157	1.06e-27	46.6	477	459	1	0.01258	0	1	0	1	0	1	0	0	3	6
765	chr2L	FBgn0051721-1_firstintron	DR	10603636	10603721	2	2.15	0.007	8.68e-10	14	84	74	0	0.02381	0	0	0	1	0	0	0	1	0	2
766	chr2L	FBgn0051721-1_firstintron	DR	10603636	10603852	3	2.3	0.00502	5.9e-14	21.4	215	199	0	0.01395	0	1	0	1	0	0	0	1	0	3
767	chr2L	FBgn0051721-1_firstintron	DR	10603636	10603925	4	2.87	0.00135	3.42e-18	29.6	288	275	0	0.01389	0	1	0	1	0	1	0	1	0	4
768	chr2L	FBgn0051721-1_firstintron	DR	10603636	10603979	5	3.6	0.000252	1.34e-22	37.5	342	324	0	0.01462	0	1	0	1	0	1	0	1	1	5
769	chr2L	FBgn0051721-1_firstintron	DR	10603636	10604111	6	3.82	0.000152	9.88e-27	44.7	474	456	0	0.01266	0	1	0	1	0	1	0	1	2	6
770	chr2L	FBgn0051721-1_firstintron	DR	10603709	10603925	3	2.28	0.00525	2.45e-13	20.5	215	202	0	0.01395	0	1	0	1	0	1	0	0	0	3
771	chr2L	FBgn0051721-1_firstintron	DR	10603709	10603979	4	3.02	0.000946	9.54e-18	28.4	269	251	0	0.01487	0	1	0	1	0	1	0	0	1	4
772	chr2L	FBgn0051721-1_firstintron	DR	10603709	10604111	5	3.25	0.000564	7.06e-22	35.6	401	383	0	0.01247	0	1	0	1	0	1	0	0	2	5
773	chr2L	FBgn0051721-1_firstintron	DR	10603834	10603925	2	2.12	0.0076	3.94e-09	15.6	90	77	0	0.02222	0	1	0	0	0	1	0	0	0	2
774	chr2L	FBgn0051721-1_firstintron	DR	10603834	10603979	3	2.9	0.00127	1.54e-13	23.5	144	126	0	0.02083	0	1	0	0	0	1	0	0	1	3
775	chr2L	FBgn0051721-1_firstintron	DR	10603834	10604111	4	2.98	0.00105	1.14e-17	30.7	276	258	0	0.01449	0	1	0	0	0	1	0	0	2	4
776	chr2L	FBgn0051721-1_firstintron	DR	10603834	10604526	5	2.13	0.00735	2.62e-22	40.5	691	680	0	0.00724	0	1	0	0	0	1	1	0	2	5
777	chr2L	FBgn0051721-1_firstintron	DR	10603910	10603979	2	2.52	0.00304	2.26e-09	16.1	68	50	0	0.02941	0	0	0	0	0	1	0	0	1	2
778	chr2L	FBgn0051721-1_firstintron	DR	10603910	10604111	3	2.41	0.00387	1.67e-13	23.3	200	182	0	0.015	0	0	0	0	0	1	0	0	2	3
779	chr2L	FBgn0051721-1_firstintron	DR	10605867	10606585	5	2.07	0.00849	1.14e-23	42.2	717	704	1	0.00697	1	1	0	1	0	1	0	0	1	5
780	chr2L	FBgn0051721-1_firstintron	DR	10605870	10606585	5	2.08	0.00834	7.71e-23	40.4	714	701	0	0.007	1	1	0	1	0	1	0	1	0	5
781	chr2L	FBgn0051721-1_firstintron	DR	10606386	10606471	2	2.23	0.00587	3.31e-10	18.3	84	68	0	0.02381	0	1	0	1	0	0	0	0	0	2
782	chr2L	FBgn0051721-1_firstintron	DR	10606386	10606585	3	2.39	0.00406	1.75e-14	26.6	198	185	0	0.01515	0	1	0	1	0	1	0	0	0	3
783	chr2L	FBgn0051721-1_firstintron	DR	10608195	10608269	2	2.43	0.00374	8.46e-11	18.8	73	55	1	0.0274	0	0	0	0	1	0	0	0	1	2
784	chr2L	FBgn0051721-1_firstintron	DR	10608195	10608679	4	2.03	0.00936	3.73e-19	33.7	483	465	2	0.00828	0	0	0	0	2	0	0	1	1	4
785	chr2L	FBgn0051721-1_firstintron	DR	10608195	10608686	5	2.83	0.00149	1.6e-23	41.5	490	472	2	0.0102	0	0	0	0	2	0	0	1	2	5
786	chr2L	FBgn0051721-1_firstintron	DR	10608195	10608827	6	3.09	0.00082	1.09e-28	52	631	619	2	0.00951	0	0	1	0	2	0	0	1	2	6
787	chr2L	FBgn0051721-1_firstintron	DR	10608195	10608923	7	3.55	0.00028	9.05e-33	59.2	727	712	3	0.00963	0	0	1	0	2	0	0	2	2	7
788	chr2L	FBgn0051721-1_firstintron	DR	10608198	10608269	2	2.48	0.00331	5.76e-10	16.9	70	52	0	0.02857	0	0	0	0	1	0	0	0	1	2
789	chr2L	FBgn0051721-1_firstintron	DR	10608198	10608679	4	2.04	0.00915	2.54e-18	31.8	480	462	1	0.00833	0	0	0	0	2	0	0	1	1	4
790	chr2L	FBgn0051721-1_firstintron	DR	10608198	10608686	5	2.84	0.00145	1.09e-22	39.6	487	469	1	0.01027	0	0	0	0	2	0	0	1	2	5
791	chr2L	FBgn0051721-1_firstintron	DR	10608198	10608827	6	3.1	0.000799	7.43e-28	50.1	628	616	1	0.00955	0	0	1	0	2	0	0	1	2	6
792	chr2L	FBgn0051721-1_firstintron	DR	10608198	10608923	7	3.56	0.000273	6.16e-32	57.3	724	709	2	0.00967	0	0	1	0	2	0	0	2	2	7
793	chr2L	FBgn0051721-1_firstintron	DR	10608249	10608686	4	2.19	0.00642	3.41e-18	31.5	436	418	1	0.00917	0	0	0	0	2	0	0	1	1	4
794	chr2L	FBgn0051721-1_firstintron	DR	10608249	10608827	5	2.48	0.00333	2.32e-23	42	577	565	1	0.00867	0	0	1	0	2	0	0	1	1	5
795	chr2L	FBgn0051721-1_firstintron	DR	10608249	10608923	6	2.94	0.00113	1.93e-27	49.2	673	658	2	0.00892	0	0	1	0	2	0	0	2	1	6
796	chr2L	FBgn0051721-1_firstintron	DR	10608250	10608686	4	2.2	0.00637	1.29e-17	30.1	435	417	0	0.0092	0	0	0	0	2	0	0	1	1	4
797	chr2L	FBgn0051721-1_firstintron	DR	10608250	10608827	5	2.48	0.0033	8.77e-23	40.6	576	564	0	0.00868	0	0	1	0	2	0	0	1	1	5
798	chr2L	FBgn0051721-1_firstintron	DR	10608250	10608923	6	2.95	0.00112	7.28e-27	47.8	672	657	1	0.00893	0	0	1	0	2	0	0	2	1	6
799	chr2L	FBgn0051721-1_firstintron	DR	10608568	10608686	3	3.23	0.000588	1.9e-13	22.7	117	99	0	0.02564	0	0	0	0	1	0	0	1	1	3
800	chr2L	FBgn0051721-1_firstintron	DR	10608568	10608827	4	3.06	0.000874	1.29e-18	33.2	258	246	0	0.0155	0	0	1	0	1	0	0	1	1	4
801	chr2L	FBgn0051721-1_firstintron	DR	10608568	10608923	5	3.5	0.000314	1.07e-22	40.4	354	339	1	0.01412	0	0	1	0	1	0	0	2	1	5
802	chr2L	FBgn0051721-1_firstintron	DR	10608568	10609137	6	3.34	0.000454	6.31e-27	48	568	555	1	0.01056	1	0	1	0	1	0	0	2	1	6
803	chr2L	FBgn0051721-1_firstintron	DR	10608659	10608827	3	2.62	0.00239	6.12e-10	17.6	167	155	0	0.01796	0	0	1	0	1	0	0	0	1	3
804	chr2L	FBgn0051721-1_firstintron	DR	10608659	10608923	4	3.04	0.000902	5.08e-14	24.8	263	248	1	0.01521	0	0	1	0	1	0	0	1	1	4
805	chr2L	FBgn0051721-1_firstintron	DR	10608659	10609137	5	2.86	0.00138	3e-18	32.4	477	464	1	0.01048	1	0	1	0	1	0	0	1	1	5
806	chr2L	FBgn0051721-1_firstintron	DR	10608666	10608923	3	2.06	0.0087	2.43e-14	25.5	256	241	1	0.01172	0	0	1	0	0	0	0	1	1	3
807	chr2L	FBgn0051721-1_firstintron	DR	10608666	10609137	4	2.06	0.00881	1.43e-18	33.1	470	457	1	0.00851	1	0	1	0	0	0	0	1	1	4
808	chr2L	FBgn0051721-1_firstintron	DR	10610483	10610925	4	2.15	0.00705	8.56e-19	33.2	441	429	1	0.00907	0	1	1	0	1	0	0	0	1	4
809	chr2L	FBgn0051721-1_firstintron	DR	10610849	10610920	2	2.48	0.00331	1.5e-09	16	70	52	0	0.02857	0	1	0	0	1	0	0	0	0	2
810	chr2L	FBgn0051721-1_firstintron	DR	10610849	10610925	3	3.9	0.000127	3.29e-14	24.9	75	63	1	0.04	0	1	1	0	1	0	0	0	0	3
811	chr2L	FBgn0051721-1_firstintron	DR	10614460	10615089	5	2.33	0.00464	1.26e-27	50.9	628	610	1	0.00796	0	0	1	0	2	0	0	0	2	5
812	chr2L	FBgn0051721-1_firstintron	DR	10614460	10615106	6	3.06	0.000878	8.55e-32	58.3	645	627	1	0.0093	0	0	1	0	3	0	0	0	2	6
813	chr2L	FBgn0051721-1_firstintron	DR	10614460	10615178	7	3.59	0.000256	1.62e-36	67.1	717	702	1	0.00976	0	0	1	0	3	0	0	1	2	7
814	chr2L	FBgn0051721-1_firstintron	DR	10614605	10615089	4	2.03	0.00936	3.49e-23	42.8	483	465	1	0.00828	0	0	1	0	1	0	0	0	2	4
815	chr2L	FBgn0051721-1_firstintron	DR	10614605	10615106	5	2.79	0.00164	2.37e-27	50.2	500	482	1	0.01	0	0	1	0	2	0	0	0	2	5
816	chr2L	FBgn0051721-1_firstintron	DR	10614605	10615178	6	3.33	0.000463	4.51e-32	59	572	557	1	0.01049	0	0	1	0	2	0	0	1	2	6
817	chr2L	FBgn0051721-1_firstintron	DR	10614608	10615089	4	2.04	0.00915	4.29e-24	44.8	480	462	0	0.00833	0	0	1	0	1	0	0	0	2	4
818	chr2L	FBgn0051721-1_firstintron	DR	10614608	10615106	5	2.8	0.00159	2.91e-28	52.2	497	479	0	0.01006	0	0	1	0	2	0	0	0	2	5
819	chr2L	FBgn0051721-1_firstintron	DR	10614608	10615178	6	3.35	0.00045	5.54e-33	61	569	554	0	0.01054	0	0	1	0	2	0	0	1	2	6
820	chr2L	FBgn0051721-1_firstintron	DR	10615048	10615081	2	3.94	0.000115	4.29e-12	22.1	32	14	0	0.0625	0	0	1	0	1	0	0	0	0	2
821	chr2L	FBgn0051721-1_firstintron	DR	10615048	10615089	3	5.9	1.26e-06	1.59e-18	34.3	40	22	0	0.075	0	0	1	0	1	0	0	0	1	3
822	chr2L	FBgn0051721-1_firstintron	DR	10615048	10615106	4	6.97	1.08e-07	1.08e-22	41.7	57	39	0	0.07018	0	0	1	0	2	0	0	0	1	4
823	chr2L	FBgn0051721-1_firstintron	DR	10615048	10615178	5	6.04	9.04e-07	2.05e-27	50.5	129	114	0	0.03876	0	0	1	0	2	0	0	1	1	5
824	chr2L	FBgn0051721-1_firstintron	DR	10615061	10615106	3	5.5	3.2e-06	2.65e-11	19.5	44	26	0	0.06818	0	0	0	0	2	0	0	0	1	3
825	chr2L	FBgn0051721-1_firstintron	DR	10615061	10615178	4	4.7	1.97e-05	5.04e-16	28.3	116	101	0	0.03448	0	0	0	0	2	0	0	1	1	4
826	chr2L	FBgn0051721-1_firstintron	DR	10615069	10615106	2	3.6	0.000249	2.52e-11	19.6	36	18	0	0.05556	0	0	0	0	1	0	0	0	1	2
827	chr2L	FBgn0051721-1_firstintron	DR	10615069	10615178	3	3.32	0.00048	4.78e-16	28.4	108	93	0	0.02778	0	0	0	0	1	0	0	1	1	3
828	chr2L	FBgn0051721-1_firstintron	DR	10615086	10615178	2	2.13	0.0074	1.29e-09	16.2	91	76	0	0.02198	0	0	0	0	1	0	0	1	0	2
829	chr2L	FBgn0051721-1_firstintron	DR	10615848	10615889	2	3.36	0.000432	1.02e-09	16.3	40	22	0	0.05	0	0	0	0	1	0	0	0	1	2
830	chr2L	FBgn0051721-1_firstintron	DR	10618426	10618488	2	2.66	0.00218	3.57e-09	15.1	61	43	0	0.03279	0	0	0	0	2	0	0	0	0	2
831	chr2L	FBgn0051721-1_firstintron	DR	10618426	10618684	3	2.06	0.0087	1.39e-13	23.1	257	241	0	0.01167	0	1	0	0	2	0	0	0	0	3
832	chr2L	FBgn0051721-1_firstintron	DR	10618426	10618892	4	2.06	0.00861	6.54e-18	31.8	465	454	0	0.0086	0	1	0	0	2	0	1	0	0	4
833	chr2L	FBgn0051721-1_firstintron	DR	10618426	10618959	5	2.66	0.00219	4.45e-22	39.2	532	514	0	0.0094	0	1	0	0	3	0	1	0	0	5
834	chr2L	FBgn0051721-1_firstintron	DR	10618426	10618993	6	3.35	0.000446	4.45e-26	45	566	553	1	0.0106	1	1	0	0	3	0	1	0	0	6
835	chr2L	FBgn0051721-1_firstintron	DR	10618426	10619162	7	3.53	0.000298	1.91e-30	52.9	735	719	1	0.00952	1	2	0	0	3	0	1	0	0	7
836	chr2L	FBgn0051721-1_firstintron	DR	10618426	10619195	8	4.24	5.8e-05	2.87e-35	61.9	768	750	1	0.01042	1	2	0	0	4	0	1	0	0	8
837	chr2L	FBgn0051721-1_firstintron	DR	10618468	10618959	4	2.01	0.00987	1.03e-17	31.3	490	472	0	0.00816	0	1	0	0	2	0	1	0	0	4
838	chr2L	FBgn0051721-1_firstintron	DR	10618468	10618993	5	2.67	0.00213	1.03e-21	37.1	524	511	1	0.00954	1	1	0	0	2	0	1	0	0	5
839	chr2L	FBgn0051721-1_firstintron	DR	10618468	10619162	6	2.88	0.00132	4.45e-26	45	693	677	1	0.00866	1	2	0	0	2	0	1	0	0	6
840	chr2L	FBgn0051721-1_firstintron	DR	10618468	10619195	7	3.57	0.00027	6.67e-31	54	726	708	1	0.00964	1	2	0	0	3	0	1	0	0	7
841	chr2L	FBgn0051721-1_firstintron	DR	10618666	10618993	4	2.66	0.00221	1.25e-17	29.9	326	313	1	0.01227	1	1	0	0	1	0	1	0	0	4
842	chr2L	FBgn0051721-1_firstintron	DR	10618666	10619162	5	2.8	0.00159	5.36e-22	37.8	495	479	1	0.0101	1	2	0	0	1	0	1	0	0	5
843	chr2L	FBgn0051721-1_firstintron	DR	10618666	10619195	6	3.54	0.000285	8.04e-27	46.8	528	510	1	0.01136	1	2	0	0	2	0	1	0	0	6
844	chr2L	FBgn0051721-1_firstintron	DR	10618666	10619342	7	3.75	0.000179	6.91e-33	58.8	675	663	1	0.01037	1	2	1	0	2	0	1	0	0	7
845	chr2L	FBgn0051721-1_firstintron	DR	10618666	10619364	8	4.51	3.05e-05	6.22e-38	69.2	697	687	1	0.01148	1	2	1	1	2	0	1	0	0	8
846	chr2L	FBgn0051721-1_firstintron	DR	10618666	10619393	9	5.33	4.71e-06	2.24e-42	77.3	726	708	1	0.0124	1	2	1	1	3	0	1	0	0	9
847	chr2L	FBgn0051721-1_firstintron	DR	10618666	10619401	10	6.24	5.75e-07	7.62e-49	89.5	734	716	2	0.01362	1	2	1	1	4	0	1	0	0	10
848	chr2L	FBgn0051721-1_firstintron	DR	10618666	10619440	11	6.97	1.08e-07	2.89e-53	98.2	773	760	4	0.01423	1	2	1	1	4	1	1	0	0	11
849	chr2L	FBgn0051721-1_firstintron	DR	10618879	10618959	2	2.33	0.00467	3.2e-09	16.1	79	61	0	0.02532	0	0	0	0	1	0	1	0	0	2
850	chr2L	FBgn0051721-1_firstintron	DR	10618879	10618993	3	3.22	0.000608	3.2e-13	21.9	113	100	1	0.02655	1	0	0	0	1	0	1	0	0	3
851	chr2L	FBgn0051721-1_firstintron	DR	10618879	10619162	4	2.93	0.00119	1.37e-17	29.8	282	266	1	0.01418	1	1	0	0	1	0	1	0	0	4
852	chr2L	FBgn0051721-1_firstintron	DR	10618879	10619195	5	3.78	0.000164	2.06e-22	38.8	315	297	1	0.01587	1	1	0	0	2	0	1	0	0	5
853	chr2L	FBgn0051721-1_firstintron	DR	10618879	10619342	6	3.85	0.000141	1.77e-28	50.8	462	450	1	0.01299	1	1	1	0	2	0	1	0	0	6
854	chr2L	FBgn0051721-1_firstintron	DR	10618879	10619364	7	4.7	1.98e-05	1.6e-33	61.2	484	474	1	0.01446	1	1	1	1	2	0	1	0	0	7
855	chr2L	FBgn0051721-1_firstintron	DR	10618879	10619393	8	5.6	2.49e-06	5.74e-38	69.3	513	495	1	0.01559	1	1	1	1	3	0	1	0	0	8
856	chr2L	FBgn0051721-1_firstintron	DR	10618879	10619401	9	6.63	2.36e-07	1.95e-44	81.5	521	503	2	0.01727	1	1	1	1	4	0	1	0	0	9
857	chr2L	FBgn0051721-1_firstintron	DR	10618879	10619440	10	7.39	4.06e-08	7.42e-49	90.2	560	547	4	0.01786	1	1	1	1	4	1	1	0	0	10
858	chr2L	FBgn0051721-1_firstintron	DR	10618879	10619569	11	7.49	3.23e-08	6.01e-53	94.9	689	679	4	0.01597	1	1	1	2	4	1	1	0	0	11
859	chr2L	FBgn0051721-1_firstintron	DR	10618939	10618993	2	2.73	0.00185	6.8e-09	13.2	53	40	1	0.03774	1	0	0	0	1	0	0	0	0	2
860	chr2L	FBgn0051721-1_firstintron	DR	10618939	10619162	3	2.25	0.00555	2.92e-13	21.1	222	206	1	0.01351	1	1	0	0	1	0	0	0	0	3
861	chr2L	FBgn0051721-1_firstintron	DR	10618939	10619195	4	3.12	0.000754	4.39e-18	30.1	255	237	1	0.01569	1	1	0	0	2	0	0	0	0	4
862	chr2L	FBgn0051721-1_firstintron	DR	10618939	10619342	5	3.21	0.000615	3.77e-24	42.1	402	390	1	0.01244	1	1	1	0	2	0	0	0	0	5
863	chr2L	FBgn0051721-1_firstintron	DR	10618939	10619364	6	4.06	8.71e-05	3.39e-29	52.5	424	414	1	0.01415	1	1	1	1	2	0	0	0	0	6
864	chr2L	FBgn0051721-1_firstintron	DR	10618939	10619393	7	4.96	1.1e-05	1.22e-33	60.6	453	435	1	0.01545	1	1	1	1	3	0	0	0	0	7
865	chr2L	FBgn0051721-1_firstintron	DR	10618939	10619401	8	5.99	1.03e-06	4.16e-40	72.8	461	443	2	0.01735	1	1	1	1	4	0	0	0	0	8
866	chr2L	FBgn0051721-1_firstintron	DR	10618939	10619440	9	6.75	1.76e-07	1.58e-44	81.5	500	487	4	0.018	1	1	1	1	4	1	0	0	0	9
867	chr2L	FBgn0051721-1_firstintron	DR	10618939	10619569	10	6.86	1.4e-07	1.28e-48	86.2	629	619	4	0.0159	1	1	1	2	4	1	0	0	0	10
868	chr2L	FBgn0051721-1_firstintron	DR	10618940	10618993	2	2.76	0.00175	2.9e-09	14.1	52	39	0	0.03846	1	0	0	0	1	0	0	0	0	2
869	chr2L	FBgn0051721-1_firstintron	DR	10618940	10619162	3	2.26	0.00548	1.25e-13	22	221	205	0	0.01357	1	1	0	0	1	0	0	0	0	3
870	chr2L	FBgn0051721-1_firstintron	DR	10618940	10619195	4	3.13	0.000742	1.87e-18	31	254	236	0	0.01575	1	1	0	0	2	0	0	0	0	4
871	chr2L	FBgn0051721-1_firstintron	DR	10618940	10619342	5	3.22	0.000607	1.61e-24	43	401	389	0	0.01247	1	1	1	0	2	0	0	0	0	5
872	chr2L	FBgn0051721-1_firstintron	DR	10618940	10619364	6	4.07	8.59e-05	1.45e-29	53.4	423	413	0	0.01418	1	1	1	1	2	0	0	0	0	6
873	chr2L	FBgn0051721-1_firstintron	DR	10618940	10619393	7	4.97	1.08e-05	5.21e-34	61.5	452	434	0	0.01549	1	1	1	1	3	0	0	0	0	7
874	chr2L	FBgn0051721-1_firstintron	DR	10618940	10619401	8	6	1.01e-06	1.77e-40	73.7	460	442	1	0.01739	1	1	1	1	4	0	0	0	0	8
875	chr2L	FBgn0051721-1_firstintron	DR	10618940	10619440	9	6.76	1.73e-07	6.73e-45	82.4	499	486	3	0.01804	1	1	1	1	4	1	0	0	0	9
876	chr2L	FBgn0051721-1_firstintron	DR	10618940	10619569	10	6.86	1.37e-07	5.45e-49	87.1	628	618	3	0.01592	1	1	1	2	4	1	0	0	0	10
877	chr2L	FBgn0051721-1_firstintron	DR	10618978	10619195	3	2.31	0.00495	6.45e-14	22.7	216	198	0	0.01389	1	1	0	0	1	0	0	0	0	3
878	chr2L	FBgn0051721-1_firstintron	DR	10618978	10619342	4	2.47	0.0034	5.55e-20	34.7	363	351	0	0.01102	1	1	1	0	1	0	0	0	0	4
879	chr2L	FBgn0051721-1_firstintron	DR	10618978	10619364	5	3.29	0.00051	4.99e-25	45.1	385	375	0	0.01299	1	1	1	1	1	0	0	0	0	5
880	chr2L	FBgn0051721-1_firstintron	DR	10618978	10619393	6	4.17	6.72e-05	1.8e-29	53.2	414	396	0	0.01449	1	1	1	1	2	0	0	0	0	6
881	chr2L	FBgn0051721-1_firstintron	DR	10618978	10619401	7	5.18	6.57e-06	6.11e-36	65.4	422	404	1	0.01659	1	1	1	1	3	0	0	0	0	7
882	chr2L	FBgn0051721-1_firstintron	DR	10618978	10619440	8	5.95	1.13e-06	2.32e-40	74.1	461	448	3	0.01735	1	1	1	1	3	1	0	0	0	8
883	chr2L	FBgn0051721-1_firstintron	DR	10618978	10619569	9	6.08	8.41e-07	1.88e-44	78.8	590	580	3	0.01525	1	1	1	2	3	1	0	0	0	9
884	chr2L	FBgn0051721-1_firstintron	DR	10619144	10619195	2	2.96	0.0011	6.45e-10	16.9	50	32	0	0.04	0	1	0	0	1	0	0	0	0	2
885	chr2L	FBgn0051721-1_firstintron	DR	10619144	10619342	3	2.39	0.00406	5.55e-16	28.9	197	185	0	0.01523	0	1	1	0	1	0	0	0	0	3
886	chr2L	FBgn0051721-1_firstintron	DR	10619144	10619364	4	3.34	0.000456	4.99e-21	39.3	219	209	0	0.01826	0	1	1	1	1	0	0	0	0	4
887	chr2L	FBgn0051721-1_firstintron	DR	10619144	10619393	5	4.35	4.49e-05	1.8e-25	47.4	248	230	0	0.02016	0	1	1	1	2	0	0	0	0	5
888	chr2L	FBgn0051721-1_firstintron	DR	10619144	10619401	6	5.53	2.97e-06	6.11e-32	59.6	256	238	1	0.02344	0	1	1	1	3	0	0	0	0	6
889	chr2L	FBgn0051721-1_firstintron	DR	10619144	10619440	7	6.31	4.88e-07	2.32e-36	68.3	295	282	3	0.02373	0	1	1	1	3	1	0	0	0	7
890	chr2L	FBgn0051721-1_firstintron	DR	10619144	10619569	8	6.23	5.94e-07	1.88e-40	73	424	414	3	0.01887	0	1	1	2	3	1	0	0	0	8
891	chr2L	FBgn0051721-1_firstintron	DR	10619175	10619364	3	2.44	0.00362	1.16e-16	31.4	188	178	0	0.01596	0	0	1	1	1	0	0	0	0	3
892	chr2L	FBgn0051721-1_firstintron	DR	10619175	10619393	4	3.43	0.000374	4.18e-21	39.5	217	199	0	0.01843	0	0	1	1	2	0	0	0	0	4
893	chr2L	FBgn0051721-1_firstintron	DR	10619175	10619401	5	4.59	2.59e-05	1.42e-27	51.7	225	207	1	0.02222	0	0	1	1	3	0	0	0	0	5
894	chr2L	FBgn0051721-1_firstintron	DR	10619175	10619440	6	5.38	4.18e-06	5.4e-32	60.4	264	251	3	0.02273	0	0	1	1	3	1	0	0	0	6
895	chr2L	FBgn0051721-1_firstintron	DR	10619175	10619569	7	5.34	4.52e-06	4.37e-36	65.1	393	383	3	0.01781	0	0	1	2	3	1	0	0	0	7
896	chr2L	FBgn0051721-1_firstintron	DR	10619328	10619364	2	3.22	0.000601	7.74e-12	22.4	35	25	0	0.05714	0	0	1	1	0	0	0	0	0	2
897	chr2L	FBgn0051721-1_firstintron	DR	10619328	10619393	3	4.4	3.97e-05	2.79e-16	30.5	64	46	0	0.04688	0	0	1	1	1	0	0	0	0	3
898	chr2L	FBgn0051721-1_firstintron	DR	10619328	10619401	4	6.09	8.18e-07	9.47e-23	42.7	72	54	1	0.05556	0	0	1	1	2	0	0	0	0	4
899	chr2L	FBgn0051721-1_firstintron	DR	10619328	10619440	5	6.45	3.56e-07	3.6e-27	51.4	111	98	3	0.04505	0	0	1	1	2	1	0	0	0	5
900	chr2L	FBgn0051721-1_firstintron	DR	10619328	10619569	6	5.62	2.39e-06	2.92e-31	56.1	240	230	3	0.025	0	0	1	2	2	1	0	0	0	6
901	chr2L	FBgn0051721-1_firstintron	DR	10619352	10619393	2	3.36	0.000432	3.24e-10	18.5	40	22	0	0.05	0	0	0	1	1	0	0	0	0	2
902	chr2L	FBgn0051721-1_firstintron	DR	10619352	10619401	3	5.19	6.48e-06	1.1e-16	30.7	48	30	1	0.0625	0	0	0	1	2	0	0	0	0	3
903	chr2L	FBgn0051721-1_firstintron	DR	10619352	10619440	4	5.36	4.4e-06	4.19e-21	39.4	87	74	3	0.04598	0	0	0	1	2	1	0	0	0	4
904	chr2L	FBgn0051721-1_firstintron	DR	10619352	10619569	5	4.6	2.52e-05	3.39e-25	44.1	216	206	3	0.02315	0	0	0	2	2	1	0	0	0	5
905	chr2L	FBgn0051721-1_firstintron	DR	10619373	10619440	3	4.17	6.8e-05	1.37e-09	16.8	66	53	3	0.04545	0	0	0	0	2	1	0	0	0	3
906	chr2L	FBgn0051721-1_firstintron	DR	10619373	10619569	4	3.56	0.000277	1.11e-13	21.5	195	185	3	0.02051	0	0	0	1	2	1	0	0	0	4
907	chr2L	FBgn0051721-1_firstintron	DR	10619374	10619440	3	4.2	6.34e-05	1.63e-09	16.6	65	52	2	0.04615	0	0	0	0	2	1	0	0	0	3
908	chr2L	FBgn0051721-1_firstintron	DR	10619374	10619569	4	3.57	0.000271	1.32e-13	21.3	194	184	2	0.02062	0	0	0	1	2	1	0	0	0	4
909	chr2L	FBgn0051721-1_firstintron	DR	10619381	10619440	2	2.62	0.00241	1.29e-11	20.9	58	45	2	0.03448	0	0	0	0	1	1	0	0	0	2
910	chr2L	FBgn0051721-1_firstintron	DR	10619381	10619569	3	2.45	0.00356	1.05e-15	25.6	187	177	2	0.01604	0	0	0	1	1	1	0	0	0	3
911	chr2L	FBgn0051721-1_firstintron	DR	10619382	10619440	2	2.64	0.00229	4.94e-10	17.8	57	44	1	0.03509	0	0	0	0	1	1	0	0	0	2
912	chr2L	FBgn0051721-1_firstintron	DR	10619382	10619569	3	2.46	0.0035	4e-14	22.5	186	176	1	0.01613	0	0	0	1	1	1	0	0	0	3
913	chr2L	FBgn0051721-1_firstintron	DR	10619382	10619440	2	2.64	0.00229	2.74e-10	18.3	57	44	0	0.03509	0	0	0	0	0	1	0	0	1	2
914	chr2L	FBgn0051721-1_firstintron	DR	10619382	10619569	3	2.46	0.0035	2.22e-14	23	186	176	0	0.01613	0	0	0	1	0	1	0	0	1	3
915	chrX	FBgn0052666-1_firstintron	DR	11387364	11387657	4	2.84	0.00145	4.15e-19	32.6	292	280	0	0.0137	0	0	1	0	1	1	0	0	1	4
916	chrX	FBgn0052666-1_firstintron	DR	11387478	11387657	3	2.53	0.00294	8.82e-14	22.6	178	166	0	0.01685	0	0	1	0	1	1	0	0	0	3
917	chr2L	FBgn0052982-1_firstintron	DR	9126155	9126266	3	3.26	0.000551	3.59e-09	15.8	110	97	0	0.02727	1	0	0	0	0	2	0	0	0	3
918	chr2L	FBgn0052982-1_firstintron	DR	9126165	9126266	2	2.01	0.00976	1.31e-09	16.9	100	87	0	0.02	1	0	0	0	0	1	0	0	0	2
919	chr2L	FBgn0052982-3_firstintron	DR	9154106	9154154	3	4.78	1.65e-05	1.06e-12	22.3	47	37	0	0.06383	0	0	0	1	0	2	0	0	0	3
920	chr2L	FBgn0052982-3_firstintron	DR	9154106	9154341	4	3.28	0.000521	5.39e-17	29.9	234	216	0	0.01709	0	0	0	1	0	2	0	0	1	4
921	chr2L	FBgn0052982-3_firstintron	DR	9154106	9154435	5	3.69	0.000203	1.94e-21	38	328	310	0	0.01524	0	0	0	1	1	2	0	0	1	5
922	chr2L	FBgn0052982-3_firstintron	DR	9154106	9154448	6	4.7	2e-05	7.56e-26	46	341	323	0	0.0176	0	0	0	1	2	2	0	0	1	6
923	chr2L	FBgn0052982-3_firstintron	DR	9154106	9154642	7	4.42	3.83e-05	5.67e-30	52	535	523	1	0.01308	0	0	1	1	2	2	0	0	1	7
924	chr2L	FBgn0052982-3_firstintron	DR	9154112	9154154	2	2.99	0.00102	2.02e-12	22	41	31	0	0.04878	0	0	0	1	0	1	0	0	0	2
925	chr2L	FBgn0052982-3_firstintron	DR	9154112	9154341	3	2.23	0.00587	1.03e-16	29.6	228	210	0	0.01316	0	0	0	1	0	1	0	0	1	3
926	chr2L	FBgn0052982-3_firstintron	DR	9154112	9154435	4	2.7	0.00198	3.7e-21	37.7	322	304	0	0.01242	0	0	0	1	1	1	0	0	1	4
927	chr2L	FBgn0052982-3_firstintron	DR	9154112	9154448	5	3.65	0.000227	1.44e-25	45.7	335	317	0	0.01493	0	0	0	1	2	1	0	0	1	5
928	chr2L	FBgn0052982-3_firstintron	DR	9154112	9154642	6	3.51	0.000307	1.08e-29	51.7	529	517	1	0.01134	0	0	1	1	2	1	0	0	1	6
929	chr2L	FBgn0052982-3_firstintron	DR	9154142	9154448	4	2.8	0.00159	6.87e-20	34.9	305	287	0	0.01311	0	0	0	1	2	0	0	0	1	4
930	chr2L	FBgn0052982-3_firstintron	DR	9154142	9154642	5	2.77	0.00172	5.16e-24	40.9	499	487	1	0.01002	0	0	1	1	2	0	0	0	1	5
931	chr2L	FBgn0052982-3_firstintron	DR	9154321	9154448	3	3.11	0.000779	7.16e-14	23.7	126	108	0	0.02381	0	0	0	0	2	0	0	0	1	3
932	chr2L	FBgn0052982-3_firstintron	DR	9154321	9154642	4	2.68	0.00208	5.37e-18	29.7	320	308	1	0.0125	0	0	1	0	2	0	0	0	1	4
933	chr2L	FBgn0052982-3_firstintron	DR	9154415	9154448	2	3.94	0.000115	1.4e-09	16.1	32	14	0	0.0625	0	0	0	0	2	0	0	0	0	2
934	chr2L	FBgn0052982-3_firstintron	DR	9154415	9154642	3	2.21	0.0062	1.05e-13	22.1	226	214	1	0.01327	0	0	1	0	2	0	0	0	0	3
935	chr2L	FBgn0052982-2_firstintron	DR	9137131	9137324	3	2.47	0.00338	5.19e-13	19.3	192	174	0	0.01562	0	1	0	0	1	0	1	0	0	3
936	chr2L	FBgn0052982-2_firstintron	DR	9137254	9137324	2	2.5	0.00318	5.59e-09	14.6	69	51	0	0.02899	0	1	0	0	1	0	0	0	0	2
937	chr2L	FBgn0052982-2_firstintron	DR	9138753	9138979	3	2.23	0.00587	1.45e-13	23.7	225	210	0	0.01333	0	0	0	0	0	1	0	2	0	3
938	chr2L	FBgn0052982-2_firstintron	DR	9138753	9139393	5	2.29	0.00518	8.69e-24	43.7	639	626	1	0.00782	1	0	0	0	0	1	0	3	0	5
939	chr2L	FBgn0052982-2_firstintron	DR	9138915	9138979	2	2.56	0.00278	2.1e-09	16.3	63	48	0	0.03175	0	0	0	0	0	1	0	1	0	2
940	chr2L	FBgn0052982-2_firstintron	DR	9138915	9139393	4	2.03	0.00929	1.26e-19	36.3	477	464	1	0.00839	1	0	0	0	0	1	0	2	0	4
941	chr2L	FBgn0052982-2_firstintron	DR	9138915	9139605	5	2.15	0.00717	6.68e-24	44.6	689	676	1	0.00726	1	0	0	0	0	2	0	2	0	5
942	chr2L	FBgn0052982-2_firstintron	DR	9139353	9139393	2	3.18	0.000664	6e-11	20	39	26	1	0.05128	1	0	0	0	0	0	0	1	0	2
943	chr2L	FBgn0052982-2_firstintron	DR	9139353	9139605	3	2.08	0.0084	3.18e-15	28.3	251	238	1	0.01195	1	0	0	0	0	1	0	1	0	3
944	chr2L	FBgn0052982-2_firstintron	DR	9139353	9139393	2	3.18	0.000664	4.7e-10	17.8	39	26	0	0.05128	1	0	0	0	0	0	0	0	1	2
945	chr2L	FBgn0052982-2_firstintron	DR	9139353	9139605	3	2.08	0.0084	2.49e-14	26.1	251	238	0	0.01195	1	0	0	0	0	1	0	0	1	3
946	chr2L	FBgn0052982-2_firstintron	DR	9141571	9141828	3	2.05	0.0089	6.46e-14	24.5	256	243	0	0.01172	0	0	0	0	0	1	0	1	1	3
947	chr2L	FBgn0052982-2_firstintron	DR	9142425	9142608	3	2.53	0.00294	4.26e-11	19.5	182	166	1	0.01648	0	1	0	0	2	0	0	0	0	3
948	chr2L	FBgn0052982-2_firstintron	DR	9143107	9143324	3	2.27	0.00532	9.71e-15	27.5	216	203	0	0.01389	0	0	0	0	0	3	0	0	0	3
949	chr2L	FBgn0052982-2_firstintron	DR	9145785	9146489	5	2.11	0.00781	4.96e-23	40.1	703	690	0	0.00711	1	0	0	1	1	2	0	0	0	5
950	chr2L	FBgn0052982-2_firstintron	DR	9146362	9146481	3	3.15	0.000712	5.99e-14	22.8	118	105	0	0.02542	1	0	0	1	0	1	0	0	0	3
951	chr2L	FBgn0052982-2_firstintron	DR	9146362	9146489	4	4.48	3.3e-05	1.38e-18	32	126	113	0	0.03175	1	0	0	1	0	2	0	0	0	4
952	chr2L	FBgn0052982-2_firstintron	DR	9146362	9146667	5	3.83	0.000149	5.92e-23	40.4	304	291	0	0.01645	2	0	0	1	0	2	0	0	0	5
953	chr2L	FBgn0052982-2_firstintron	DR	9146362	9146946	6	3.3	0.000501	4.38e-27	47.6	583	565	0	0.01029	2	0	0	1	0	2	0	0	1	6
954	chr2L	FBgn0052982-2_firstintron	DR	9146452	9146489	3	5.79	1.64e-06	1.15e-09	14.4	36	23	0	0.08333	0	0	0	1	0	2	0	0	0	3
955	chr2L	FBgn0052982-2_firstintron	DR	9146452	9146667	4	3.41	0.000389	4.95e-14	22.8	214	201	0	0.01869	1	0	0	1	0	2	0	0	0	4
956	chr2L	FBgn0052982-2_firstintron	DR	9146452	9146946	5	2.81	0.00153	3.66e-18	30	493	475	0	0.01014	1	0	0	1	0	2	0	0	1	5
957	chr2L	FBgn0052982-2_firstintron	DR	9146466	9146667	3	2.38	0.00419	2.71e-09	16.5	200	187	0	0.015	1	0	0	0	0	2	0	0	0	3
958	chr2L	FBgn0052982-2_firstintron	DR	9146466	9146946	4	2.04	0.00909	2e-13	23.7	479	461	0	0.00835	1	0	0	0	0	2	0	0	1	4
959	chr2L	FBgn0052982-2_firstintron	DR	9147426	9147485	2	2.56	0.00278	3.6e-10	14.8	58	48	0	0.03448	0	0	0	1	0	0	0	0	1	2
960	chr2R	FBgn0053087-1_firstintron	DR	4096023	4096098	2	2.41	0.00389	9.6e-09	12.3	74	56	0	0.02703	0	0	1	0	0	0	0	0	1	2
961	chr2R	FBgn0053087-1_firstintron	DR	4096426	4096522	2	2.06	0.00865	1.9e-09	16.1	95	82	0	0.02105	0	0	0	0	1	1	0	0	0	2
962	chr3R	FBgn0053207-1_firstintron	DR	11493983	11494161	3	2.59	0.00258	3.4e-15	27.1	177	159	0	0.01695	0	0	0	1	1	0	0	0	1	3
963	chr3R	FBgn0053207-1_firstintron	DR	11493983	11494236	4	3.14	0.000717	3.37e-19	34.1	252	234	1	0.01587	0	0	0	1	2	0	0	0	1	4
964	chr3R	FBgn0053207-1_firstintron	DR	11493983	11494309	5	3.71	0.000194	1.58e-23	41.8	325	307	1	0.01538	0	0	0	1	2	0	0	0	2	5
965	chr3R	FBgn0053207-1_firstintron	DR	11494129	11494161	2	4.05	8.99e-05	1.89e-10	18.3	31	13	0	0.06452	0	0	0	1	0	0	0	0	1	2
966	chr3R	FBgn0053207-1_firstintron	DR	11494129	11494236	3	3.4	0.0004	1.87e-14	25.3	106	88	1	0.0283	0	0	0	1	1	0	0	0	1	3
967	chr3R	FBgn0053207-1_firstintron	DR	11494129	11494309	4	3.81	0.000155	8.8e-19	33	179	161	1	0.02235	0	0	0	1	1	0	0	0	2	4
968	chr3R	FBgn0053207-1_firstintron	DR	11494129	11494890	6	2.66	0.00219	1.05e-27	50.6	760	747	1	0.00789	1	0	0	1	1	1	0	0	2	6
969	chr3R	FBgn0053207-1_firstintron	DR	11494141	11494236	2	2.13	0.0074	6.04e-09	14.4	94	76	1	0.02128	0	0	0	0	1	0	0	0	1	2
970	chr3R	FBgn0053207-1_firstintron	DR	11494141	11494309	3	2.67	0.00212	2.84e-13	22.1	167	149	1	0.01796	0	0	0	0	1	0	0	0	2	3
971	chr3R	FBgn0053207-1_firstintron	DR	11494146	11494236	2	2.19	0.00643	1.58e-09	16	89	71	0	0.02247	0	0	0	0	1	0	0	1	0	2
972	chr3R	FBgn0053207-1_firstintron	DR	11494146	11494309	3	2.72	0.00191	7.44e-14	23.7	162	144	0	0.01852	0	0	0	0	1	0	0	1	1	3
973	chr3R	FBgn0053207-1_firstintron	DR	11494146	11494890	5	2.01	0.00986	8.91e-23	41.3	743	730	0	0.00673	1	0	0	0	1	1	0	1	1	5
974	chr3R	FBgn0053207-1_firstintron	DR	11494216	11494309	2	2.15	0.007	4.65e-09	14.7	92	74	0	0.02174	0	0	0	0	1	0	0	0	1	2
975	chr3R	FBgn0053207-1_firstintron	DR	11494862	11495057	3	2.44	0.00362	1.01e-10	19.1	194	178	0	0.01546	1	1	0	0	0	1	0	0	0	3
976	chr3R	FBgn0053207-1_firstintron	DR	11494862	11495134	4	2.98	0.00105	5.34e-16	29.7	271	258	0	0.01476	2	1	0	0	0	1	0	0	0	4
977	chr3R	FBgn0053207-1_firstintron	DR	11494862	11495259	5	3.24	0.000571	4.43e-20	35.5	396	384	0	0.01263	2	1	1	0	0	1	0	0	0	5
978	chr3R	FBgn0053207-1_firstintron	DR	11494862	11495540	6	2.94	0.00116	2.79e-24	43	677	661	0	0.00886	2	2	1	0	0	1	0	0	0	6
979	chr3R	FBgn0053207-1_firstintron	DR	11494862	11495650	7	3.35	0.000451	1.09e-28	50.9	787	769	0	0.00889	2	2	1	0	0	1	0	0	1	7
980	chr3R	FBgn0053207-1_firstintron	DR	11494875	11495134	3	2.04	0.00911	1.61e-16	31.1	258	245	0	0.01163	2	1	0	0	0	0	0	0	0	3
981	chr3R	FBgn0053207-1_firstintron	DR	11494875	11495259	4	2.38	0.00417	1.34e-20	36.9	383	371	0	0.01044	2	1	1	0	0	0	0	0	0	4
982	chr3R	FBgn0053207-1_firstintron	DR	11494875	11495540	5	2.22	0.006	8.42e-25	44.4	664	648	0	0.00753	2	2	1	0	0	0	0	0	0	5
983	chr3R	FBgn0053207-1_firstintron	DR	11494875	11495650	6	2.63	0.00233	3.29e-29	52.3	774	756	0	0.00775	2	2	1	0	0	0	0	0	1	6
984	chr3R	FBgn0053207-1_firstintron	DR	11495039	11495134	2	2.07	0.00844	8.48e-12	21.6	94	81	0	0.02128	1	1	0	0	0	0	0	0	0	2
985	chr3R	FBgn0053207-1_firstintron	DR	11495039	11495259	3	2.25	0.00563	7.04e-16	27.4	219	207	0	0.0137	1	1	1	0	0	0	0	0	0	3
986	chr3R	FBgn0053207-1_firstintron	DR	11495039	11495650	5	2.39	0.00407	1.73e-24	42.8	610	592	0	0.0082	1	2	1	0	0	0	0	0	1	5
987	chr3R	FBgn0053207-1_firstintron	DR	11495039	11495822	6	2.61	0.00246	1.54e-28	49.8	782	764	0	0.00767	1	2	1	0	0	0	0	0	2	6
988	chr3R	FBgn0053207-1_firstintron	DR	11495119	11495822	5	2.12	0.00753	9.62e-23	38.8	702	684	0	0.00712	1	1	1	0	0	0	0	0	2	5
989	chr3R	FBgn0053207-1_firstintron	DR	11495630	11496354	5	2.07	0.00854	3.04e-22	38.1	723	705	1	0.00692	0	0	0	0	0	0	0	0	5	5
990	chr3R	FBgn0053207-1_firstintron	DR	11495630	11496362	6	2.76	0.00172	1.73e-26	45.7	731	713	1	0.00821	0	0	0	0	1	0	0	0	5	6
991	chr3R	FBgn0053207-1_firstintron	DR	11495630	11496361	7	3.52	0.0003	1.23e-30	50.5	730	720	1	0.00959	0	0	0	1	1	0	0	0	5	7
992	chr3R	FBgn0053207-1_firstintron	DR	11495802	11496362	5	2.56	0.00275	4.44e-22	37.8	559	541	1	0.00894	0	0	0	0	1	0	0	0	4	5
993	chr3R	FBgn0053207-1_firstintron	DR	11495802	11496361	6	3.37	0.000424	3.15e-26	42.6	558	548	1	0.01075	0	0	0	1	1	0	0	0	4	6
994	chr3R	FBgn0053207-1_firstintron	DR	11495802	11496459	7	3.83	0.000147	9.78e-31	51.5	656	643	1	0.01067	0	0	0	1	1	1	0	0	4	7
995	chr3R	FBgn0053207-1_firstintron	DR	11495802	11496542	8	4.35	4.44e-05	3.23e-35	59.7	739	723	1	0.01083	0	1	0	1	1	1	0	0	4	8
996	chr3R	FBgn0053207-1_firstintron	DR	11495802	11496545	9	5.21	6.17e-06	5.16e-40	69.7	742	731	1	0.01213	0	1	0	1	1	1	1	0	4	9
997	chr3R	FBgn0053207-1_firstintron	DR	11496321	11496354	3	7.63	2.32e-08	5.47e-09	14.4	32	14	1	0.09375	0	0	0	0	0	0	0	0	3	3
998	chr3R	FBgn0053207-1_firstintron	DR	11496321	11496362	4	9.44	3.65e-10	3.12e-13	22	40	22	1	0.1	0	0	0	0	1	0	0	0	3	4
999	chr3R	FBgn0053207-1_firstintron	DR	11496321	11496361	5	11.63	2.36e-12	2.21e-17	26.8	39	29	1	0.12821	0	0	0	1	1	0	0	0	3	5
1000	chr3R	FBgn0053207-1_firstintron	DR	11496321	11496459	6	7.48	3.29e-08	6.87e-22	35.7	137	124	1	0.0438	0	0	0	1	1	1	0	0	3	6
1001	chr3R	FBgn0053207-1_firstintron	DR	11496321	11496542	7	7.4	3.97e-08	2.27e-26	43.9	220	204	1	0.03182	0	1	0	1	1	1	0	0	3	7
1002	chr3R	FBgn0053207-1_firstintron	DR	11496321	11496545	8	8.77	1.7e-09	3.62e-31	53.9	223	212	1	0.03587	0	1	0	1	1	1	1	0	3	8
1003	chr3R	FBgn0053207-1_firstintron	DR	11496321	11496831	9	6.68	2.08e-07	7.61e-37	64.7	509	496	1	0.01768	0	1	0	1	1	2	1	0	3	9
1004	chr3R	FBgn0053207-1_firstintron	DR	11496321	11496837	10	7.77	1.69e-08	4.72e-42	74.9	515	502	1	0.01942	0	1	0	1	1	3	1	0	3	10
1005	chr3R	FBgn0053207-1_firstintron	DR	11496324	11496362	3	6.32	4.85e-07	4.1e-10	17.2	37	19	1	0.08108	0	0	0	0	1	0	0	0	2	3
1006	chr3R	FBgn0053207-1_firstintron	DR	11496324	11496361	4	8.47	3.42e-09	2.91e-14	22	36	26	1	0.11111	0	0	0	1	1	0	0	0	2	4
1007	chr3R	FBgn0053207-1_firstintron	DR	11496324	11496459	5	5.89	1.29e-06	9.03e-19	30.9	134	121	1	0.03731	0	0	0	1	1	1	0	0	2	5
1008	chr3R	FBgn0053207-1_firstintron	DR	11496324	11496542	6	6.01	9.87e-07	2.98e-23	39.1	217	201	1	0.02765	0	1	0	1	1	1	0	0	2	6
1009	chr3R	FBgn0053207-1_firstintron	DR	11496324	11496545	7	7.32	4.82e-08	4.77e-28	49.1	220	209	1	0.03182	0	1	0	1	1	1	1	0	2	7
1010	chr3R	FBgn0053207-1_firstintron	DR	11496324	11496831	8	5.62	2.41e-06	1e-33	59.9	506	493	1	0.01581	0	1	0	1	1	2	1	0	2	8
1011	chr3R	FBgn0053207-1_firstintron	DR	11496324	11496837	9	6.66	2.19e-07	6.21e-39	70.1	512	499	1	0.01758	0	1	0	1	1	3	1	0	2	9
1012	chr3R	FBgn0053207-1_firstintron	DR	11496327	11496362	3	6.94	1.16e-07	9.12e-10	16.4	34	16	0	0.08824	0	0	0	0	1	0	0	0	2	3
1013	chr3R	FBgn0053207-1_firstintron	DR	11496327	11496361	4	9.14	7.28e-10	6.48e-14	21.2	33	23	0	0.12121	0	0	0	1	1	0	0	0	2	4
1014	chr3R	FBgn0053207-1_firstintron	DR	11496327	11496459	5	5.95	1.11e-06	2.01e-18	30.1	131	118	0	0.03817	0	0	0	1	1	1	0	0	2	5
1015	chr3R	FBgn0053207-1_firstintron	DR	11496327	11496542	6	6.05	8.93e-07	6.62e-23	38.3	214	198	0	0.02804	0	1	0	1	1	1	0	0	2	6
1016	chr3R	FBgn0053207-1_firstintron	DR	11496327	11496545	7	7.37	4.29e-08	1.06e-27	48.3	217	206	0	0.03226	0	1	0	1	1	1	1	0	2	7
1017	chr3R	FBgn0053207-1_firstintron	DR	11496327	11496831	8	5.64	2.3e-06	2.23e-33	59.1	503	490	0	0.0159	0	1	0	1	1	2	1	0	2	8
1018	chr3R	FBgn0053207-1_firstintron	DR	11496327	11496837	9	6.68	2.08e-07	1.38e-38	69.3	509	496	0	0.01768	0	1	0	1	1	3	1	0	2	9
1019	chr3R	FBgn0053207-1_firstintron	DR	11496334	11496459	4	4.52	3.05e-05	2.98e-09	15.8	124	111	0	0.03226	0	0	0	1	1	1	0	0	1	4
1020	chr3R	FBgn0053207-1_firstintron	DR	11496334	11496542	5	4.77	1.69e-05	9.82e-14	24	207	191	0	0.02415	0	1	0	1	1	1	0	0	1	5
1021	chr3R	FBgn0053207-1_firstintron	DR	11496334	11496545	6	6.04	9.23e-07	1.57e-18	34	210	199	0	0.02857	0	1	0	1	1	1	1	0	1	6
1022	chr3R	FBgn0053207-1_firstintron	DR	11496334	11496831	7	4.65	2.24e-05	3.3e-24	44.8	496	483	0	0.01411	0	1	0	1	1	2	1	0	1	7
1023	chr3R	FBgn0053207-1_firstintron	DR	11496334	11496837	8	5.64	2.26e-06	2.05e-29	55	502	489	0	0.01594	0	1	0	1	1	3	1	0	1	8
1024	chr3R	FBgn0053207-1_firstintron	DR	11496342	11496459	3	3.17	0.000669	1.77e-09	16.5	116	103	0	0.02586	0	0	0	1	1	1	0	0	0	3
1025	chr3R	FBgn0053207-1_firstintron	DR	11496342	11496542	4	3.58	0.000265	5.83e-14	24.7	199	183	0	0.0201	0	1	0	1	1	1	0	0	0	4
1026	chr3R	FBgn0053207-1_firstintron	DR	11496342	11496545	5	4.77	1.69e-05	9.33e-19	34.7	202	191	0	0.02475	0	1	0	1	1	1	1	0	0	5
1027	chr3R	FBgn0053207-1_firstintron	DR	11496342	11496831	6	3.72	0.000191	1.96e-24	45.5	488	475	0	0.0123	0	1	0	1	1	2	1	0	0	6
1028	chr3R	FBgn0053207-1_firstintron	DR	11496342	11496837	7	4.66	2.18e-05	1.21e-29	55.7	494	481	0	0.01417	0	1	0	1	1	3	1	0	0	7
1029	chr3R	FBgn0053207-1_firstintron	DR	11496349	11496542	3	2.46	0.0035	7.26e-14	21.9	192	176	0	0.01562	0	1	0	1	0	1	0	0	0	3
1030	chr3R	FBgn0053207-1_firstintron	DR	11496349	11496545	4	3.57	0.000271	1.16e-18	31.9	195	184	0	0.02051	0	1	0	1	0	1	1	0	0	4
1031	chr3R	FBgn0053207-1_firstintron	DR	11496349	11496831	5	2.84	0.00143	2.44e-24	42.7	481	468	0	0.0104	0	1	0	1	0	2	1	0	0	5
1032	chr3R	FBgn0053207-1_firstintron	DR	11496349	11496837	6	3.72	0.000189	1.51e-29	52.9	487	474	0	0.01232	0	1	0	1	0	3	1	0	0	6
1033	chr3R	FBgn0053207-1_firstintron	DR	11496444	11496542	2	2.07	0.00844	1.02e-09	17.1	97	81	0	0.02062	0	1	0	0	0	1	0	0	0	2
1034	chr3R	FBgn0053207-1_firstintron	DR	11496444	11496545	3	3.38	0.000415	1.64e-14	27.1	100	89	0	0.03	0	1	0	0	0	1	1	0	0	3
1035	chr3R	FBgn0053207-1_firstintron	DR	11496444	11496831	4	2.37	0.00425	3.44e-20	37.9	386	373	0	0.01036	0	1	0	0	0	2	1	0	0	4
1036	chr3R	FBgn0053207-1_firstintron	DR	11496444	11496837	5	3.27	0.000537	2.13e-25	48.1	392	379	0	0.01276	0	1	0	0	0	3	1	0	0	5
1037	chr3R	FBgn0053207-1_firstintron	DR	11496524	11496837	4	2.73	0.00186	4.3e-16	29.2	312	299	0	0.01282	0	1	0	0	0	2	1	0	0	4
1038	chr3R	FBgn0053207-1_firstintron	DR	11496816	11497483	5	2.22	0.006	4.12e-21	37.8	666	648	2	0.00751	0	0	0	1	1	2	0	0	1	5
1039	chr3R	FBgn0053207-1_firstintron	DR	11497320	11497392	2	2.33	0.00467	6.76e-11	18.8	71	61	1	0.02817	0	0	0	1	1	0	0	0	0	2
1040	chr3R	FBgn0053207-1_firstintron	DR	11497320	11497483	3	2.72	0.00191	1.96e-15	27	162	144	1	0.01852	0	0	0	1	1	0	0	0	1	3
1041	chr3R	FBgn0053207-1_firstintron	DR	11497321	11497392	2	2.35	0.00451	1.43e-11	20.4	70	60	0	0.02857	0	0	0	1	1	0	0	0	0	2
1042	chr3R	FBgn0053207-1_firstintron	DR	11497321	11497483	3	2.73	0.00187	4.15e-16	28.6	161	143	0	0.01863	0	0	0	1	1	0	0	0	1	3
1043	chr3R	FBgn0053207-1_firstintron	DR	11497380	11497483	2	2.04	0.00909	3.77e-11	19.3	102	84	0	0.01961	0	0	0	1	0	0	0	0	1	2
1044	chr3R	FBgn0053555-1_firstintron	DR	10638878	10638991	3	3.23	0.000588	1.37e-09	15.8	112	99	2	0.02679	1	0	0	0	1	0	0	1	0	3
1045	chr3R	FBgn0053555-1_firstintron	DR	10638878	10638991	3	3.23	0.000588	6.91e-09	13.9	112	99	1	0.02679	1	0	0	0	1	0	0	0	1	3
1046	chr3R	FBgn0053555-3_firstintron	DR	10678569	10678753	3	2.5	0.00316	4.21e-13	22.7	183	170	0	0.01639	0	0	0	0	0	2	0	1	0	3
1047	chr3R	FBgn0053555-3_firstintron	DR	10678560	10678753	4	3.62	0.000242	3.62e-17	30.3	192	179	0	0.02083	0	0	0	0	0	3	0	1	0	4
1048	chr3R	FBgn0053555-3_firstintron	DR	10678240	10678753	5	2.72	0.00192	2.1e-21	38.5	512	499	0	0.00977	0	0	0	0	0	4	0	1	0	5
1049	chr3R	FBgn0053555-3_firstintron	DR	10678219	10678753	6	3.5	0.000317	7.99e-26	47.2	533	520	0	0.01126	0	0	0	0	0	5	0	1	0	6
1050	chr3R	FBgn0053555-3_firstintron	DR	10678569	10678605	2	3.36	0.000432	4.21e-09	15.4	35	22	0	0.05714	0	0	0	0	0	1	0	1	0	2
1051	chr3R	FBgn0053555-3_firstintron	DR	10678560	10678605	3	5.12	7.55e-06	3.62e-13	23	44	31	0	0.06818	0	0	0	0	0	2	0	1	0	3
1052	chr3R	FBgn0053555-3_firstintron	DR	10678240	10678605	4	2.47	0.0034	2.1e-17	31.2	364	351	0	0.01099	0	0	0	0	0	3	0	1	0	4
1053	chr3R	FBgn0053555-3_firstintron	DR	10678219	10678605	5	3.31	0.000491	7.99e-22	39.9	385	372	0	0.01299	0	0	0	0	0	4	0	1	0	5
1054	chr3R	FBgn0053555-3_firstintron	DR	10677818	10678605	6	2.58	0.00261	4.23e-26	48.2	786	773	0	0.00763	0	0	0	0	0	5	0	1	0	6
1055	chr3R	FBgn0053555-3_firstintron	DR	10678219	10678584	4	2.47	0.0034	1.9e-13	24.5	364	351	0	0.01099	0	0	0	0	0	4	0	0	0	4
1056	chr3R	FBgn0053555-3_firstintron	DR	10678219	10678255	2	3.36	0.000432	2.2e-09	16.9	35	22	0	0.05714	0	0	0	0	0	2	0	0	0	2
1057	chr3R	FBgn0053555-3_firstintron	DR	10668750	10669013	3	2.04	0.00922	1.01e-13	21.5	262	246	0	0.01145	1	1	0	1	0	0	0	0	0	3
1058	chr3R	FBgn0053555-3_firstintron	DR	10668750	10668842	2	2.14	0.0072	2.03e-09	16.3	91	75	0	0.02198	1	1	0	0	0	0	0	0	0	2
1059	chr3R	FBgn0053555-3_firstintron	DR	10665406	10665598	3	2.48	0.00333	5.64e-09	14.5	191	173	0	0.01571	0	0	0	0	1	0	0	0	2	3
1060	chr3R	FBgn0053555-3_firstintron	DR	10663739	10663814	2	2.3	0.005	1.22e-09	18.5	74	63	0	0.02703	0	0	0	1	0	0	1	0	0	2
1061	chr3R	FBgn0053555-3_firstintron	DR	10662047	10662313	3	2.02	0.00965	2.37e-16	28.9	265	250	0	0.01132	0	0	0	0	0	1	1	1	0	3
1062	chr3R	FBgn0053555-3_firstintron	DR	10661935	10662313	4	2.43	0.0037	2.06e-21	38.4	377	359	0	0.01061	0	0	0	0	1	1	1	1	0	4
1063	chr3R	FBgn0053555-3_firstintron	DR	10661927	10662313	5	3.34	0.000461	1.65e-25	45.5	385	367	0	0.01299	0	0	0	0	1	1	1	1	1	5
1064	chr3R	FBgn0053555-3_firstintron	DR	10661935	10662167	3	2.21	0.00612	4.21e-15	27.2	231	213	0	0.01299	0	0	0	0	1	1	0	1	0	3
1065	chr3R	FBgn0053555-3_firstintron	DR	10661927	10662167	4	3.24	0.000571	3.37e-19	34.3	239	221	0	0.01674	0	0	0	0	1	1	0	1	1	4
1066	chr3R	FBgn0053555-3_firstintron	DR	10661927	10662064	3	2.99	0.00103	3.06e-14	24.5	136	118	0	0.02206	0	0	0	0	1	0	0	1	1	3
1067	chr3R	FBgn0053555-3_firstintron	DR	10658685	10658720	2	3.42	0.000382	2.56e-09	16.6	34	21	0	0.05882	1	0	0	0	0	1	0	0	0	2
1068	chr3R	FBgn0053967-1_firstintron	DR	10548193	10548556	4	2.47	0.00336	9.75e-22	36.9	362	350	1	0.01105	0	0	2	0	0	0	0	0	2	4
1069	chr3R	FBgn0053967-1_firstintron	DR	10548176	10548556	5	3.34	0.000461	1.95e-27	48.4	379	367	2	0.01319	0	0	3	0	0	0	0	0	2	5
1070	chr3R	FBgn0053967-1_firstintron	DR	10548144	10548556	6	4.16	6.92e-05	1.38e-31	56.3	411	398	3	0.0146	0	0	3	0	0	1	0	0	2	6
1071	chr3R	FBgn0053967-1_firstintron	DR	10548135	10548556	7	5.16	6.92e-06	3.19e-36	65.5	420	407	3	0.01667	0	0	3	0	0	2	0	0	2	7
1072	chr3R	FBgn0053967-1_firstintron	DR	10548089	10548556	8	5.9	1.25e-06	8.6e-42	76.8	466	454	3	0.01717	0	0	4	0	0	2	0	0	2	8
1073	chr3R	FBgn0053967-1_firstintron	DR	10547965	10548556	9	6.09	8.16e-07	3.01e-46	84.6	590	578	3	0.01525	0	0	5	0	0	2	0	0	2	9
1074	chr3R	FBgn0053967-1_firstintron	DR	10547896	10548556	10	6.67	2.12e-07	2.02e-50	92.6	659	646	3	0.01517	0	0	5	0	0	3	0	0	2	10
1075	chr3R	FBgn0053967-1_firstintron	DR	10548193	10548429	3	2.16	0.00698	5.13e-16	26.1	235	223	1	0.01277	0	0	2	0	0	0	0	0	1	3
1076	chr3R	FBgn0053967-1_firstintron	DR	10548176	10548429	4	3.1	0.000793	1.03e-21	37.6	252	240	2	0.01587	0	0	3	0	0	0	0	0	1	4
1077	chr3R	FBgn0053967-1_firstintron	DR	10548144	10548429	5	3.98	0.000104	7.29e-26	45.5	284	271	3	0.01761	0	0	3	0	0	1	0	0	1	5
1078	chr3R	FBgn0053967-1_firstintron	DR	10548135	10548429	6	5.08	8.31e-06	1.68e-30	54.7	293	280	3	0.02048	0	0	3	0	0	2	0	0	1	6
1079	chr3R	FBgn0053967-1_firstintron	DR	10548089	10548429	7	5.84	1.45e-06	4.53e-36	66	339	327	3	0.02065	0	0	4	0	0	2	0	0	1	7
1080	chr3R	FBgn0053967-1_firstintron	DR	10547965	10548429	8	5.92	1.19e-06	1.58e-40	73.8	463	451	3	0.01728	0	0	5	0	0	2	0	0	1	8
1081	chr3R	FBgn0053967-1_firstintron	DR	10547896	10548429	9	6.5	3.13e-07	1.06e-44	81.8	532	519	3	0.01692	0	0	5	0	0	3	0	0	1	9
1082	chr3R	FBgn0053967-1_firstintron	DR	10548193	10548293	2	2.01	0.00976	5.77e-12	19.1	99	87	1	0.0202	0	0	2	0	0	0	0	0	0	2
1083	chr3R	FBgn0053967-1_firstintron	DR	10548176	10548293	3	3.16	0.00069	1.15e-17	30.6	116	104	2	0.02586	0	0	3	0	0	0	0	0	0	3
1084	chr3R	FBgn0053967-1_firstintron	DR	10548144	10548293	4	4.14	7.28e-05	8.19e-22	38.5	148	135	3	0.02703	0	0	3	0	0	1	0	0	0	4
1085	chr3R	FBgn0053967-1_firstintron	DR	10548135	10548293	5	5.45	3.55e-06	1.88e-26	47.7	157	144	3	0.03185	0	0	3	0	0	2	0	0	0	5
1086	chr3R	FBgn0053967-1_firstintron	DR	10548089	10548293	6	6.15	7.02e-07	5.09e-32	59	203	191	3	0.02956	0	0	4	0	0	2	0	0	0	6
1087	chr3R	FBgn0053967-1_firstintron	DR	10547965	10548293	7	5.96	1.11e-06	1.78e-36	66.8	327	315	3	0.02141	0	0	5	0	0	2	0	0	0	7
1088	chr3R	FBgn0053967-1_firstintron	DR	10547896	10548293	8	6.5	3.13e-07	1.19e-40	74.8	396	383	3	0.0202	0	0	5	0	0	3	0	0	0	8
1089	chr3R	FBgn0053967-1_firstintron	DR	10548193	10548291	2	2.03	0.00931	2.69e-10	17	97	85	0	0.02062	0	0	2	0	0	0	0	0	0	2
1090	chr3R	FBgn0053967-1_firstintron	DR	10548176	10548291	3	3.19	0.000648	5.37e-16	28.5	114	102	1	0.02632	0	0	3	0	0	0	0	0	0	3
1091	chr3R	FBgn0053967-1_firstintron	DR	10548144	10548291	4	4.17	6.82e-05	3.81e-20	36.4	146	133	2	0.0274	0	0	3	0	0	1	0	0	0	4
1092	chr3R	FBgn0053967-1_firstintron	DR	10548135	10548291	5	5.49	3.27e-06	8.77e-25	45.6	155	142	2	0.03226	0	0	3	0	0	2	0	0	0	5
1093	chr3R	FBgn0053967-1_firstintron	DR	10548089	10548291	6	6.18	6.54e-07	2.37e-30	56.9	201	189	2	0.02985	0	0	4	0	0	2	0	0	0	6
1094	chr3R	FBgn0053967-1_firstintron	DR	10547965	10548291	7	5.98	1.06e-06	8.29e-35	64.7	325	313	2	0.02154	0	0	5	0	0	2	0	0	0	7
1095	chr3R	FBgn0053967-1_firstintron	DR	10547896	10548291	8	6.52	3e-07	5.55e-39	72.7	394	381	2	0.0203	0	0	5	0	0	3	0	0	0	8
1096	chr3R	FBgn0053967-1_firstintron	DR	10548176	10548207	2	3.6	0.000249	1.58e-10	17.4	30	18	1	0.06667	0	0	2	0	0	0	0	0	0	2
1097	chr3R	FBgn0053967-1_firstintron	DR	10548144	10548207	3	4.29	5.06e-05	1.12e-14	25.3	62	49	2	0.04839	0	0	2	0	0	1	0	0	0	3
1098	chr3R	FBgn0053967-1_firstintron	DR	10548135	10548207	4	5.91	1.22e-06	2.58e-19	34.5	71	58	2	0.05634	0	0	2	0	0	2	0	0	0	4
1099	chr3R	FBgn0053967-1_firstintron	DR	10548089	10548207	5	6.26	5.48e-07	6.97e-25	45.8	117	105	2	0.04274	0	0	3	0	0	2	0	0	0	5
1100	chr3R	FBgn0053967-1_firstintron	DR	10547965	10548207	6	5.63	2.32e-06	2.44e-29	53.6	241	229	2	0.0249	0	0	4	0	0	2	0	0	0	6
1101	chr3R	FBgn0053967-1_firstintron	DR	10547896	10548207	7	6.14	7.17e-07	1.63e-33	61.6	310	297	2	0.02258	0	0	4	0	0	3	0	0	0	7
1102	chr3R	FBgn0053967-1_firstintron	DR	10548144	10548205	3	4.37	4.32e-05	4.4e-10	18.5	60	47	1	0.05	0	0	2	0	0	1	0	0	0	3
1103	chr3R	FBgn0053967-1_firstintron	DR	10548135	10548205	4	6	1e-06	1.01e-14	27.7	69	56	1	0.05797	0	0	2	0	0	2	0	0	0	4
1104	chr3R	FBgn0053967-1_firstintron	DR	10548089	10548205	5	6.31	4.86e-07	2.73e-20	39	115	103	1	0.04348	0	0	3	0	0	2	0	0	0	5
1105	chr3R	FBgn0053967-1_firstintron	DR	10547965	10548205	6	5.66	2.19e-06	9.57e-25	46.8	239	227	1	0.0251	0	0	4	0	0	2	0	0	0	6
1106	chr3R	FBgn0053967-1_firstintron	DR	10547896	10548205	7	6.17	6.82e-07	6.41e-29	54.8	308	295	1	0.02273	0	0	4	0	0	3	0	0	0	7
1107	chr3R	FBgn0053967-1_firstintron	DR	10548144	10548190	2	2.96	0.0011	1.42e-10	19.4	45	32	1	0.04444	0	0	1	0	0	1	0	0	0	2
1108	chr3R	FBgn0053967-1_firstintron	DR	10548135	10548190	3	4.6	2.52e-05	3.27e-15	28.6	54	41	1	0.05556	0	0	1	0	0	2	0	0	0	3
1109	chr3R	FBgn0053967-1_firstintron	DR	10548089	10548190	4	4.99	1.03e-05	8.82e-21	39.9	100	88	1	0.04	0	0	2	0	0	2	0	0	0	4
1110	chr3R	FBgn0053967-1_firstintron	DR	10547965	10548190	5	4.53	2.94e-05	3.09e-25	47.7	224	212	1	0.02232	0	0	3	0	0	2	0	0	0	5
1111	chr3R	FBgn0053967-1_firstintron	DR	10547896	10548190	6	5.08	8.31e-06	2.07e-29	55.7	293	280	1	0.02048	0	0	3	0	0	3	0	0	0	6
1112	chr3R	FBgn0053967-1_firstintron	DR	10548144	10548186	2	3.1	0.000798	2.7e-12	21.4	41	28	0	0.04878	0	0	1	0	0	1	0	0	0	2
1113	chr3R	FBgn0053967-1_firstintron	DR	10548135	10548186	3	4.78	1.65e-05	6.21e-17	30.6	50	37	0	0.06	0	0	1	0	0	2	0	0	0	3
1114	chr3R	FBgn0053967-1_firstintron	DR	10548089	10548186	4	5.08	8.24e-06	1.68e-22	41.9	96	84	0	0.04167	0	0	2	0	0	2	0	0	0	4
1115	chr3R	FBgn0053967-1_firstintron	DR	10547965	10548186	5	4.58	2.66e-05	5.86e-27	49.7	220	208	0	0.02273	0	0	3	0	0	2	0	0	0	5
1116	chr3R	FBgn0053967-1_firstintron	DR	10547896	10548186	6	5.12	7.59e-06	3.93e-31	57.7	289	276	0	0.02076	0	0	3	0	0	3	0	0	0	6
1117	chr3R	FBgn0053967-1_firstintron	DR	10548089	10548159	3	4.05	8.89e-05	1.92e-10	19.2	69	57	0	0.04348	0	0	1	0	0	2	0	0	0	3
1118	chr3R	FBgn0053967-1_firstintron	DR	10547965	10548159	4	3.6	0.000253	6.71e-15	27	193	181	0	0.02073	0	0	2	0	0	2	0	0	0	4
1119	chr3R	FBgn0053967-1_firstintron	DR	10547896	10548159	5	4.17	6.76e-05	4.5e-19	35	262	249	0	0.01908	0	0	2	0	0	3	0	0	0	5
1120	chr3R	FBgn0053967-1_firstintron	DR	10548089	10548150	2	2.56	0.00278	6.21e-11	20.5	60	48	0	0.03333	0	0	1	0	0	1	0	0	0	2
1121	chr3R	FBgn0053967-1_firstintron	DR	10547965	10548150	3	2.49	0.00327	2.17e-15	28.3	184	172	0	0.0163	0	0	2	0	0	1	0	0	0	3
1122	chr3R	FBgn0053967-1_firstintron	DR	10547896	10548150	4	3.1	0.000793	1.46e-19	36.3	253	240	0	0.01581	0	0	2	0	0	2	0	0	0	4
1123	chr3R	FBgn0053967-1_firstintron	DR	10547896	10548103	3	2.34	0.00459	6.33e-15	27.1	206	193	0	0.01456	0	0	2	0	0	1	0	0	0	3
1124	chr3R	FBgn0053967-1_firstintron	DR	10547896	10547979	2	2.22	0.00606	2.35e-09	15.8	82	69	0	0.02439	0	0	1	0	0	1	0	0	0	2
1125	chr3R	FBgn0053967-1_firstintron	DR	10543183	10543866	5	2.16	0.00686	1.53e-22	40.8	682	669	0	0.00733	0	1	1	0	0	2	0	1	0	5
1126	chr3R	FBgn0053967-1_firstintron	DR	10543183	10543424	3	2.13	0.00734	2.26e-14	26.4	240	227	0	0.0125	0	0	1	0	0	2	0	0	0	3
1127	chr3R	FBgn0053967-1_firstintron	DR	10543183	10543214	2	3.68	0.000211	2.38e-10	19	30	17	0	0.06667	0	0	1	0	0	1	0	0	0	2
1128	chr3R	FBgn0053967-1_firstintron	DR	10542251	10542343	2	2.11	0.00781	1.4e-09	16.9	91	78	0	0.02198	0	0	0	0	0	2	0	0	0	2
1129	chr3R	FBgn0053967-1_firstintron	DR	10542231	10542343	3	3.25	0.000569	2.52e-14	26.3	111	98	0	0.02703	0	0	0	0	0	3	0	0	0	3
1130	chr3R	FBgn0053967-1_firstintron	DR	10542109	10542343	4	3.24	0.000571	1.79e-18	32.4	233	221	0	0.01717	0	0	1	0	0	3	0	0	0	4
1131	chr3R	FBgn0053967-1_firstintron	DR	10542023	10542343	5	3.72	0.000191	3.04e-24	43.3	319	306	0	0.01567	0	0	1	0	0	4	0	0	0	5
1132	chr3R	FBgn0053967-1_firstintron	DR	10542017	10542343	6	4.79	1.62e-05	6.39e-32	55.5	325	312	0	0.01846	0	0	1	0	0	5	0	0	0	6
1133	chr3R	FBgn0053967-1_firstintron	DR	10542011	10542343	7	5.93	1.19e-06	6.39e-36	62.8	331	318	0	0.02115	0	0	1	0	0	6	0	0	0	7
1134	chr3R	FBgn0053967-1_firstintron	DR	10541999	10542343	8	7.05	8.95e-08	1.47e-40	72	343	330	0	0.02332	0	0	1	0	0	7	0	0	0	8
1135	chr3R	FBgn0053967-1_firstintron	DR	10541656	10542343	9	5.51	3.06e-06	2.06e-45	81.6	686	673	0	0.01312	0	0	1	0	0	8	0	0	0	9
1136	chr3R	FBgn0053967-1_firstintron	DR	10541636	10542343	10	6.37	4.32e-07	1.34e-49	86.6	706	695	0	0.01416	0	0	1	0	0	8	1	0	0	10
1137	chr3R	FBgn0053967-1_firstintron	DR	10542231	10542266	2	3.42	0.000382	2.52e-10	19	34	21	0	0.05882	0	0	0	0	0	2	0	0	0	2
1138	chr3R	FBgn0053967-1_firstintron	DR	10542109	10542266	3	2.72	0.00191	1.79e-14	25.1	156	144	0	0.01923	0	0	1	0	0	2	0	0	0	3
1139	chr3R	FBgn0053967-1_firstintron	DR	10542023	10542266	4	3.18	0.000658	3.04e-20	36	242	229	0	0.01653	0	0	1	0	0	3	0	0	0	4
1140	chr3R	FBgn0053967-1_firstintron	DR	10542017	10542266	5	4.3	5.02e-05	6.39e-28	48.2	248	235	0	0.02016	0	0	1	0	0	4	0	0	0	5
1141	chr3R	FBgn0053967-1_firstintron	DR	10542011	10542266	6	5.49	3.22e-06	6.39e-32	55.5	254	241	0	0.02362	0	0	1	0	0	5	0	0	0	6
1142	chr3R	FBgn0053967-1_firstintron	DR	10541999	10542266	7	6.67	2.14e-07	1.47e-36	64.7	266	253	0	0.02632	0	0	1	0	0	6	0	0	0	7
1143	chr3R	FBgn0053967-1_firstintron	DR	10541656	10542266	8	4.98	1.05e-05	2.06e-41	74.3	609	596	0	0.01314	0	0	1	0	0	7	0	0	0	8
1144	chr3R	FBgn0053967-1_firstintron	DR	10541636	10542266	9	5.83	1.47e-06	1.34e-45	79.3	629	618	0	0.01431	0	0	1	0	0	7	1	0	0	9
1145	chr3R	FBgn0053967-1_firstintron	DR	10541484	10542266	10	5.95	1.13e-06	8.69e-50	85.6	781	769	0	0.0128	0	0	2	0	0	7	1	0	0	10
1146	chr3R	FBgn0053967-1_firstintron	DR	10542023	10542246	3	2.24	0.00579	2.17e-15	26.4	222	209	0	0.01351	0	0	1	0	0	2	0	0	0	3
1147	chr3R	FBgn0053967-1_firstintron	DR	10542017	10542246	4	3.29	0.000511	4.56e-23	38.6	228	215	0	0.01754	0	0	1	0	0	3	0	0	0	4
1148	chr3R	FBgn0053967-1_firstintron	DR	10542011	10542246	5	4.44	3.65e-05	4.56e-27	45.9	234	221	0	0.02137	0	0	1	0	0	4	0	0	0	5
1149	chr3R	FBgn0053967-1_firstintron	DR	10541999	10542246	6	5.59	2.59e-06	1.05e-31	55.1	246	233	0	0.02439	0	0	1	0	0	5	0	0	0	6
1150	chr3R	FBgn0053967-1_firstintron	DR	10541656	10542246	7	4.14	7.23e-05	1.47e-36	64.7	589	576	0	0.01188	0	0	1	0	0	6	0	0	0	7
1151	chr3R	FBgn0053967-1_firstintron	DR	10541636	10542246	8	4.97	1.08e-05	9.55e-41	69.7	609	598	0	0.01314	0	0	1	0	0	6	1	0	0	8
1152	chr3R	FBgn0053967-1_firstintron	DR	10541484	10542246	9	5.12	7.56e-06	6.21e-45	76	761	749	0	0.01183	0	0	2	0	0	6	1	0	0	9
1153	chr3R	FBgn0053967-1_firstintron	DR	10542023	10542123	2	2.02	0.00954	1.21e-10	17	99	86	0	0.0202	0	0	1	0	0	1	0	0	0	2
1154	chr3R	FBgn0053967-1_firstintron	DR	10542017	10542123	3	3.33	0.000463	2.53e-18	29.2	105	92	0	0.02857	0	0	1	0	0	2	0	0	0	3
1155	chr3R	FBgn0053967-1_firstintron	DR	10542011	10542123	4	4.76	1.72e-05	2.53e-22	36.5	111	98	0	0.03604	0	0	1	0	0	3	0	0	0	4
1156	chr3R	FBgn0053967-1_firstintron	DR	10541999	10542123	5	6.14	7.28e-07	5.83e-27	45.7	123	110	0	0.04065	0	0	1	0	0	4	0	0	0	5
1157	chr3R	FBgn0053967-1_firstintron	DR	10541656	10542123	6	3.83	0.000146	8.16e-32	55.3	466	453	0	0.01288	0	0	1	0	0	5	0	0	0	6
1158	chr3R	FBgn0053967-1_firstintron	DR	10541636	10542123	7	4.7	2e-05	5.31e-36	60.3	486	475	0	0.0144	0	0	1	0	0	5	1	0	0	7
1159	chr3R	FBgn0053967-1_firstintron	DR	10541484	10542123	8	4.82	1.52e-05	3.45e-40	66.6	638	626	0	0.01254	0	0	2	0	0	5	1	0	0	8
1160	chr3R	FBgn0053967-1_firstintron	DR	10541999	10542038	4	8.66	2.18e-09	3.91e-11	20.1	38	25	0	0.10526	0	0	0	0	0	4	0	0	0	4
1161	chr3R	FBgn0053967-1_firstintron	DR	10541656	10542038	5	3.33	0.000467	5.47e-16	29.7	381	368	0	0.01312	0	0	0	0	0	5	0	0	0	5
1162	chr3R	FBgn0053967-1_firstintron	DR	10541636	10542038	6	4.21	6.15e-05	3.56e-20	34.7	401	390	0	0.01496	0	0	0	0	0	5	1	0	0	6
1163	chr3R	FBgn0053967-1_firstintron	DR	10541484	10542038	7	4.32	4.79e-05	2.31e-24	41	553	541	0	0.01266	0	0	1	0	0	5	1	0	0	7
1164	chr3R	FBgn0053967-1_firstintron	DR	10541999	10542032	3	6.32	4.85e-07	4.83e-13	21.4	32	19	0	0.09375	0	0	0	0	0	3	0	0	0	3
1165	chr3R	FBgn0053967-1_firstintron	DR	10541656	10542032	4	2.42	0.00381	6.76e-18	31	375	362	0	0.01067	0	0	0	0	0	4	0	0	0	4
1166	chr3R	FBgn0053967-1_firstintron	DR	10541636	10542032	5	3.24	0.000571	4.4e-22	36	395	384	0	0.01266	0	0	0	0	0	4	1	0	0	5
1167	chr3R	FBgn0053967-1_firstintron	DR	10541484	10542032	6	3.43	0.000371	2.86e-26	42.3	547	535	0	0.01097	0	0	1	0	0	4	1	0	0	6
1168	chr3R	FBgn0053967-1_firstintron	DR	10541636	10542026	4	2.35	0.00447	9.1e-14	21.9	389	378	0	0.01028	0	0	0	0	0	3	1	0	0	4
1169	chr3R	FBgn0053967-1_firstintron	DR	10541484	10542026	5	2.6	0.00249	5.92e-18	28.2	541	529	0	0.00924	0	0	1	0	0	3	1	0	0	5
1170	chr3R	FBgn0053967-1_firstintron	DR	10541636	10541671	2	3.31	0.000485	9.1e-10	14.6	34	23	0	0.05882	0	0	0	0	0	1	1	0	0	2
1171	chr3R	FBgn0053967-1_firstintron	DR	10541484	10541671	3	2.47	0.00338	5.92e-14	20.9	186	174	0	0.01613	0	0	1	0	0	1	1	0	0	3
1172	chr3R	FBgn0053967-1_firstintron	DR	10541198	10541671	4	2.05	0.00895	3.08e-19	31.2	472	459	0	0.00847	0	0	1	0	0	2	1	0	0	4
1173	chr3R	FBgn0053967-1_firstintron	DR	10541154	10541671	5	2.7	0.00199	2.83e-23	37.4	516	503	0	0.00969	1	0	1	0	0	2	1	0	0	5
1174	chr3R	FBgn0053967-1_firstintron	DR	10541154	10541213	2	2.62	0.00241	4.78e-10	16.5	58	45	0	0.03448	1	0	0	0	0	1	0	0	0	2
1175	chr3R	FBgn0053967-1_firstintron	DR	10540236	10540280	2	3.22	0.000601	1.66e-09	14.4	43	25	0	0.04651	0	0	1	0	0	0	0	0	1	2
1176	chr3R	FBgn0053967-1_firstintron	DR	10540236	10540280	3	5.12	7.55e-06	1.44e-13	20.1	43	31	2	0.06977	0	0	2	0	0	0	0	0	1	3
1177	chr3R	FBgn0053967-1_firstintron	DR	10540136	10540280	4	4.2	6.38e-05	2.74e-18	29.3	143	131	3	0.02797	0	0	3	0	0	0	0	0	1	4
1178	chr3R	FBgn0053967-1_firstintron	DR	10540021	10540280	5	4.2	6.36e-05	7.41e-24	40.6	258	246	3	0.01938	0	0	4	0	0	0	0	0	1	5
1179	chr3R	FBgn0053967-1_firstintron	DR	10539994	10540280	6	5.18	6.62e-06	1.41e-28	49.4	285	270	3	0.02105	0	0	4	0	0	0	0	1	1	6
1180	chr3R	FBgn0053967-1_firstintron	DR	10539991	10540280	7	6.38	4.15e-07	1.17e-32	55.2	288	276	3	0.02431	0	0	5	0	0	0	0	1	1	7
1181	chr3R	FBgn0053967-1_firstintron	DR	10539978	10540280	8	7.63	2.36e-08	6.08e-37	62.9	301	283	3	0.02658	0	0	5	0	1	0	0	1	1	8
1182	chr3R	FBgn0053967-1_firstintron	DR	10539973	10540280	9	8.86	1.39e-09	1.82e-42	74.1	306	294	3	0.02941	0	0	6	0	1	0	0	1	1	9
1183	chr3R	FBgn0053967-1_firstintron	DR	10539821	10540280	10	8.32	4.83e-09	1.7e-47	84	458	445	3	0.02183	0	0	6	0	1	1	0	1	1	10
1184	chr3R	FBgn0053967-1_firstintron	DR	10539597	10540280	11	7.56	2.74e-08	9.83e-52	92.2	682	669	3	0.01613	0	0	6	0	1	2	0	1	1	11
1185	chr3R	FBgn0053967-1_firstintron	DR	10540136	10540256	3	3.12	0.000756	3.8e-10	17.8	119	107	3	0.02521	0	0	2	0	0	0	0	0	1	3
1186	chr3R	FBgn0053967-1_firstintron	DR	10540021	10540256	4	3.24	0.000581	1.03e-15	29.1	234	222	3	0.01709	0	0	3	0	0	0	0	0	1	4
1187	chr3R	FBgn0053967-1_firstintron	DR	10539994	10540256	5	4.2	6.36e-05	1.95e-20	37.9	261	246	3	0.01916	0	0	3	0	0	0	0	1	1	5
1188	chr3R	FBgn0053967-1_firstintron	DR	10539991	10540256	6	5.37	4.28e-06	1.62e-24	43.7	264	252	3	0.02273	0	0	4	0	0	0	0	1	1	6
1189	chr3R	FBgn0053967-1_firstintron	DR	10539978	10540256	7	6.59	2.57e-07	8.41e-29	51.4	277	259	3	0.02527	0	0	4	0	1	0	0	1	1	7
1190	chr3R	FBgn0053967-1_firstintron	DR	10539973	10540256	8	7.81	1.56e-08	2.52e-34	62.6	282	270	3	0.02837	0	0	5	0	1	0	0	1	1	8
1191	chr3R	FBgn0053967-1_firstintron	DR	10539821	10540256	9	7.34	4.58e-08	2.35e-39	72.5	434	421	3	0.02074	0	0	5	0	1	1	0	1	1	9
1192	chr3R	FBgn0053967-1_firstintron	DR	10539597	10540256	10	6.68	2.09e-07	1.36e-43	80.7	658	645	3	0.0152	0	0	5	0	1	2	0	1	1	10
1193	chr3R	FBgn0053967-1_firstintron	DR	10540021	10540253	3	2.18	0.00662	1.23e-15	28.9	231	219	3	0.01299	0	0	2	0	0	0	0	0	1	3
1194	chr3R	FBgn0053967-1_firstintron	DR	10539994	10540253	4	3.08	0.000833	2.34e-20	37.7	258	243	3	0.0155	0	0	2	0	0	0	0	1	1	4
1195	chr3R	FBgn0053967-1_firstintron	DR	10539991	10540253	5	4.17	6.76e-05	1.94e-24	43.5	261	249	3	0.01916	0	0	3	0	0	0	0	1	1	5
1196	chr3R	FBgn0053967-1_firstintron	DR	10539978	10540253	6	5.33	4.73e-06	1.01e-28	51.2	274	256	3	0.0219	0	0	3	0	1	0	0	1	1	6
1197	chr3R	FBgn0053967-1_firstintron	DR	10539973	10540253	7	6.49	3.23e-07	3.03e-34	62.4	279	267	3	0.02509	0	0	4	0	1	0	0	1	1	7
1198	chr3R	FBgn0053967-1_firstintron	DR	10539821	10540253	8	6.19	6.42e-07	2.82e-39	72.3	431	418	3	0.01856	0	0	4	0	1	1	0	1	1	8
1199	chr3R	FBgn0053967-1_firstintron	DR	10539597	10540253	9	5.69	2.04e-06	1.63e-43	80.5	655	642	3	0.01374	0	0	4	0	1	2	0	1	1	9
1200	chr3R	FBgn0053967-1_firstintron	DR	10540021	10540252	3	2.19	0.00654	4.05e-15	26.4	230	218	2	0.01304	0	0	3	0	0	0	0	0	0	3
1201	chr3R	FBgn0053967-1_firstintron	DR	10539994	10540252	4	3.09	0.000819	7.7e-20	35.2	257	242	2	0.01556	0	0	3	0	0	0	0	1	0	4
1202	chr3R	FBgn0053967-1_firstintron	DR	10539991	10540252	5	4.18	6.63e-05	6.39e-24	41	260	248	2	0.01923	0	0	4	0	0	0	0	1	0	5
1203	chr3R	FBgn0053967-1_firstintron	DR	10539978	10540252	6	5.34	4.62e-06	3.32e-28	48.7	273	255	2	0.02198	0	0	4	0	1	0	0	1	0	6
1204	chr3R	FBgn0053967-1_firstintron	DR	10539973	10540252	7	6.5	3.14e-07	9.97e-34	59.9	278	266	2	0.02518	0	0	5	0	1	0	0	1	0	7
1205	chr3R	FBgn0053967-1_firstintron	DR	10539821	10540252	8	6.2	6.3e-07	9.27e-39	69.8	430	417	2	0.0186	0	0	5	0	1	1	0	1	0	8
1206	chr3R	FBgn0053967-1_firstintron	DR	10539597	10540252	9	5.7	2.01e-06	5.38e-43	78	654	641	2	0.01376	0	0	5	0	1	2	0	1	0	9
1207	chr3R	FBgn0053967-1_firstintron	DR	10540021	10540250	3	2.2	0.00637	4.46e-15	26.2	228	216	1	0.01316	0	0	3	0	0	0	0	0	0	3
1208	chr3R	FBgn0053967-1_firstintron	DR	10539994	10540250	4	3.1	0.000793	8.48e-20	35	255	240	1	0.01569	0	0	3	0	0	0	0	1	0	4
1209	chr3R	FBgn0053967-1_firstintron	DR	10539991	10540250	5	4.2	6.36e-05	7.04e-24	40.8	258	246	1	0.01938	0	0	4	0	0	0	0	1	0	5
1210	chr3R	FBgn0053967-1_firstintron	DR	10539978	10540250	6	5.36	4.39e-06	3.66e-28	48.5	271	253	1	0.02214	0	0	4	0	1	0	0	1	0	6
1211	chr3R	FBgn0053967-1_firstintron	DR	10539973	10540250	7	6.53	2.97e-07	1.1e-33	59.7	276	264	1	0.02536	0	0	5	0	1	0	0	1	0	7
1212	chr3R	FBgn0053967-1_firstintron	DR	10539821	10540250	8	6.22	6.06e-07	1.02e-38	69.6	428	415	1	0.01869	0	0	5	0	1	1	0	1	0	8
1213	chr3R	FBgn0053967-1_firstintron	DR	10539597	10540250	9	5.71	1.96e-06	5.92e-43	77.8	652	639	1	0.0138	0	0	5	0	1	2	0	1	0	9
1214	chr3R	FBgn0053967-1_firstintron	DR	10540021	10540248	3	2.21	0.0062	5.64e-16	30.5	226	214	0	0.01327	0	0	3	0	0	0	0	0	0	3
1215	chr3R	FBgn0053967-1_firstintron	DR	10539994	10540248	4	3.12	0.000767	1.07e-20	39.3	253	238	0	0.01581	0	0	3	0	0	0	0	1	0	4
1216	chr3R	FBgn0053967-1_firstintron	DR	10539991	10540248	5	4.21	6.1e-05	8.9e-25	45.1	256	244	0	0.01953	0	0	4	0	0	0	0	1	0	5
1217	chr3R	FBgn0053967-1_firstintron	DR	10539978	10540248	6	5.38	4.18e-06	4.63e-29	52.8	269	251	0	0.0223	0	0	4	0	1	0	0	1	0	6
1218	chr3R	FBgn0053967-1_firstintron	DR	10539973	10540248	7	6.55	2.8e-07	1.39e-34	64	274	262	0	0.02555	0	0	5	0	1	0	0	1	0	7
1219	chr3R	FBgn0053967-1_firstintron	DR	10539821	10540248	8	6.24	5.82e-07	1.29e-39	73.9	426	413	0	0.01878	0	0	5	0	1	1	0	1	0	8
1220	chr3R	FBgn0053967-1_firstintron	DR	10539597	10540248	9	5.72	1.91e-06	7.49e-44	82.1	650	637	0	0.01385	0	0	5	0	1	2	0	1	0	9
1221	chr3R	FBgn0053967-1_firstintron	DR	10539994	10540150	3	2.76	0.00176	9.75e-16	29.3	155	140	0	0.01935	0	0	2	0	0	0	0	1	0	3
1222	chr3R	FBgn0053967-1_firstintron	DR	10539991	10540150	4	3.99	0.000102	8.09e-20	35.1	158	146	0	0.02532	0	0	3	0	0	0	0	1	0	4
1223	chr3R	FBgn0053967-1_firstintron	DR	10539978	10540150	5	5.3	4.99e-06	4.21e-24	42.8	171	153	0	0.02924	0	0	3	0	1	0	0	1	0	5
1224	chr3R	FBgn0053967-1_firstintron	DR	10539973	10540150	6	6.61	2.48e-07	1.26e-29	54	176	164	0	0.03409	0	0	4	0	1	0	0	1	0	6
1225	chr3R	FBgn0053967-1_firstintron	DR	10539821	10540150	7	5.96	1.11e-06	1.17e-34	63.9	328	315	0	0.02134	0	0	4	0	1	1	0	1	0	7
1226	chr3R	FBgn0053967-1_firstintron	DR	10539597	10540150	8	5.31	4.85e-06	6.81e-39	72.1	552	539	0	0.01449	0	0	4	0	1	2	0	1	0	8
1227	chr3R	FBgn0053967-1_firstintron	DR	10539994	10540035	2	3.22	0.000601	5.13e-11	20.1	40	25	0	0.05	0	0	1	0	0	0	0	1	0	2
1228	chr3R	FBgn0053967-1_firstintron	DR	10539991	10540035	3	5.12	7.55e-06	4.26e-15	25.9	43	31	0	0.06977	0	0	2	0	0	0	0	1	0	3
1229	chr3R	FBgn0053967-1_firstintron	DR	10539978	10540035	4	7.04	9.01e-08	2.21e-19	33.6	56	38	0	0.07143	0	0	2	0	1	0	0	1	0	4
1230	chr3R	FBgn0053967-1_firstintron	DR	10539973	10540035	5	8.67	2.16e-09	6.64e-25	44.8	61	49	0	0.08197	0	0	3	0	1	0	0	1	0	5
1231	chr3R	FBgn0053967-1_firstintron	DR	10539821	10540035	6	6.02	9.54e-07	6.18e-30	54.7	213	200	0	0.02817	0	0	3	0	1	1	0	1	0	6
1232	chr3R	FBgn0053967-1_firstintron	DR	10539597	10540035	7	5.04	9.2e-06	3.58e-34	62.9	437	424	0	0.01602	0	0	3	0	1	2	0	1	0	7
1233	chr3R	FBgn0053967-1_firstintron	DR	10539302	10540035	8	4.38	4.14e-05	1.18e-38	71.1	732	716	0	0.01093	0	1	3	0	1	2	0	1	0	8
1234	chr3R	FBgn0053967-1_firstintron	DR	10539978	10540011	3	7.63	2.32e-08	9.88e-10	16.5	32	14	0	0.09375	0	0	1	0	1	0	0	1	0	3
1235	chr3R	FBgn0053967-1_firstintron	DR	10539973	10540011	4	8.66	2.18e-09	2.96e-15	27.7	37	25	0	0.10811	0	0	2	0	1	0	0	1	0	4
1236	chr3R	FBgn0053967-1_firstintron	DR	10539821	10540011	5	4.96	1.08e-05	2.76e-20	37.6	189	176	0	0.02646	0	0	2	0	1	1	0	1	0	5
1237	chr3R	FBgn0053967-1_firstintron	DR	10539597	10540011	6	4.15	7.13e-05	1.6e-24	45.8	413	400	0	0.01453	0	0	2	0	1	2	0	1	0	6
1238	chr3R	FBgn0053967-1_firstintron	DR	10539302	10540011	7	3.63	0.000234	5.28e-29	54	708	692	0	0.00989	0	1	2	0	1	2	0	1	0	7
1239	chr3R	FBgn0053967-1_firstintron	DR	10539973	10540005	3	6.32	4.85e-07	2.49e-10	17	31	19	0	0.09677	0	0	2	0	1	0	0	0	0	3
1240	chr3R	FBgn0053967-1_firstintron	DR	10539821	10540005	4	3.71	0.000195	2.32e-15	26.9	183	170	0	0.02186	0	0	2	0	1	1	0	0	0	4
1241	chr3R	FBgn0053967-1_firstintron	DR	10539597	10540005	5	3.19	0.000645	1.34e-19	35.1	407	394	0	0.01229	0	0	2	0	1	2	0	0	0	5
1242	chr3R	FBgn0053967-1_firstintron	DR	10539302	10540005	6	2.85	0.00141	4.43e-24	43.3	702	686	0	0.00855	0	1	2	0	1	2	0	0	0	6
1243	chr3R	FBgn0053967-1_firstintron	DR	10539821	10539998	3	2.56	0.00278	4.84e-10	17.6	176	163	0	0.01705	0	0	1	0	1	1	0	0	0	3
1244	chr3R	FBgn0053967-1_firstintron	DR	10539597	10539998	4	2.31	0.00486	2.8e-14	25.8	400	387	0	0.01	0	0	1	0	1	2	0	0	0	4
1245	chr3R	FBgn0053967-1_firstintron	DR	10539302	10539998	5	2.14	0.0073	9.26e-19	34	695	679	0	0.00719	0	1	1	0	1	2	0	0	0	5
1246	chr3R	FBgn0053970-1_firstintron	DR	22150434	22150476	2	3.22	0.000601	8.9e-09	11.6	41	25	0	0.04878	0	1	0	1	0	0	0	0	0	2
1247	chr3R	FBgn0053970-1_firstintron	DR	22150434	22150672	3	2.17	0.0068	3.2e-13	19.7	237	221	0	0.01266	0	2	0	1	0	0	0	0	0	3
1248	chr3R	FBgn0053970-1_firstintron	DR	22151216	22151298	2	2.27	0.00534	4.96e-09	15.3	81	65	0	0.02469	0	1	0	0	0	1	0	0	0	2
1249	chr3R	FBgn0053970-1_firstintron	DR	22153909	22154131	3	2.24	0.00571	1.49e-14	26.8	221	208	0	0.01357	0	0	0	0	0	3	0	0	0	3
1250	chr3R	FBgn0053970-1_firstintron	DR	22153909	22154193	4	2.93	0.00117	6.39e-19	34.7	283	265	0	0.01413	0	0	0	0	1	3	0	0	0	4
1251	chr3R	FBgn0053970-1_firstintron	DR	22153909	22154250	5	3.57	0.000268	5.81e-23	40.3	340	328	0	0.01471	0	0	1	0	1	3	0	0	0	5
1252	chr3R	FBgn0053970-1_firstintron	DR	22153909	22154382	6	3.8	0.000157	3.08e-27	48.6	472	459	0	0.01271	0	0	1	0	1	4	0	0	0	6
1253	chr3R	FBgn0053970-1_firstintron	DR	22153909	22154683	7	3.38	0.00042	2.19e-31	56.5	773	760	0	0.00906	0	0	1	0	1	5	0	0	0	7
1254	chr3R	FBgn0053970-1_firstintron	DR	22154108	22154193	3	3.82	0.00015	3.91e-09	15.4	84	66	0	0.03571	0	0	0	0	1	2	0	0	0	3
1255	chr3R	FBgn0053970-1_firstintron	DR	22154108	22154250	4	4.22	5.96e-05	3.56e-13	21	141	129	0	0.02837	0	0	1	0	1	2	0	0	0	4
1256	chr3R	FBgn0053970-1_firstintron	DR	22154108	22154382	5	4.07	8.43e-05	1.89e-17	29.3	273	260	0	0.01832	0	0	1	0	1	3	0	0	0	5
1257	chr3R	FBgn0053970-1_firstintron	DR	22154108	22154683	6	3.32	0.000482	1.34e-21	37.2	574	561	0	0.01045	0	0	1	0	1	4	0	0	0	6
1258	chr3R	FBgn0053970-1_firstintron	DR	22154108	22154742	7	3.96	0.000111	1e-25	44.5	633	615	0	0.01106	0	0	1	0	2	4	0	0	0	7
1259	chr3R	FBgn0053970-1_firstintron	DR	22154116	22154193	2	2.38	0.00419	3.05e-10	18	76	58	0	0.02632	0	0	0	0	1	1	0	0	0	2
1260	chr3R	FBgn0053970-1_firstintron	DR	22154116	22154250	3	2.95	0.00112	2.78e-14	23.6	133	121	0	0.02256	0	0	1	0	1	1	0	0	0	3
1261	chr3R	FBgn0053970-1_firstintron	DR	22154116	22154382	4	3.02	0.000961	1.47e-18	31.9	265	252	0	0.01509	0	0	1	0	1	2	0	0	0	4
1262	chr3R	FBgn0053970-1_firstintron	DR	22154116	22154683	5	2.52	0.00303	1.05e-22	39.8	566	553	0	0.00883	0	0	1	0	1	3	0	0	0	5
1263	chr3R	FBgn0053970-1_firstintron	DR	22154116	22154742	6	3.13	0.000738	7.84e-27	47.1	625	607	0	0.0096	0	0	1	0	2	3	0	0	0	6
1264	chr3R	FBgn0053970-1_firstintron	DR	22154173	22154250	2	2.29	0.00517	3.91e-09	13.5	76	64	0	0.02632	0	0	1	0	1	0	0	0	0	2
1265	chr3R	FBgn0053970-1_firstintron	DR	22154173	22154382	3	2.33	0.00473	2.07e-13	21.8	208	195	0	0.01442	0	0	1	0	1	1	0	0	0	3
1266	chr3R	FBgn0053970-1_firstintron	DR	22154173	22154742	5	2.53	0.00296	1.1e-21	37	568	550	0	0.0088	0	0	1	0	2	2	0	0	0	5
1267	chr3R	FBgn0053970-1_firstintron	DR	22154668	22154742	2	2.43	0.00374	5.32e-09	15.2	73	55	0	0.0274	0	0	0	0	1	1	0	0	0	2
1268	chr2R	FBgn0082585-1_firstintron	DR	7284260	7284348	2	2.19	0.00643	5.07e-09	14.7	87	71	0	0.02299	0	1	0	0	1	0	0	0	0	2
1269	chr2R	FBgn0082585-1_firstintron	DR	7279947	7280046	2	2.08	0.00823	1.06e-12	22.9	98	80	0	0.02041	0	0	0	0	0	1	0	0	1	2
1270	chr2R	FBgn0082585-1_firstintron	DR	7279135	7279334	3	2.39	0.00406	3.48e-13	23.6	198	185	0	0.01515	0	0	0	0	0	3	0	0	0	3
1271	chr2R	FBgn0082585-1_firstintron	DR	7279135	7279174	2	3.22	0.000601	4.9e-09	15.7	38	25	0	0.05263	0	0	0	0	0	2	0	0	0	2
1272	chr2R	FBgn0085408-1_firstintron	DR	10195887	10196339	4	2.12	0.00765	5.4e-17	24.7	451	439	0	0.00887	0	0	1	0	1	0	1	0	1	4
1273	chr2R	FBgn0085408-1_firstintron	DR	10195887	10196365	5	2.86	0.00139	5.4e-21	30.1	477	465	0	0.01048	0	0	2	0	1	0	1	0	1	5
1274	chr2R	FBgn0085408-1_firstintron	DR	10195887	10196510	6	3.14	0.000719	4.81e-25	37.1	622	604	1	0.00965	0	0	2	0	1	0	1	0	2	6
1275	chr2R	FBgn0085408-1_firstintron	DR	10195887	10196628	7	3.5	0.000319	1.25e-29	46.2	740	727	2	0.00946	0	0	2	0	1	1	1	0	2	7
1276	chr2R	FBgn0085408-1_firstintron	DR	10196261	10196308	2	3.1	0.000798	6.68e-09	14.3	46	28	0	0.04348	0	0	0	0	1	0	0	0	1	2
1277	chr2R	FBgn0085408-1_firstintron	DR	10196261	10196339	3	3.85	0.000142	5.81e-13	20	77	65	0	0.03896	0	0	1	0	1	0	0	0	1	3
1278	chr2R	FBgn0085408-1_firstintron	DR	10196261	10196365	4	4.92	1.21e-05	5.81e-17	25.4	103	91	0	0.03883	0	0	2	0	1	0	0	0	1	4
1279	chr2R	FBgn0085408-1_firstintron	DR	10196261	10196510	5	4.35	4.49e-05	5.17e-21	32.4	248	230	1	0.02016	0	0	2	0	1	0	0	0	2	5
1280	chr2R	FBgn0085408-1_firstintron	DR	10196261	10196628	6	4.47	3.41e-05	1.34e-25	41.5	366	353	2	0.01639	0	0	2	0	1	1	0	0	2	6
1281	chr2R	FBgn0085408-1_firstintron	DR	10196261	10196805	7	4.38	4.18e-05	3.23e-31	52.6	543	530	2	0.01289	1	0	2	0	1	1	0	0	2	7
1282	chr2R	FBgn0085408-1_firstintron	DR	10196288	10196339	2	2.78	0.00165	7.74e-09	12.7	50	38	0	0.04	0	0	1	0	0	0	0	0	1	2
1283	chr2R	FBgn0085408-1_firstintron	DR	10196288	10196365	3	3.87	0.000135	7.74e-13	18.1	76	64	0	0.03947	0	0	2	0	0	0	0	0	1	3
1284	chr2R	FBgn0085408-1_firstintron	DR	10196288	10196510	4	3.39	0.000405	6.89e-17	25.1	221	203	1	0.0181	0	0	2	0	0	0	0	0	2	4
1285	chr2R	FBgn0085408-1_firstintron	DR	10196288	10196628	5	3.58	0.00026	1.79e-21	34.2	339	326	2	0.01475	0	0	2	0	0	1	0	0	2	5
1286	chr2R	FBgn0085408-1_firstintron	DR	10196288	10196805	6	3.58	0.000264	4.3e-27	45.3	516	503	2	0.01163	1	0	2	0	0	1	0	0	2	6
1287	chr2R	FBgn0085408-1_firstintron	DR	10196325	10196365	2	3.14	0.000729	8.7e-09	11.1	39	27	0	0.05128	0	0	2	0	0	0	0	0	0	2
1288	chr2R	FBgn0085408-1_firstintron	DR	10196325	10196510	3	2.53	0.00294	7.74e-13	18.1	184	166	1	0.0163	0	0	2	0	0	0	0	0	1	3
1289	chr2R	FBgn0085408-1_firstintron	DR	10196325	10196628	4	2.79	0.00163	2.01e-17	27.2	302	289	2	0.01325	0	0	2	0	0	1	0	0	1	4
1290	chr2R	FBgn0085408-1_firstintron	DR	10196325	10196805	5	2.85	0.00141	4.83e-23	38.3	479	466	2	0.01044	1	0	2	0	0	1	0	0	1	5
1291	chr2R	FBgn0085408-1_firstintron	DR	10196351	10196805	4	2.11	0.00771	5.55e-19	32.6	453	440	2	0.00883	1	0	1	0	0	1	0	0	1	4
1292	chr2R	FBgn0085408-1_firstintron	DR	10196353	10196805	4	2.12	0.00759	1.67e-19	35.4	451	438	1	0.00887	1	0	1	0	0	1	0	0	1	4
1293	chr2R	FBgn0085408-1_firstintron	DR	10196490	10197229	5	2.02	0.00947	1.42e-23	41.8	738	723	2	0.00678	1	0	1	0	0	1	0	1	1	5
1294	chr2R	FBgn0085408-1_firstintron	DR	10196493	10197229	5	2.03	0.00931	1.02e-23	42.3	735	720	1	0.0068	1	0	1	0	0	1	0	2	0	5
1295	chr2R	FBgn0085408-1_firstintron	DR	10196613	10197334	5	2.08	0.00839	1.56e-24	44.1	720	702	1	0.00694	1	0	1	0	0	1	0	1	1	5
1296	chr2R	FBgn0085408-1_firstintron	DR	10196613	10197388	6	2.61	0.00244	1.25e-28	48.9	774	763	1	0.00775	1	0	1	0	0	1	1	1	1	6
1297	chr2R	FBgn0085408-1_firstintron	DR	10196790	10197388	5	2.41	0.0039	4.79e-24	39.8	597	586	1	0.00838	1	0	1	0	0	0	1	1	1	5
1298	chr2R	FBgn0085408-1_firstintron	DR	10197178	10197229	2	2.87	0.00136	2.55e-09	14.6	50	35	1	0.04	0	0	1	0	0	0	0	1	0	2
1299	chr2R	FBgn0085408-1_firstintron	DR	10197178	10197334	3	2.79	0.00164	2.5e-14	23.9	155	137	1	0.01935	0	0	1	0	0	0	0	1	1	3
1300	chr2R	FBgn0085408-1_firstintron	DR	10197178	10197388	4	3.44	0.000366	2e-18	28.7	209	198	1	0.01914	0	0	1	0	0	0	1	1	1	4
1301	chr2R	FBgn0085408-1_firstintron	DR	10197178	10197691	5	2.72	0.00192	3e-23	38.5	512	499	1	0.00977	1	0	1	0	0	0	1	1	1	5
1302	chr2R	FBgn0085408-1_firstintron	DR	10197178	10197720	6	3.48	0.000328	2.67e-27	45.5	541	523	1	0.01109	1	0	1	0	0	0	1	1	2	6
1303	chr2R	FBgn0085408-1_firstintron	DR	10197180	10197229	2	2.93	0.00119	3.63e-09	15	48	33	0	0.04167	0	0	0	0	0	0	0	1	1	2
1304	chr2R	FBgn0085408-1_firstintron	DR	10197180	10197334	3	2.8	0.00157	3.55e-14	24.3	153	135	0	0.01961	0	0	0	0	0	0	0	1	2	3
1305	chr2R	FBgn0085408-1_firstintron	DR	10197180	10197388	4	3.45	0.000351	2.84e-18	29.1	207	196	0	0.01932	0	0	0	0	0	0	1	1	2	4
1306	chr2R	FBgn0085408-1_firstintron	DR	10197180	10197691	5	2.73	0.00188	4.26e-23	38.9	510	497	0	0.0098	1	0	0	0	0	0	1	1	2	5
1307	chr2R	FBgn0085408-1_firstintron	DR	10197180	10197720	6	3.49	0.000321	3.8e-27	45.9	539	521	0	0.01113	1	0	0	0	0	0	1	1	3	6
1308	chr2R	FBgn0085408-1_firstintron	DR	10197212	10197388	3	2.55	0.00284	3.84e-14	21.9	175	164	0	0.01714	0	0	0	0	0	0	1	1	1	3
1309	chr2R	FBgn0085408-1_firstintron	DR	10197212	10197691	4	2.03	0.00936	5.76e-19	31.7	478	465	0	0.00837	1	0	0	0	0	0	1	1	1	4
1310	chr2R	FBgn0085408-1_firstintron	DR	10197212	10197720	5	2.76	0.00175	5.13e-23	38.7	507	489	0	0.00986	1	0	0	0	0	0	1	1	2	5
1311	chr2R	FBgn0085408-1_firstintron	DR	10197314	10197388	2	2.32	0.00483	7.84e-10	14.1	73	62	0	0.0274	0	0	0	0	0	0	1	0	1	2
1312	chr2R	FBgn0085408-1_firstintron	DR	10197314	10197720	4	2.31	0.00486	1.05e-18	30.9	405	387	0	0.00988	1	0	0	0	0	0	1	0	2	4
1313	chr2R	FBgn0085408-1_firstintron	DR	10197676	10197720	2	3.22	0.000601	1.34e-09	16.8	43	25	0	0.04651	1	0	0	0	0	0	0	0	1	2
1314	chr2R	FBgn0085408-1_firstintron	DR	10197676	10198422	5	2.01	0.0098	2.05e-22	37.7	745	729	2	0.00671	1	1	0	0	0	1	1	0	1	5
1315	chr2R	FBgn0085408-1_firstintron	DR	10198225	10198422	3	2.43	0.00374	1.54e-13	20.9	196	180	0	0.01531	0	1	0	0	0	1	1	0	0	3
1316	chr2R	FBgn0085408-1_firstintron	DR	10198225	10198505	4	2.93	0.00119	1.32e-17	28.5	279	266	0	0.01434	0	1	0	0	0	2	1	0	0	4
1317	chr2R	FBgn0085408-1_firstintron	DR	10198225	10198738	5	2.72	0.00192	7.54e-22	36.2	512	499	0	0.00977	1	1	0	0	0	2	1	0	0	5
1318	chr2R	FBgn0085408-1_firstintron	DR	10198225	10198928	6	2.84	0.00144	1.51e-26	45.5	702	689	0	0.00855	1	1	0	0	0	3	1	0	0	6
1319	chr2R	FBgn0085408-1_firstintron	DR	10198225	10198950	7	3.56	0.000278	9.51e-31	53.6	724	711	0	0.00967	1	1	0	0	0	4	1	0	0	7
1320	chr2R	FBgn0085408-1_firstintron	DR	10198340	10198422	2	2.27	0.00534	2.57e-09	15.8	81	65	0	0.02469	0	1	0	0	0	1	0	0	0	2
1321	chr2R	FBgn0085408-1_firstintron	DR	10198340	10198505	3	2.66	0.00221	2.21e-13	23.4	164	151	0	0.01829	0	1	0	0	0	2	0	0	0	3
1322	chr2R	FBgn0085408-1_firstintron	DR	10198340	10198738	4	2.33	0.00473	1.26e-17	31.1	397	384	0	0.01008	1	1	0	0	0	2	0	0	0	4
1323	chr2R	FBgn0085408-1_firstintron	DR	10198340	10198928	5	2.45	0.00356	2.51e-22	40.4	587	574	0	0.00852	1	1	0	0	0	3	0	0	0	5
1324	chr2R	FBgn0085408-1_firstintron	DR	10198340	10198950	6	3.17	0.000669	1.58e-26	48.5	609	596	0	0.00985	1	1	0	0	0	4	0	0	0	6
1325	chr2R	FBgn0085408-1_firstintron	DR	10198340	10199077	7	3.51	0.000311	1.03e-30	54.8	736	724	0	0.00951	1	1	1	0	0	4	0	0	0	7
1326	chr2R	FBgn0085408-1_firstintron	DR	10198404	10198505	2	2.01	0.00976	2.32e-09	16	100	87	0	0.02	0	1	0	0	0	1	0	0	0	2
1327	chr2R	FBgn0085408-1_firstintron	DR	10198404	10198950	5	2.59	0.00255	1.67e-22	41.1	545	532	0	0.00917	1	1	0	0	0	3	0	0	0	5
1328	chr2R	FBgn0085408-1_firstintron	DR	10198404	10199077	6	2.94	0.00115	1.08e-26	47.4	672	660	0	0.00893	1	1	1	0	0	3	0	0	0	6
1329	chr2R	FBgn0085408-1_firstintron	DR	10198490	10198950	4	2.09	0.00809	6.18e-18	32.7	459	446	0	0.00871	1	0	0	0	0	3	0	0	0	4
1330	chr2R	FBgn0085408-1_firstintron	DR	10198490	10199077	5	2.45	0.00356	4.01e-22	39	586	574	0	0.00853	1	0	1	0	0	3	0	0	0	5
1331	chr2R	FBgn0085408-1_firstintron	DR	10198723	10198950	3	2.21	0.00612	7.18e-14	25.1	226	213	0	0.01327	1	0	0	0	0	2	0	0	0	3
1332	chr2R	FBgn0085408-1_firstintron	DR	10198723	10199077	4	2.52	0.00305	4.67e-18	31.4	353	341	0	0.01133	1	0	1	0	0	2	0	0	0	4
1333	chr2R	FBgn0085408-1_firstintron	DR	10198723	10199303	5	2.49	0.00322	3.13e-22	38.7	579	561	0	0.00864	1	0	1	0	0	2	0	0	1	5
1334	chr2R	FBgn0085408-1_firstintron	DR	10198913	10198950	2	3.31	0.000485	1.26e-09	17.4	36	23	0	0.05556	0	0	0	0	0	2	0	0	0	2
1335	chr2R	FBgn0085408-1_firstintron	DR	10198913	10199077	3	2.66	0.00221	8.19e-14	23.7	163	151	0	0.0184	0	0	1	0	0	2	0	0	0	3
1336	chr2R	FBgn0085408-1_firstintron	DR	10198913	10199303	4	2.38	0.00417	5.49e-18	31	389	371	0	0.01028	0	0	1	0	0	2	0	0	1	4
1337	chr2R	FBgn0085408-1_firstintron	DR	10199978	10200022	2	3.02	0.000944	8.83e-10	16.2	43	30	0	0.04651	2	0	0	0	0	0	0	0	0	2
1338	chr2R	FBgn0085408-1_firstintron	DR	10199978	10200238	3	2.04	0.00922	2.47e-14	25.2	259	246	0	0.01158	2	0	0	0	0	1	0	0	0	3
1339	chr2R	FBgn0085408-1_firstintron	DR	10199978	10200444	4	2.07	0.00848	1.9e-18	33	465	452	0	0.0086	2	0	0	0	0	2	0	0	0	4
1340	chr2R	FBgn0085408-1_firstintron	DR	10199978	10200609	5	2.32	0.0048	4.57e-23	41.6	630	615	0	0.00794	2	0	0	0	0	2	0	1	0	5
1341	chr2R	FBgn0085408-2_firstintron	DR	10221130	10221574	4	2.15	0.00711	3.29e-22	41.2	443	430	1	0.00903	1	0	0	0	0	2	0	0	1	4
1342	chr2R	FBgn0085408-2_firstintron	DR	10221425	10221465	2	3.18	0.000664	9.15e-12	21.5	39	26	1	0.05128	1	0	0	0	0	0	0	0	1	2
1343	chr2R	FBgn0085408-2_firstintron	DR	10221425	10221574	3	2.8	0.00157	7.32e-18	32.7	148	135	1	0.02027	1	0	0	0	0	1	0	0	1	3
1344	chr2R	FBgn0085408-2_firstintron	DR	10221428	10221465	2	3.31	0.000485	2.14e-10	18.5	36	23	0	0.05556	1	0	0	0	0	0	0	0	1	2
1345	chr2R	FBgn0085408-2_firstintron	DR	10221428	10221574	3	2.83	0.00146	1.71e-16	29.7	145	132	0	0.02069	1	0	0	0	0	1	0	0	1	3
1346	chr2R	FBgn0085408-2_firstintron	DR	10223763	10224017	3	2.07	0.0086	2.62e-15	28.6	253	240	0	0.01186	1	0	0	0	0	2	0	0	0	3
1347	chr2R	FBgn0085408-2_firstintron	DR	10223763	10224236	4	2.04	0.00909	1.57e-19	33.7	472	461	0	0.00847	1	0	0	0	0	2	1	0	0	4
1348	chr2R	FBgn0085408-2_firstintron	DR	10223960	10224017	2	2.66	0.00218	7.28e-11	19.9	56	43	0	0.03571	0	0	0	0	0	2	0	0	0	2
1349	chr2R	FBgn0085408-2_firstintron	DR	10227069	10227153	2	2.21	0.00624	3e-09	15.8	83	70	0	0.0241	0	0	0	0	0	1	0	1	0	2
1350	chr2R	FBgn0085408-2_firstintron	DR	10227069	10227319	3	2.09	0.0082	1.86e-14	26	249	236	0	0.01205	0	0	0	0	0	2	0	1	0	3
1351	chr2R	FBgn0085408-2_firstintron	DR	10227069	10227383	4	2.73	0.00189	5.76e-19	34.9	313	300	0	0.01278	0	0	0	0	0	3	0	1	0	4
1352	chr2R	FBgn0085408-2_firstintron	DR	10227069	10227720	5	2.25	0.00558	2.82e-23	43.3	650	637	0	0.00769	0	0	0	0	0	4	0	1	0	5
1353	chr2R	FBgn0085408-2_firstintron	DR	10227138	10227383	3	2.11	0.00771	1.56e-14	26.8	244	231	0	0.0123	0	0	0	0	0	3	0	0	0	3
1354	chr2R	FBgn0085408-2_firstintron	DR	10227304	10227383	2	2.27	0.00534	1.92e-10	19.1	78	65	0	0.02564	0	0	0	0	0	2	0	0	0	2
1355	chr2R	FBgn0085408-2_firstintron	DR	10228967	10229018	2	2.87	0.00136	8.58e-10	16.7	50	35	0	0.04	0	0	0	0	1	0	0	1	0	2
1356	chr2R	FBgn0085408-2_firstintron	DR	10228967	10229661	5	2.13	0.00735	2.28e-23	41.9	693	680	0	0.00722	0	0	0	0	1	2	0	1	1	5
1357	chr2R	FBgn0085408-2_firstintron	DR	10228967	10229667	6	2.85	0.00141	1.83e-29	53.1	699	686	0	0.00858	0	0	0	0	1	3	0	1	1	6
1358	chr2R	FBgn0085408-2_firstintron	DR	10229001	10229667	5	2.21	0.00616	5.54e-25	44.9	665	652	0	0.00752	0	0	0	0	0	3	0	1	1	5
1359	chr2R	FBgn0085408-2_firstintron	DR	10229348	10229667	4	2.7	0.00201	2.13e-20	36.4	318	305	0	0.01258	0	0	0	0	0	3	0	0	1	4
1360	chr2R	FBgn0085408-2_firstintron	DR	10229348	10229863	5	2.73	0.00186	1.45e-24	43.8	514	496	0	0.00973	0	0	0	0	1	3	0	0	1	5
1361	chr2R	FBgn0085408-2_firstintron	DR	10229348	10229890	6	3.48	0.000328	5.65e-29	51.8	541	523	0	0.01109	0	0	0	0	2	3	0	0	1	6
1362	chr2R	FBgn0085408-2_firstintron	DR	10229348	10229899	7	4.37	4.29e-05	4.18e-33	59	550	532	0	0.01273	0	0	0	0	2	3	0	0	2	7
1363	chr2R	FBgn0085408-2_firstintron	DR	10229459	10229667	3	2.33	0.00466	2.76e-16	28.6	207	194	0	0.01449	0	0	0	0	0	2	0	0	1	3
1364	chr2R	FBgn0085408-2_firstintron	DR	10229459	10229863	4	2.32	0.00477	1.88e-20	36	403	385	0	0.00993	0	0	0	0	1	2	0	0	1	4
1365	chr2R	FBgn0085408-2_firstintron	DR	10229459	10229890	5	3.1	0.000796	7.33e-25	44	430	412	0	0.01163	0	0	0	0	2	2	0	0	1	5
1366	chr2R	FBgn0085408-2_firstintron	DR	10229459	10229899	6	4.02	9.6e-05	5.43e-29	51.2	439	421	0	0.01367	0	0	0	0	2	2	0	0	2	6
1367	chr2R	FBgn0085408-2_firstintron	DR	10229459	10230203	7	3.47	0.000336	1.63e-33	60.6	743	733	0	0.00942	0	0	0	1	2	2	0	0	2	7
1368	chr2R	FBgn0085408-2_firstintron	DR	10229646	10229863	3	2.31	0.00495	2.45e-10	17.9	216	198	0	0.01389	0	0	0	0	1	2	0	0	0	3
1369	chr2R	FBgn0085408-2_firstintron	DR	10229646	10229890	4	3.21	0.000613	9.55e-15	25.9	243	225	0	0.01646	0	0	0	0	2	2	0	0	0	4
1370	chr2R	FBgn0085408-2_firstintron	DR	10229646	10229899	5	4.31	4.91e-05	7.06e-19	33.1	252	234	0	0.01984	0	0	0	0	2	2	0	0	1	5
1371	chr2R	FBgn0085408-2_firstintron	DR	10229646	10230203	6	3.38	0.000415	2.12e-23	42.5	556	546	0	0.01079	0	0	0	1	2	2	0	0	1	6
1372	chr2R	FBgn0085408-2_firstintron	DR	10229646	10230433	7	3.32	0.000477	1.91e-28	52.9	786	776	0	0.00891	0	0	0	2	2	2	0	0	1	7
1373	chr2R	FBgn0085408-2_firstintron	DR	10229652	10229890	3	2.18	0.00662	2.12e-15	26.6	237	219	0	0.01266	0	0	0	0	2	1	0	0	0	3
1374	chr2R	FBgn0085408-2_firstintron	DR	10229652	10229899	4	3.19	0.000647	1.57e-19	33.8	246	228	0	0.01626	0	0	0	0	2	1	0	0	1	4
1375	chr2R	FBgn0085408-2_firstintron	DR	10229652	10230203	5	2.56	0.00273	4.71e-24	43.2	550	540	0	0.00909	0	0	0	1	2	1	0	0	1	5
1376	chr2R	FBgn0085408-2_firstintron	DR	10229652	10230433	6	2.59	0.00256	4.24e-29	53.6	780	770	0	0.00769	0	0	0	2	2	1	0	0	1	6
1377	chr2R	FBgn0085408-2_firstintron	DR	10229843	10229890	2	3.1	0.000798	2.65e-09	15.4	46	28	0	0.04348	0	0	0	0	2	0	0	0	0	2
1378	chr2R	FBgn0085408-2_firstintron	DR	10229843	10229899	3	4.78	1.65e-05	1.96e-13	22.6	55	37	0	0.05455	0	0	0	0	2	0	0	0	1	3
1379	chr2R	FBgn0085408-2_firstintron	DR	10229843	10230203	4	2.48	0.00333	5.89e-18	32	359	349	0	0.01114	0	0	0	1	2	0	0	0	1	4
[truncated: 716 more rows]

## Sheet: 5utr CRER details
Composition in TFBS for each raw CRER in 5'UTR of ZGA genes
[truncated: 5,141 more rows]

## Sheet: CRERs coordinates
Merged CRERs genomic coordinates
[truncated: 1,395 more rows]
