# Supplementary material for: Transcriptional and epigenetic signatures of zygotic genome activation during early drosophila embryogenesis
Source: BMC Genomics. 2013 Apr 5;14:226. doi: 10.1186/1471-2164-14-226 (PMC3706223; doi:10.1186/1471-2164-14-226)
Supplement: Additional file 12: Table S4 — Results of the Wilcoxon rank-sum test computed for the 38 ChIP-seq/DNAse1 experiments and the five types of CRMs. Each row corresponds to an experiment and each column to a type of CRMs (ZGA, Redfly blastoderm, Redfly non blastoderm, permuted matrices, random genes). [file 1471-2164-14-226-S12.xls]

## Sheet: ZGA vs controls
ZGA versus all controls "greater"									ZGA versus all controls "less"
	control_rep1_upstream	control_rep2_upstream	perm1_upstream	perm2_upstream	CRM_no_ovl_blastoderm_RedFly	CRM_blastoderm_RedFly				control_rep1_upstream	control_rep2_upstream	perm1_upstream	perm2_upstream	CRM_no_ovl_blastoderm_RedFly	CRM_blastoderm_RedFly
E16-24h_Trl	0.0452564	0.13676	0.473866	0.985746	9.14439e-09	0.000117625			DNA_access_stg11	0.999849	1	0.630388	0.879089	0.525783	0.228043
E8-16h_Trl	0.00256568	0.0202634	0.390149	0.910958	1.53601e-08	0.000618089			DNA_access_stg14	0.96422	0.997876	0.735794	0.891889	0.221968	0.192902
E0-8h_Trl_binding	3.03676e-06	0.00845719	0.306759	0.758946	7.86701e-08	0.00813143			DNA_access_stg5	1	1	0.989544	0.970132	1	0.0266171
E12-16_CBP	0.604063	0.284161	0.366968	0.804078	0.165248	0.0117346			DNA_access_stg9	1	1	0.789343	0.873306	0.928665	0.0349361
E12-16_H3K27Ac	0.0892923	0.0230455	0.706502	0.904167	0.405614	0.0389355			E0-4h_CBP_binding	1	1	0.840582	0.876924	1	0.000899539
E4-8_CBP	6.99021e-07	9.86549e-06	0.797927	0.156594	1.21635e-05	0.100641			E0-4h_H3K27Me3	0.999067	0.996378	0.127898	0.712806	0.00123709	7.89083e-14
H3K27Ac_E0-4h	1.3194e-19	2.53607e-19	0.30649	0.406849	1.1641e-08	0.114002			E0-4h_H3K4Me1	1	1	0.8324	0.865815	1	0.0526982
E4-8_PolII	0.130063	0.00068716	0.0123158	0.134156	0.347973	0.214563			E0-4h_H3K4Me3	1	1	0.752448	0.617223	0.997401	0.00169028
E8-12h_CBP	0.335966	0.149205	0.258194	0.799213	0.0371244	0.268172			E0-4h_H3K9Ac	1	1	0.543771	0.751074	1	0.234146
E12-16_H3K4Me1	6.74303e-23	3.44554e-25	0.622708	0.488068	4.82884e-06	0.362452			E0-4h_H3K9Me3	0.807248	0.941468	0.0593865	0.363867	7.4624e-06	9.84053e-16
E8-12_H3K27Ac	3.256e-16	1.88051e-15	0.52075	0.682307	0.0534142	0.499334			E0-8h_Pcl	0.00740031	0.00284832	0.0375943	0.125658	0.0178286	1.56163e-06
E8-12_PolII	3.32433e-20	1.6691e-26	0.224998	0.580817	8.56951e-18	0.552495			E0-8h_Trl_binding	0.999997	0.99155	0.693331	0.241139	1	0.991881
E4-8_H3K4me3	0.000372729	9.62246e-06	0.0490696	0.327894	0.472647	0.562387			E12-16_CBP	0.396062	0.715942	0.633128	0.195997	0.834818	0.988282
E12-16_H3K4Me3	0.0173992	0.00341144	0.171693	0.530642	0.979499	0.569945			E12-16_H3K27Ac	0.91076	0.976971	0.293586	0.0958793	0.594488	0.961111
E8-12_H3K4Me3	2.82767e-13	6.21318e-17	0.119839	0.700698	0.0905096	0.689508			E12-16_H3K27Me3	1	1	0.0826044	0.742151	0.0237699	9.95817e-12
E0-4h_H3K9Ac	7.68044e-24	2.41124e-26	0.45633	0.249012	4.95758e-07	0.766024			E12-16_H3K4Me1	1	1	0.377389	0.51204	0.999995	0.637756
DNA_access_stg11	0.000151494	3.86451e-08	0.369708	0.120965	0.474322	0.772126			E12-16_H3K4Me3	0.982615	0.996592	0.828372	0.469466	0.0205142	0.430274
DNA_access_stg14	0.0358059	0.00212593	0.264289	0.108161	0.77811	0.807251			E12-16_PolII	0.589964	0.719219	0.372456	0.0832772	0.501888	0.123621
E12-16_PolII	0.410162	0.280884	0.62764	0.916764	0.498217	0.876493			E16-24h_Trl	0.954774	0.863306	0.526236	0.0142636	1	0.999883
E8-12_H3K4Me1	3.88714e-33	1.90572e-36	0.801252	0.663258	1.18038e-06	0.903325			E4-8_CBP	0.999999	0.99999	0.202145	0.843471	0.999988	0.899457
E0-4h_H3K4Me1	3.7437e-34	7.62227e-39	0.167664	0.134244	6.65733e-15	0.947362			E4-8_H3K27Me3	0.999976	0.999816	0.140723	0.806315	0.000526259	4.96716e-15
E4-8_H3K4Me1	3.98503e-31	1.04407e-32	0.338785	0.234814	1.5052e-08	0.952366			E4-8_H3K4Me1	1	1	0.661308	0.765269	1	0.0476897
DNA_access_stg9	9.89819e-09	1.27905e-12	0.210731	0.126751	0.0713703	0.965107			E4-8_H3K4me3	0.999628	0.99999	0.950956	0.672203	0.527457	0.437832
E8-12_H3K9Ac	1.25137e-17	1.05875e-18	0.383315	0.681389	0.462873	0.970161			E4-8_H3K9Me3	0.91642	0.894538	0.273336	0.502376	1.86538e-07	1.17191e-12
DNA_access_stg5	1.12753e-29	2.76275e-31	0.0104643	0.0298897	9.82357e-17	0.973423			E4-8_PolII	0.870005	0.999314	0.987692	0.865903	0.652124	0.785599
E0-4h_H3K4Me3	9.05227e-17	4.1627e-19	0.247633	0.382881	0.00260134	0.998313			E8-12_H3K27Ac	1	1	0.479351	0.31779	0.946614	0.500889
ZLD-3hr	8.66782e-35	3.43608e-40	2.884e-05	0.00103286	3.25917e-27	0.998356			E8-12_H3K27Me3	1	1	0.0502207	0.523099	0.00384799	8.98732e-13
ZLD-2hr	1.30079e-33	7.14572e-37	1.26266e-05	0.000516551	2.08439e-28	0.999045			E8-12_H3K4Me1	1	1	0.198819	0.336841	0.999999	0.0967701
E0-4h_CBP_binding	3.09058e-17	4.78065e-25	0.15948	0.123131	2.00255e-18	0.999102			E8-12_H3K4Me3	1	1	0.880212	0.299396	0.909533	0.310688
ZLD-1hr	4.85945e-23	5.08308e-23	0.000354175	0.00213095	1.25367e-18	0.99974			E8-12_H3K9Ac	1	1	0.616782	0.318707	0.537231	0.0298764
E0-8h_Pcl	0.992606	0.997154	0.962427	0.874398	0.982183	0.999998			E8-12_H3K9Me3	0.99999	1	0.242939	0.17772	9.29835e-05	4.26455e-13
E12-16_H3K27Me3	3.8066e-09	4.70938e-10	0.917434	0.257937	0.976245	1			E8-12_PolII	1	1	0.775078	0.419288	1	0.447726
E4-8_H3K9Me3	0.0836294	0.105517	0.726749	0.497732	1	1			E8-12h_CBP	0.664152	0.850866	0.741889	0.200863	0.962897	0.732011
E8-12_H3K27Me3	1.24738e-08	1.2852e-08	0.949806	0.477009	0.996155	1			E8-16h_Trl	0.997437	0.979751	0.609949	0.0890856	1	0.999383
E8-12_H3K9Me3	9.75435e-06	2.50609e-08	0.757141	0.822351	0.999907	1			H3K27Ac_E0-4h	1	1	0.6936	0.593256	1	0.886106
E0-4h_H3K27Me3	0.000934305	0.00362573	0.872155	0.287286	0.998764	1			ZLD-1hr	1	1	0.999646	0.997871	1	0.000260655
E4-8_H3K27Me3	2.43346e-05	0.000183979	0.859334	0.193759	0.999474	1			ZLD-2hr	1	1	0.999987	0.999484	1	0.000956413
E0-4h_H3K9Me3	0.192841	0.0585677	0.940644	0.636235	0.999993	1			ZLD-3hr	1	1	0.999971	0.998968	1	0.00164688

## Sheet: all CRMs vs random
Wilcoxson rank sum test
	ZGA_upstream	control_rep1_upstream	control_rep2_upstream	perm1_upstream	perm2_upstream	CRM_no_ovl_blastoderm_RedFly	CRM_blastoderm_RedFly
ZLD-2hr	2.17275e-146	2.84306e-11	6.7377e-15	6.80546e-83	1.55606e-81	9.27627e-26	9.03238e-48
ZLD-3hr	2.43573e-138	2.1954e-07	1.63021e-06	3.42464e-77	2.48408e-79	2.25234e-26	2.76682e-48
E8-12_H3K4Me1	5.06469e-113	0.050857	0.0368073	1.12022e-85	1.41748e-78	1.31663e-52	2.65246e-42
ZLD-1hr	3.82852e-102	1.19073e-06	3.05237e-11	9.20298e-57	9.83933e-55	1.27009e-19	2.5594e-39
E0-4h_H3K4Me1	8.36934e-99	0.745241	0.802539	2.69436e-60	1.58309e-51	2.15925e-30	1.5942e-38
DNA_access_stg5	1.46778e-97	0.000329316	0.227817	5.31739e-36	8.65035e-34	3.92471e-14	2.57057e-31
E8-12_PolII	2.69894e-76	0.00259476	0.0579991	1.83904e-47	1.47329e-47	1.34423e-10	1.21362e-23
E0-4h_CBP_binding	4.40496e-67	0.00834047	0.0625447	2.71466e-41	3.9154e-33	1.13458e-11	2.88079e-38
E12-16_H3K4Me1	7.27231e-67	0.254009	0.5324	5.97394e-49	1.30798e-44	1.14203e-25	1.08125e-25
E4-8_H3K4Me1	1.09651e-56	0.99997	1	1.35357e-30	4.95479e-32	1.05597e-18	3.28281e-34
E8-12_H3K27Me3	6.59929e-44	2.93987e-06	5.87481e-07	1.34158e-48	2.51435e-31	5.13072e-34	2.04653e-33
E12-16_H3K27Me3	9.52914e-43	0.00248003	0.00233138	2.72005e-41	1.72827e-21	5.93826e-28	7.0641e-31
E0-4h_H3K27Me3	1.36818e-26	2.38236e-07	2.41848e-09	1.88232e-31	2.59792e-17	7.26024e-28	6.02595e-32
E0-4h_H3K9Ac	8.63663e-25	1	1	6.44884e-13	5.78923e-08	6.03512e-17	3.89046e-20
E8-12_H3K9Me3	1.90776e-23	0.00364027	0.299486	3.49026e-21	3.58974e-22	5.17312e-33	9.28167e-31
E0-8h_Trl_binding	8.82294e-23	0.0439199	3.85752e-08	2.55679e-13	4.98772e-22	0.320738	0.0629622
E8-12_H3K9Ac	5.51836e-22	0.950434	0.997538	9.96743e-13	1.44509e-12	1.32116e-34	4.77796e-23
DNA_access_stg9	3.42168e-20	0.495502	0.985667	6.15807e-11	9.30554e-10	1.12031e-08	1.84895e-10
DNA_access_stg11	4.84367e-16	0.0384129	0.582127	2.9798e-11	2.18886e-08	7.89744e-09	9.24665e-06
E8-12_H3K27Ac	4.93207e-16	0.999766	0.999947	8.46139e-10	1.01117e-10	3.24475e-22	3.92809e-14
E4-8_CBP	4.89792e-15	0.904473	0.174797	2.18613e-11	6.78677e-05	0.00391362	0.000438969
E4-8_H3K27Me3	1.0669e-14	0.290018	0.116223	2.18627e-17	8.79057e-07	1.99821e-19	5.53699e-31
H3K27Ac_E0-4h	6.29359e-13	1	1	7.89571e-06	0.000193585	6.54418e-05	2.15623e-08
DNA_access_stg14	2.93658e-10	0.00427431	0.037938	9.66664e-08	6.35815e-06	5.28562e-06	0.000947936
E0-4h_H3K4Me3	2.07869e-09	1	1	0.00310562	0.00205647	1.69716e-11	3.36509e-19
E8-16h_Trl	2.53721e-09	0.221312	0.0681019	4.32031e-06	1.8391e-14	0.999439	0.919998
E8-12_H3K4Me3	5.67755e-09	0.999448	0.999991	0.0101284	8.84076e-05	1.44415e-16	1.23237e-13
E16-24h_Trl	3.27392e-08	0.043703	0.00222785	2.63201e-05	5.00187e-13	0.980703	0.854724
E0-4h_H3K9Me3	5.88909e-07	0.000381635	0.0338992	1.75498e-13	2.19968e-06	5.66864e-18	2.62135e-26
E0-8h_Pcl	0.000914492	8.40967e-09	1.29903e-10	7.09395e-09	2.94297e-05	4.39963e-06	1.94277e-11
E8-12h_CBP	0.0017238	0.100061	0.0897204	0.0957131	0.000634857	0.0534864	0.0418382
E12-16_CBP	0.086061	0.0650018	0.296396	0.182282	0.00660433	0.130101	0.943196
E12-16_PolII	0.0985373	0.294737	0.495233	0.308693	0.0240661	0.000399399	7.00773e-05
E4-8_H3K9Me3	0.762804	0.991249	0.999371	0.34552	0.553701	4.11616e-11	6.55069e-16
E4-8_PolII	0.85581	0.996658	1	0.999999	0.995146	0.466674	0.791598
E12-16_H3K27Ac	0.921067	0.995802	0.99993	0.902237	0.417819	0.111631	0.800168
E4-8_H3K4me3	0.999974	1	1	1	0.999999	0.260667	0.261834
E12-16_H3K4Me3	1	1	1	1	1	0.046805	0.632921
